# Supplementary material for: Transcriptome Analysis by RNA–Seq Reveals Genes Related to Plant Height in Two Sets of Parent-hybrid Combinations in Easter lily (Lilium longiflorum)
Source: Sci Rep. 2020 Jun 3;10:9082. doi: 10.1038/s41598-020-65909-x (PMC7270119; doi:10.1038/s41598-020-65909-x)
Supplement: Supplementary file 1 — Supplementary information. [file 41598_2020_65909_MOESM1_ESM.zip]

Archive with 14 entries (14 files):
- Supplementary files/~$Figure S1.ppt
- Supplementary files/~$Figure S3.ppt
- Supplementary files/~$tle page.docx
- Supplementary files/Figure S1.ppt
- Supplementary files/Figure S2.ppt
- Supplementary files/Figure S3.ppt
- Supplementary files/Table S1.docx
- Supplementary files/Table S2.docx
- Supplementary files/Table S3.xlsx
- Supplementary files/Table S4.xlsx
- Supplementary files/Table S5.xlsx
- Supplementary files/Table S6.xlsx
- Supplementary files/Table S7.docx
- Supplementary files/Title page.docx
