# Supplementary material for: Transcriptome Analysis by RNA–Seq Reveals Genes Related to Plant Height in Two Sets of Parent-hybrid Combinations in Easter lily (Lilium longiflorum)
Source: Sci Rep. 2020 Jun 3;10:9082. doi: 10.1038/s41598-020-65909-x (PMC7270119; doi:10.1038/s41598-020-65909-x)
Supplement: Supplementary file 1 — Supplementary information. [file 41598_2020_65909_MOESM1_ESM.zip › Supplementary files/Table S3.xlsx]

## Sheet: unigenes
Table S3. Summery details of unigenes in L. longiflorum
Range of unigenes length (bp)	Unigenes number		Unigenes	Unigenes length (bp)
201-300	71131		total length	113117791
301-400	30577		the number of total unigenes	179988
401-500	16844		maximum size	16536
501-600	10648		minimum size	201
601-700	7498		average length	628.474
701-800	5743
801-900	4548
901-1000	3701
1001-1100	3155
1101-1200	2721
1201-1300	2426
1301-1400	2332
1401-1500	1987
1501-1600	1816
1601-1700	1599
1701-1800	1476
1801-1900	1310
1901-2000	1087
2001-2100	1021
2101-2200	913
2201-2300	854
2301-2400	727
2401-2500	623
2501-2600	571
2601-2700	507
2701-2800	456
2801-2900	393
2901-3000	342
3001<	2982
