# Supplementary material for: Transcriptome Analysis by RNA–Seq Reveals Genes Related to Plant Height in Two Sets of Parent-hybrid Combinations in Easter lily (Lilium longiflorum)
Source: Sci Rep. 2020 Jun 3;10:9082. doi: 10.1038/s41598-020-65909-x (PMC7270119; doi:10.1038/s41598-020-65909-x)
Supplement: Supplementary file 1 — Supplementary information. [file 41598_2020_65909_MOESM1_ESM.zip › Supplementary files/Table S4.xlsx]

## Sheet: L47vsL24
up_		c56238_g1_i1		down		c58213_g1_i1						up+down		c56238_g1_i1
		c42155_g1_i1				c63540_g1_i1								c42155_g1_i1
L4-7b_vs_L2-4b_fc2		c61854_g1_i1				c54522_g1_i1								c61854_g1_i1
		c56907_g2_i1				c52807_g1_i1								c56907_g2_i1
		c64060_g3_i1				c65602_g1_i1								c64060_g3_i1
		c59582_g2_i1				c50992_g1_i1								c59582_g2_i1
		c61883_g1_i1				c60402_g1_i3								c61883_g1_i1
		c58850_g1_i1				c60402_g1_i4								c58850_g1_i1
		c60580_g1_i1				c59576_g1_i1								c60580_g1_i1
		c15948_g1_i1				c55077_g1_i4								c15948_g1_i1
		c60025_g2_i2				c62215_g3_i4								c60025_g2_i2
		c57236_g2_i1				c61304_g1_i2								c57236_g2_i1
		c46077_g1_i1				c57414_g1_i1								c46077_g1_i1
		c38469_g1_i1				c37683_g1_i1								c38469_g1_i1
		c55468_g1_i1				c53466_g1_i1								c55468_g1_i1
		c63669_g1_i1				c57541_g1_i1								c63669_g1_i1
		c60512_g1_i2				c109518_g1_i1								c60512_g1_i2
		c54964_g2_i1				c45086_g1_i1								c54964_g2_i1
		c51444_g1_i1				c56130_g1_i1								c51444_g1_i1
		c50916_g1_i1				c34660_g1_i1								c50916_g1_i1
		c40840_g1_i1				c62787_g1_i1								c40840_g1_i1
		c52753_g1_i1				c37615_g1_i1								c52753_g1_i1
		c51560_g1_i1				c60790_g1_i1								c51560_g1_i1
		c58298_g1_i1				c60016_g1_i1								c58298_g1_i1
		c51883_g1_i1				c53663_g1_i2								c51883_g1_i1
		c57988_g1_i1				c57944_g1_i1								c57988_g1_i1
		c62526_g5_i3				c53823_g1_i2								c62526_g5_i3
		c60054_g1_i1				c62787_g1_i2								c60054_g1_i1
		c48967_g2_i1				c94671_g1_i1								c48967_g2_i1
		c61868_g1_i1				c48845_g1_i1								c61868_g1_i1
		c52860_g1_i1				c46780_g2_i1								c52860_g1_i1
		c46187_g1_i1				c51727_g1_i2								c46187_g1_i1
		c55567_g2_i1				c47483_g1_i2								c55567_g2_i1
		c62918_g1_i2				c53881_g1_i1								c62918_g1_i2
		c52372_g1_i1				c56156_g1_i1								c52372_g1_i1
		c61304_g1_i1				c63612_g1_i1								c61304_g1_i1
		c63669_g1_i2				c54387_g1_i1								c63669_g1_i2
		c48967_g1_i1				c42819_g1_i1								c48967_g1_i1
		c37986_g2_i1				c61875_g6_i2								c37986_g2_i1
		c41131_g1_i1				c63612_g1_i2								c41131_g1_i1
		c60779_g1_i1				c51914_g1_i1								c60779_g1_i1
		c45086_g1_i2				c46780_g1_i1								c45086_g1_i2
		c60148_g1_i1				c57568_g1_i1								c60148_g1_i1
		c55125_g1_i1				c63612_g1_i4								c55125_g1_i1
		c37986_g2_i2				c26960_g1_i1								c37986_g2_i2
		c39612_g1_i1				c53787_g1_i3								c39612_g1_i1
		c50410_g1_i1				c43685_g1_i1								c50410_g1_i1
		c46180_g1_i1				c79838_g1_i1								c46180_g1_i1
		c52268_g1_i1				c64521_g2_i2								c52268_g1_i1
		c60689_g1_i2				c58540_g2_i1								c60689_g1_i2
		c50795_g1_i1				c57359_g2_i1								c50795_g1_i1
		c62526_g5_i2				c35327_g1_i1								c62526_g5_i2
		c59006_g1_i1				c55751_g1_i1								c59006_g1_i1
		c63372_g1_i1				c39950_g1_i1								c63372_g1_i1
		c54827_g1_i1				c59250_g1_i1								c54827_g1_i1
		c32919_g1_i1				c64449_g3_i2								c32919_g1_i1
		c58035_g1_i1				c52837_g1_i1								c58035_g1_i1
		c22089_g1_i1				c63612_g1_i3								c22089_g1_i1
		c123630_g1_i1				c43478_g1_i1								c123630_g1_i1
		c62709_g1_i1				c54841_g1_i1								c62709_g1_i1
		c62215_g3_i3				c55069_g3_i1								c62215_g3_i3
		c29772_g1_i1				c35165_g2_i1								c29772_g1_i1
		c64047_g1_i1				c61875_g6_i3								c64047_g1_i1
		c57248_g1_i4				c31077_g1_i1								c57248_g1_i4
		c64441_g1_i1				c55422_g1_i1								c64441_g1_i1
		c52781_g1_i1				c60178_g1_i2								c52781_g1_i1
		c58330_g1_i1				c57776_g1_i1								c58330_g1_i1
		c42656_g1_i1				c62524_g1_i2								c42656_g1_i1
		c61987_g10_i1				c64521_g2_i1								c61987_g10_i1
		c59803_g1_i2				c60962_g1_i1								c59803_g1_i2
		c52840_g1_i1				c55590_g1_i1								c52840_g1_i1
		c63433_g2_i1				c59932_g1_i1								c63433_g2_i1
		c56761_g1_i1				c50494_g1_i2								c56761_g1_i1
		c62765_g1_i1				c42473_g1_i1								c62765_g1_i1
		c60148_g1_i4				c55069_g4_i1								c60148_g1_i4
		c49582_g1_i1				c48223_g1_i1								c49582_g1_i1
		c38849_g1_i1				c64217_g1_i1								c38849_g1_i1
		c40428_g1_i1				c32936_g1_i1								c40428_g1_i1
		c61890_g1_i1				c64217_g1_i2								c61890_g1_i1
		c56579_g2_i1				c54215_g2_i2								c56579_g2_i1
		c41730_g1_i1				c60709_g3_i1								c41730_g1_i1
		c50782_g1_i1				c52471_g1_i1								c50782_g1_i1
		c57608_g1_i3				c63487_g1_i3								c57608_g1_i3
		c59803_g1_i3				c44720_g3_i1								c59803_g1_i3
		c62521_g1_i3				c52480_g1_i1								c62521_g1_i3
		c41463_g1_i1				c50002_g1_i1								c41463_g1_i1
		c58447_g1_i3				c47742_g1_i1								c58447_g1_i3
		c80041_g1_i1				c53132_g1_i1								c80041_g1_i1
		c65181_g1_i1				c62828_g1_i1								c65181_g1_i1
		c62526_g5_i1				c56073_g1_i1								c62526_g5_i1
		c37608_g1_i1				c40961_g1_i2								c37608_g1_i1
		c57602_g1_i1				c54082_g1_i1								c57602_g1_i1
		c46256_g1_i1				c34276_g1_i1								c46256_g1_i1
		c31077_g1_i2				c56074_g1_i2								c31077_g1_i2
		c63372_g1_i4				c54422_g2_i1								c63372_g1_i4
		c61749_g1_i2				c58138_g1_i1								c61749_g1_i2
		c64047_g1_i2				c64266_g1_i4								c64047_g1_i2
		c62854_g1_i2				c45898_g1_i1								c62854_g1_i2
		c57608_g1_i1				c60388_g1_i1								c57608_g1_i1
		c109653_g1_i1				c55889_g1_i1								c109653_g1_i1
		c55921_g1_i2				c58783_g2_i2								c55921_g1_i2
		c62918_g1_i6				c59486_g1_i2								c62918_g1_i6
		c63796_g1_i2				c55270_g1_i2								c63796_g1_i2
		c67761_g1_i1				c57777_g1_i1								c67761_g1_i1
		c60079_g1_i1				c57252_g1_i1								c60079_g1_i1
		c58283_g1_i1				c55069_g1_i1								c58283_g1_i1
		c64047_g1_i3				c60587_g4_i1								c64047_g1_i3
		c54401_g1_i1				c59888_g1_i1								c54401_g1_i1
		c54079_g1_i1				c57655_g1_i1								c54079_g1_i1
		c63715_g1_i5				c44980_g1_i2								c63715_g1_i5
		c56849_g1_i2				c60709_g1_i2								c56849_g1_i2
		c61265_g1_i1				c60505_g1_i1								c61265_g1_i1
		c59267_g1_i2				c53489_g2_i1								c59267_g1_i2
		c16420_g2_i1				c42243_g1_i1								c16420_g2_i1
		c58978_g1_i1				c54166_g1_i2								c58978_g1_i1
		c39750_g1_i1				c18614_g1_i1								c39750_g1_i1
		c23671_g1_i1				c60042_g1_i3								c23671_g1_i1
		c62775_g1_i1				c55270_g1_i3								c62775_g1_i1
		c59267_g1_i1				c46662_g1_i1								c59267_g1_i1
		c38739_g1_i1				c64176_g3_i4								c38739_g1_i1
		c55804_g1_i1				c58594_g1_i1								c55804_g1_i1
		c61606_g1_i1				c20685_g1_i1								c61606_g1_i1
		c33822_g1_i1				c57215_g1_i1								c33822_g1_i1
		c48119_g1_i1				c60258_g1_i2								c48119_g1_i1
		c52756_g1_i1				c62165_g1_i4								c52756_g1_i1
		c59803_g3_i1				c43526_g1_i1								c59803_g3_i1
		c113798_g1_i1				c35165_g1_i1								c113798_g1_i1
		c63796_g1_i1				c53019_g1_i1								c63796_g1_i1
		c53446_g1_i1				c29769_g2_i1								c53446_g1_i1
		c50297_g1_i1				c55083_g1_i1								c50297_g1_i1
		c55794_g1_i1				c61814_g1_i2								c55794_g1_i1
		c54511_g2_i1				c35338_g1_i1								c54511_g2_i1
		c46693_g1_i1				c56542_g1_i1								c46693_g1_i1
		c65535_g1_i1				c54328_g1_i3								c65535_g1_i1
		c59728_g1_i1				c50342_g1_i1								c59728_g1_i1
		c2358_g1_i1				c94783_g1_i1								c2358_g1_i1
		c59769_g1_i1				c60258_g1_i1								c59769_g1_i1
		c62029_g2_i1				c51647_g2_i1								c62029_g2_i1
		c58964_g3_i1				c33135_g1_i1								c58964_g3_i1
		c46823_g1_i1				c61165_g2_i2								c46823_g1_i1
		c63867_g1_i1				c55419_g1_i1								c63867_g1_i1
		c59411_g2_i1				c60996_g1_i1								c59411_g2_i1
		c59803_g1_i4				c43443_g1_i1								c59803_g1_i4
		c50666_g1_i1				c60025_g1_i1								c50666_g1_i1
		c45019_g1_i2				c53489_g3_i1								c45019_g1_i2
		c60148_g1_i2				c64336_g4_i1								c60148_g1_i2
		c60207_g1_i1				c118376_g1_i1								c60207_g1_i1
		c16420_g1_i1				c46888_g1_i2								c16420_g1_i1
		c57778_g1_i1				c6922_g1_i1								c57778_g1_i1
		c55589_g1_i2				c52324_g1_i1								c55589_g1_i2
		c23301_g1_i1				c62007_g2_i1								c23301_g1_i1
		c57754_g1_i1				c57987_g1_i1								c57754_g1_i1
		c63489_g2_i3				c46575_g1_i2								c63489_g2_i3
		c62682_g1_i1				c83294_g1_i1								c62682_g1_i1
		c54827_g2_i1				c48666_g1_i3								c54827_g2_i1
		c60166_g1_i1				c52110_g1_i1								c60166_g1_i1
		c60669_g1_i1				c57987_g2_i1								c60669_g1_i1
		c63156_g4_i1				c53547_g1_i2								c63156_g4_i1
		c54987_g1_i1				c61485_g1_i2								c54987_g1_i1
		c61987_g10_i2				c56461_g2_i1								c61987_g10_i2
		c38361_g3_i1				c58996_g1_i1								c38361_g3_i1
		c63326_g1_i1				c64602_g3_i1								c63326_g1_i1
		c61690_g1_i1				c55069_g2_i1								c61690_g1_i1
		c24878_g1_i1				c51738_g1_i2								c24878_g1_i1
		c65248_g1_i1				c22243_g1_i1								c65248_g1_i1
		c63489_g2_i2				c42672_g1_i1								c63489_g2_i2
		c63489_g2_i4				c48805_g1_i2								c63489_g2_i4
		c60844_g1_i1				c22479_g1_i1								c60844_g1_i1
		c51106_g1_i1				c58783_g1_i2								c51106_g1_i1
		c61841_g2_i1				c63445_g1_i1								c61841_g2_i1
		c40208_g1_i1				c62881_g2_i1								c40208_g1_i1
		c23314_g1_i1				c60197_g2_i1								c23314_g1_i1
		c125135_g1_i1				c28946_g1_i1								c125135_g1_i1
		c48388_g1_i1				c64236_g4_i1								c48388_g1_i1
		c56667_g1_i2				c64352_g2_i7								c56667_g1_i2
		c45862_g1_i1				c55171_g1_i1								c45862_g1_i1
		c29086_g1_i1				c57581_g1_i1								c29086_g1_i1
		c62502_g4_i5				c58353_g1_i1								c62502_g4_i5
		c47107_g2_i1				c69583_g1_i1								c47107_g2_i1
		c54401_g1_i3				c61092_g2_i1								c54401_g1_i3
		c39864_g1_i1				c53521_g1_i1								c39864_g1_i1
		c45229_g1_i1				c60691_g2_i3								c45229_g1_i1
		c56488_g1_i2				c57926_g1_i1								c56488_g1_i2
		c58376_g1_i1				c45288_g1_i1								c58376_g1_i1
		c64883_g3_i1				c62062_g2_i4								c64883_g3_i1
		c61571_g1_i1				c58561_g2_i1								c61571_g1_i1
		c43584_g3_i1				c61978_g1_i1								c43584_g3_i1
		c60356_g3_i1				c55688_g1_i1								c60356_g3_i1
		c50784_g2_i1				c61392_g2_i2								c50784_g2_i1
		c42423_g2_i1				c63479_g1_i9								c42423_g2_i1
		c45077_g1_i1				c53335_g1_i1								c45077_g1_i1
		c48933_g2_i1				c34761_g1_i1								c48933_g2_i1
		c64883_g3_i2				c16106_g1_i1								c64883_g3_i2
		c48880_g1_i1				c58783_g2_i1								c48880_g1_i1
		c55415_g1_i2				c12319_g1_i1								c55415_g1_i2
		c47703_g2_i1				c54328_g1_i1								c47703_g2_i1
		c53357_g1_i1				c60223_g1_i1								c53357_g1_i1
		c49688_g1_i2				c30483_g1_i1								c49688_g1_i2
		c45345_g1_i1				c34761_g1_i2								c45345_g1_i1
		c46992_g1_i1				c55270_g1_i1								c46992_g1_i1
		c44841_g1_i1				c59034_g2_i2								c44841_g1_i1
		c50398_g1_i1				c41882_g1_i1								c50398_g1_i1
		c50784_g1_i1				c42672_g1_i2								c50784_g1_i1
		c52190_g2_i1				c37179_g1_i1								c52190_g2_i1
		c22247_g1_i1				c53517_g1_i3								c22247_g1_i1
		c59526_g2_i1				c33803_g1_i1								c59526_g2_i1
		c46557_g1_i1				c56155_g2_i1								c46557_g1_i1
		c39971_g1_i1				c62222_g1_i2								c39971_g1_i1
		c47724_g3_i2				c60382_g2_i1								c47724_g3_i2
		c60669_g1_i3				c51839_g1_i1								c60669_g1_i3
		c43464_g1_i1				c56971_g4_i1								c43464_g1_i1
		c59967_g1_i1				c41779_g1_i1								c59967_g1_i1
		c50502_g1_i1				c8090_g1_i1								c50502_g1_i1
		c59526_g3_i1				c64236_g4_i4								c59526_g3_i1
		c57534_g1_i1				c38503_g2_i1								c57534_g1_i1
		c64883_g3_i4				c47408_g1_i2								c64883_g3_i4
		c64883_g3_i3				c55715_g1_i3								c64883_g3_i3
		c48561_g1_i1				c63352_g1_i4								c48561_g1_i1
		c90374_g1_i1				c56565_g1_i1								c90374_g1_i1
		c57468_g1_i1				c82456_g1_i1								c57468_g1_i1
		c61302_g1_i1				c60813_g1_i2								c61302_g1_i1
		c60900_g2_i1				c49239_g3_i1								c60900_g2_i1
		c54948_g1_i1				c45534_g1_i1								c54948_g1_i1
		c62344_g1_i1				c57567_g1_i7								c62344_g1_i1
		c49546_g3_i1				c62333_g1_i1								c49546_g3_i1
		c61606_g2_i7				c29383_g1_i1								c61606_g2_i7
		c11144_g1_i1				c1177_g1_i1								c11144_g1_i1
		c51861_g1_i1				c59878_g1_i1								c51861_g1_i1
		c54932_g2_i1				c60266_g2_i1								c54932_g2_i1
		c59736_g1_i1				c9927_g1_i1								c59736_g1_i1
		c24316_g1_i1				c36236_g1_i1								c24316_g1_i1
		c43464_g1_i2				c29330_g1_i1								c43464_g1_i2
		c56766_g1_i1				c60709_g1_i1								c56766_g1_i1
		c58157_g1_i1				c54983_g1_i1								c58157_g1_i1
		c55164_g2_i1				c58161_g2_i1								c55164_g2_i1
		c80056_g1_i1				c35943_g1_i1								c80056_g1_i1
		c63239_g1_i5				c43966_g1_i1								c63239_g1_i5
		c61466_g1_i6				c60904_g1_i1								c61466_g1_i6
		c59006_g1_i2				c60691_g1_i1								c59006_g1_i2
		c62907_g1_i1				c40329_g1_i2								c62907_g1_i1
		c56391_g1_i1				c64565_g1_i1								c56391_g1_i1
		c46473_g2_i1				c39219_g2_i2								c46473_g2_i1
		c60068_g1_i2				c64857_g1_i4								c60068_g1_i2
		c60507_g1_i2				c50839_g2_i1								c60507_g1_i2
		c47291_g2_i1				c63972_g2_i6								c47291_g2_i1
		c3308_g1_i1				c35484_g1_i1								c3308_g1_i1
		c63232_g1_i2				c7780_g1_i1								c63232_g1_i2
		c56951_g1_i1				c41105_g1_i2								c56951_g1_i1
		c52190_g1_i1				c62062_g3_i1								c52190_g1_i1
		c51968_g2_i1				c58161_g1_i2								c51968_g2_i1
		c95111_g1_i1				c63352_g1_i1								c95111_g1_i1
		c48255_g1_i1				c40961_g1_i1								c48255_g1_i1
		c61773_g1_i1				c49691_g1_i1								c61773_g1_i1
		c51677_g1_i1				c64607_g1_i5								c51677_g1_i1
		c55114_g1_i1				c64949_g6_i1								c55114_g1_i1
		c61993_g2_i1				c61228_g2_i1								c61993_g2_i1
		c19559_g1_i1				c41882_g1_i2								c19559_g1_i1
		c54125_g2_i1				c56598_g1_i1								c54125_g2_i1
		c43830_g1_i1				c64245_g2_i1								c43830_g1_i1
		c55990_g2_i1				c64052_g1_i4								c55990_g2_i1
		c63232_g1_i3				c53973_g1_i1								c63232_g1_i3
		c61466_g1_i3				c64857_g1_i2								c61466_g1_i3
		c60900_g1_i1				c59925_g2_i1								c60900_g1_i1
		c22666_g1_i1				c62220_g1_i1								c22666_g1_i1
		c63475_g1_i1				c18636_g1_i1								c63475_g1_i1
		c55415_g2_i1				c60719_g2_i1								c55415_g2_i1
		c43371_g1_i2				c123743_g1_i1								c43371_g1_i2
		c41690_g1_i1				c51544_g1_i1								c41690_g1_i1
		c51554_g1_i3				c50822_g1_i1								c51554_g1_i3
		c62291_g1_i1				c59741_g1_i2								c62291_g1_i1
		c61463_g2_i2				c59442_g3_i1								c61463_g2_i2
		c64236_g3_i1				c110510_g1_i1								c64236_g3_i1
		c60739_g2_i2				c7150_g1_i1								c60739_g2_i2
		c54400_g1_i1				c49759_g1_i1								c54400_g1_i1
		c61495_g1_i3				c57567_g1_i3								c61495_g1_i3
		c54932_g3_i2				c64909_g1_i1								c54932_g3_i2
		c62821_g1_i1				c37927_g1_i1								c62821_g1_i1
		c60185_g1_i2				c42417_g1_i1								c60185_g1_i2
		c54170_g1_i4				c64449_g2_i1								c54170_g1_i4
		c53220_g5_i1				c45934_g1_i1								c53220_g5_i1
		c56669_g1_i1				c48799_g1_i2								c56669_g1_i1
		c64352_g2_i3				c63972_g2_i3								c64352_g2_i3
		c57169_g1_i1				c61526_g1_i2								c57169_g1_i1
		c47331_g2_i1				c122307_g1_i1								c47331_g2_i1
		c34511_g1_i1				c62270_g1_i1								c34511_g1_i1
		c49546_g2_i1				c26483_g1_i1								c49546_g2_i1
		c56870_g1_i1				c60140_g1_i1								c56870_g1_i1
		c54827_g5_i1				c62899_g1_i3								c54827_g5_i1
		c57426_g1_i1				c56971_g2_i1								c57426_g1_i1
		c59622_g1_i2				c64646_g1_i2								c59622_g1_i2
		c50280_g1_i1				c50958_g2_i1								c50280_g1_i1
		c58727_g1_i1				c52514_g1_i1								c58727_g1_i1
		c58384_g2_i1				c51681_g2_i1								c58384_g2_i1
		c62104_g2_i1				c50813_g1_i1								c62104_g2_i1
		c47092_g1_i1				c54929_g1_i1								c47092_g1_i1
		c56905_g1_i2				c51681_g1_i1								c56905_g1_i2
		c55990_g1_i1				c57081_g1_i2								c55990_g1_i1
		c62859_g4_i1				c48484_g1_i1								c62859_g4_i1
		c55415_g1_i3				c62459_g1_i4								c55415_g1_i3
		c43368_g1_i1				c64093_g2_i3								c43368_g1_i1
		c88926_g1_i1				c53964_g2_i1								c88926_g1_i1
		c56905_g1_i1				c22697_g1_i1								c56905_g1_i1
		c40204_g1_i1				c54350_g1_i1								c40204_g1_i1
		c64652_g1_i3				c60438_g1_i1								c64652_g1_i3
		c60507_g1_i1				c64192_g1_i5								c60507_g1_i1
		c53022_g1_i1				c60025_g2_i1								c53022_g1_i1
		c62267_g2_i9				c61615_g1_i1								c62267_g2_i9
		c63713_g1_i4				c13277_g1_i1								c63713_g1_i4
		c50413_g1_i1				c46888_g1_i1								c50413_g1_i1
		c32613_g1_i1				c64666_g1_i4								c32613_g1_i1
		c35115_g1_i1				c64778_g3_i1								c35115_g1_i1
		c61841_g2_i3				c48852_g1_i1								c61841_g2_i3
		c62220_g2_i1				c56025_g1_i3								c62220_g2_i1
		c48320_g1_i1				c51465_g1_i1								c48320_g1_i1
		c63713_g1_i9				c62630_g1_i1								c63713_g1_i9
		c62683_g1_i2				c31706_g1_i2								c62683_g1_i2
		c58384_g2_i2				c63484_g6_i2								c58384_g2_i2
		c79776_g1_i1				c53973_g2_i1								c79776_g1_i1
		c37204_g1_i2				c41548_g1_i1								c37204_g1_i2
		c60197_g1_i1				c58122_g2_i1								c60197_g1_i1
		c19459_g1_i1				c57285_g1_i3								c19459_g1_i1
		c37862_g1_i2				c64409_g2_i1								c37862_g1_i2
		c53022_g2_i1				c61526_g1_i4								c53022_g2_i1
		c37862_g1_i1				c63957_g3_i3								c37862_g1_i1
		c9689_g1_i1				c58911_g1_i2								c9689_g1_i1
		c57378_g1_i1				c52075_g1_i2								c57378_g1_i1
		c54932_g3_i1				c55738_g1_i1								c54932_g3_i1
		c49546_g1_i1				c61881_g1_i2								c49546_g1_i1
		c59526_g1_i1				c62684_g1_i3								c59526_g1_i1
		c59115_g1_i2				c116133_g1_i1								c59115_g1_i2
		c44768_g1_i1				c52902_g3_i1								c44768_g1_i1
		c57820_g1_i1				c62869_g1_i1								c57820_g1_i1
		c58727_g2_i1				c60719_g2_i2								c58727_g2_i1
		c59721_g1_i2				c64607_g1_i4								c59721_g1_i2
		c113342_g1_i1				c96948_g1_i1								c113342_g1_i1
		c42358_g1_i1				c61701_g1_i1								c42358_g1_i1
		c63721_g5_i1				c94612_g1_i1								c63721_g5_i1
		c53012_g1_i1				c63972_g2_i2								c53012_g1_i1
		c61466_g1_i5				c51356_g1_i1								c61466_g1_i5
		c47331_g1_i1				c29846_g1_i1								c47331_g1_i1
		c55567_g1_i1				c61165_g2_i1								c55567_g1_i1
		c9384_g1_i1				c59564_g2_i5								c9384_g1_i1
		c63332_g2_i2				c59731_g1_i1								c63332_g2_i2
		c63191_g3_i4				c43407_g1_i1								c63191_g3_i4
		c62683_g1_i1				c63394_g9_i1								c62683_g1_i1
		c61067_g1_i1				c62684_g1_i2								c61067_g1_i1
		c44688_g1_i2				c61987_g2_i2								c44688_g1_i2
		c60541_g1_i2				c63931_g1_i5								c60541_g1_i2
		c58893_g3_i1				c64380_g1_i1								c58893_g3_i1
		c42469_g1_i1				c34986_g1_i2								c42469_g1_i1
		c94562_g1_i1				c54717_g1_i3								c94562_g1_i1
		c50995_g1_i1				c63763_g1_i1								c50995_g1_i1
		c138249_g1_i1				c62529_g1_i3								c138249_g1_i1
		c56104_g1_i2				c59442_g3_i2								c56104_g1_i2
		c54131_g1_i2				c64052_g1_i2								c54131_g1_i2
		c33892_g1_i1				c45930_g1_i1								c33892_g1_i1
		c48274_g2_i1				c62899_g1_i4								c48274_g2_i1
		c59044_g1_i1				c56025_g1_i5								c59044_g1_i1
		c47196_g1_i2				c64595_g7_i1								c47196_g1_i2
		c51370_g1_i2				c62068_g1_i2								c51370_g1_i2
		c61122_g1_i2				c965_g1_i1								c61122_g1_i2
		c64750_g1_i1				c57784_g2_i1								c64750_g1_i1
		c42448_g2_i1				c53175_g1_i1								c42448_g2_i1
		c56413_g3_i1				c69210_g1_i1								c56413_g3_i1
		c54487_g1_i1				c59564_g2_i2								c54487_g1_i1
		c54633_g1_i1				c59741_g1_i4								c54633_g1_i1
		c63239_g1_i12				c57081_g1_i3								c63239_g1_i12
		c57550_g1_i1				c7992_g1_i1								c57550_g1_i1
		c60452_g1_i1				c39152_g1_i1								c60452_g1_i1
		c36716_g1_i1				c63690_g1_i1								c36716_g1_i1
		c95324_g1_i1				c21821_g1_i1								c95324_g1_i1
		c52081_g1_i1				c36027_g3_i1								c52081_g1_i1
		c47039_g1_i1				c2621_g1_i1								c47039_g1_i1
		c56503_g1_i1				c40961_g1_i3								c56503_g1_i1
		c62224_g1_i1				c47854_g1_i1								c62224_g1_i1
		c59189_g1_i1				c62091_g7_i6								c59189_g1_i1
		c62602_g1_i2				c63732_g1_i3								c62602_g1_i2
		c48255_g2_i1				c41178_g1_i1								c48255_g2_i1
		c48690_g1_i1				c60143_g1_i1								c48690_g1_i1
		c52989_g1_i1				c59846_g3_i1								c52989_g1_i1
		c48698_g1_i1				c53286_g1_i1								c48698_g1_i1
		c40479_g1_i1				c59741_g1_i5								c40479_g1_i1
		c778_g1_i1				c64380_g1_i4								c778_g1_i1
		c62093_g2_i3				c48984_g1_i2								c62093_g2_i3
		c9926_g1_i1				c86098_g1_i1								c9926_g1_i1
		c59677_g1_i1				c59765_g7_i2								c59677_g1_i1
		c51540_g1_i1				c63360_g3_i7								c51540_g1_i1
		c62242_g2_i4				c49063_g1_i1								c62242_g2_i4
		c64186_g1_i2				c64249_g5_i1								c64186_g1_i2
		c64380_g1_i2				c58841_g1_i2								c64380_g1_i2
		c35001_g1_i4				c64565_g3_i1								c35001_g1_i4
		c44688_g1_i4				c62087_g2_i1								c44688_g1_i4
		c59803_g2_i1				c60741_g1_i1								c59803_g2_i1
		c51910_g1_i1				c63394_g6_i6								c51910_g1_i1
		c61241_g2_i1				c64293_g5_i1								c61241_g2_i1
		c53956_g2_i1				c64336_g4_i2								c53956_g2_i1
		c18165_g1_i1				c64383_g1_i7								c18165_g1_i1
		c42448_g1_i1				c60490_g1_i1								c42448_g1_i1
		c61606_g2_i3				c42892_g2_i1								c61606_g2_i3
		c67387_g1_i1				c58513_g1_i1								c67387_g1_i1
		c61302_g1_i2				c43000_g1_i2								c61302_g1_i2
		c54053_g2_i1				c7651_g2_i1								c54053_g2_i1
		c61745_g1_i4				c58141_g2_i2								c61745_g1_i4
		c54272_g1_i1				c52819_g2_i2								c54272_g1_i1
		c63412_g1_i2				c64428_g1_i2								c63412_g1_i2
		c63596_g1_i3				c37944_g1_i1								c63596_g1_i3
		c59787_g1_i1				c45101_g1_i1								c59787_g1_i1
		c63380_g1_i1				c61408_g2_i1								c63380_g1_i1
		c37150_g1_i1				c37265_g1_i1								c37150_g1_i1
		c60593_g1_i2				c53715_g2_i1								c60593_g1_i2
		c60231_g1_i2				c33588_g1_i1								c60231_g1_i2
		c62069_g2_i1				c37265_g2_i1								c62069_g2_i1
		c36792_g1_i1				c37866_g1_i2								c36792_g1_i1
		c59044_g2_i2				c58459_g1_i2								c59044_g2_i2
		c43368_g2_i1				c34678_g1_i1								c43368_g2_i1
		c54944_g1_i1				c58618_g1_i1								c54944_g1_i1
		c60231_g1_i1				c57081_g1_i1								c60231_g1_i1
		c53958_g1_i1				c57144_g1_i1								c53958_g1_i1
		c57269_g2_i1				c59741_g1_i1								c57269_g2_i1
		c61122_g1_i3				c60587_g2_i1								c61122_g1_i3
		c113551_g1_i1				c55774_g1_i1								c113551_g1_i1
		c140435_g1_i1				c125299_g1_i1								c140435_g1_i1
		c2686_g1_i1				c64602_g4_i2								c2686_g1_i1
		c57028_g1_i2				c36791_g1_i1								c57028_g1_i2
		c37838_g1_i1				c63385_g4_i2								c37838_g1_i1
		c57050_g1_i1				c57055_g1_i2								c57050_g1_i1
		c62706_g1_i3				c50813_g1_i2								c62706_g1_i3
		c58343_g1_i1				c79892_g1_i1								c58343_g1_i1
		c35115_g1_i2				c60632_g1_i3								c35115_g1_i2
		c59083_g3_i2				c63534_g1_i11								c59083_g3_i2
		c34429_g1_i1				c51553_g1_i3								c34429_g1_i1
		c12256_g1_i1				c58854_g1_i2								c12256_g1_i1
		c54195_g1_i1				c63952_g1_i3								c54195_g1_i1
		c50601_g1_i1				c56025_g1_i7								c50601_g1_i1
		c138533_g1_i1				c48984_g1_i1								c138533_g1_i1
		c55489_g1_i1				c60070_g1_i2								c55489_g1_i1
		c55656_g2_i3				c46441_g2_i1								c55656_g2_i3
		c49403_g2_i1				c59925_g1_i1								c49403_g2_i1
		c56413_g2_i1				c58123_g1_i2								c56413_g2_i1
		c57174_g1_i1				c57450_g1_i2								c57174_g1_i1
		c38467_g1_i1				c64191_g2_i4								c38467_g1_i1
		c59326_g2_i1				c53151_g2_i1								c59326_g2_i1
		c56667_g1_i1				c53435_g1_i2								c56667_g1_i1
		c59275_g1_i2				c59499_g1_i1								c59275_g1_i2
		c63713_g1_i7				c47247_g1_i1								c63713_g1_i7
		c59539_g1_i2				c48503_g1_i1								c59539_g1_i2
		c50958_g2_i2				c37866_g1_i1								c50958_g2_i2
		c63947_g1_i1				c59393_g1_i4								c63947_g1_i1
		c61302_g1_i3				c36695_g1_i1								c61302_g1_i3
		c55248_g1_i1				c51150_g1_i1								c55248_g1_i1
		c54217_g1_i1				c57719_g1_i1								c54217_g1_i1
		c41690_g1_i2				c61084_g2_i1								c41690_g1_i2
		c31204_g1_i1				c64954_g3_i1								c31204_g1_i1
		c60593_g1_i7				c63663_g3_i2								c60593_g1_i7
		c48863_g1_i2				c16079_g1_i1								c48863_g1_i2
		c138994_g1_i1				c48773_g1_i1								c138994_g1_i1
		c63713_g1_i3				c40090_g1_i2								c63713_g1_i3
		c49638_g2_i1				c64697_g1_i4								c49638_g2_i1
		c56263_g1_i1				c55235_g1_i3								c56263_g1_i1
		c35001_g1_i2				c124359_g1_i1								c35001_g1_i2
		c57864_g1_i1				c58291_g2_i1								c57864_g1_i1
		c63713_g1_i6				c60070_g1_i1								c63713_g1_i6
		c56134_g2_i1				c6780_g1_i1								c56134_g2_i1
		c49009_g1_i1				c56792_g1_i1								c49009_g1_i1
		c40479_g2_i1				c37083_g1_i1								c40479_g2_i1
		c62725_g3_i8				c61034_g2_i3								c62725_g3_i8
		c61286_g1_i2				c62279_g1_i7								c61286_g1_i2
		c49046_g1_i1				c64487_g2_i1								c49046_g1_i1
		c63596_g1_i2				c43805_g1_i1								c63596_g1_i2
		c48387_g1_i1				c49900_g1_i1								c48387_g1_i1
		c57450_g1_i1				c40377_g1_i1								c57450_g1_i1
		c88178_g1_i1				c61268_g2_i1								c88178_g1_i1
		c54166_g1_i1				c64403_g7_i1								c54166_g1_i1
		c53249_g1_i2				c64778_g1_i2								c53249_g1_i2
		c44688_g1_i3				c38751_g1_i1								c44688_g1_i3
		c55589_g1_i1				c46948_g1_i1								c55589_g1_i1
		c6695_g1_i1				c64293_g9_i1								c6695_g1_i1
		c51425_g1_i1				c57872_g1_i2								c51425_g1_i1
		c56624_g2_i1				c37293_g1_i1								c56624_g2_i1
		c64055_g1_i1				c47368_g1_i1								c64055_g1_i1
		c56775_g2_i1				c13258_g1_i1								c56775_g2_i1
		c63285_g2_i1				c64293_g6_i1								c63285_g2_i1
		c28648_g1_i1				c53901_g1_i2								c28648_g1_i1
		c33116_g1_i1				c56272_g2_i2								c33116_g1_i1
		c56446_g1_i1				c41767_g1_i1								c56446_g1_i1
		c58133_g1_i1				c64668_g6_i1								c58133_g1_i1
		c64186_g1_i4				c52471_g1_i2								c64186_g1_i4
		c57424_g1_i1				c55591_g2_i1								c57424_g1_i1
		c60671_g1_i2				c63952_g1_i1								c60671_g1_i2
		c53106_g1_i1				c64412_g1_i2								c53106_g1_i1
		c60593_g1_i3				c23328_g1_i1								c60593_g1_i3
		c59044_g2_i1				c60977_g1_i2								c59044_g2_i1
		c64186_g1_i3				c30100_g1_i1								c64186_g1_i3
		c59677_g1_i2				c11148_g1_i1								c59677_g1_i2
		c60669_g1_i2				c64576_g1_i4								c60669_g1_i2
		c64139_g3_i4				c29752_g1_i1								c64139_g3_i4
		c61286_g1_i1				c64641_g1_i1								c61286_g1_i1
		c44688_g1_i1				c56760_g1_i4								c44688_g1_i1
		c84368_g1_i1				c43954_g1_i1								c84368_g1_i1
		c49418_g1_i1				c48623_g1_i1								c49418_g1_i1
		c53271_g2_i1				c52789_g1_i1								c53271_g2_i1
		c62725_g3_i9				c64093_g2_i1								c62725_g3_i9
		c11982_g1_i1				c57187_g5_i1								c11982_g1_i1
		c135631_g1_i1				c26961_g1_i1								c135631_g1_i1
		c51944_g2_i2				c143147_g1_i1								c51944_g2_i2
		c52537_g3_i1				c53671_g1_i2								c52537_g3_i1
		c53249_g1_i1				c59948_g5_i5								c53249_g1_i1
		c56741_g1_i1				c54005_g1_i1								c56741_g1_i1
		c63319_g1_i3				c60282_g1_i1								c63319_g1_i3
		c59803_g3_i2				c52789_g1_i3								c59803_g3_i2
		c49844_g1_i1				c58645_g1_i1								c49844_g1_i1
		c57441_g1_i1				c47447_g1_i1								c57441_g1_i1
		c54171_g1_i1				c57927_g1_i2								c54171_g1_i1
		c53956_g1_i4				c55235_g1_i1								c53956_g1_i4
		c59990_g1_i2				c8269_g1_i1								c59990_g1_i2
		c50130_g2_i1				c7908_g1_i1								c50130_g2_i1
		c47039_g1_i2				c53287_g1_i1								c47039_g1_i2
		c52989_g2_i1				c47448_g3_i1								c52989_g2_i1
		c36268_g1_i2				c54201_g1_i2								c36268_g1_i2
		c49504_g1_i1				c51667_g1_i1								c49504_g1_i1
		c62897_g1_i3				c52605_g3_i1								c62897_g1_i3
		c64593_g3_i1				c64713_g2_i2								c64593_g3_i1
		c58743_g1_i3				c58601_g1_i4								c58743_g1_i3
		c63350_g1_i2				c61684_g6_i1								c63350_g1_i2
		c49097_g1_i2				c63853_g1_i5								c49097_g1_i2
		c63663_g1_i1				c51504_g2_i1								c63663_g1_i1
		c64101_g1_i2				c64380_g2_i1								c64101_g1_i2
		c61711_g2_i1				c94899_g1_i1								c61711_g2_i1
		c55413_g1_i1				c63317_g1_i1								c55413_g1_i1
		c60256_g4_i1				c63205_g1_i6								c60256_g4_i1
		c46599_g1_i1				c51653_g1_i1								c46599_g1_i1
		c40685_g1_i1				c53938_g1_i1								c40685_g1_i1
		c35459_g1_i2				c63750_g4_i3								c35459_g1_i2
		c59324_g1_i1				c59309_g4_i1								c59324_g1_i1
		c59217_g1_i1				c64949_g3_i1								c59217_g1_i1
		c55990_g3_i2				c64293_g2_i1								c55990_g3_i2
		c63924_g5_i1				c141393_g1_i1								c63924_g5_i1
		c58088_g1_i2				c57015_g1_i1								c58088_g1_i2
		c62706_g1_i1				c63218_g1_i3								c62706_g1_i1
		c61155_g1_i1				c60623_g3_i1								c61155_g1_i1
		c80914_g1_i1				c51221_g1_i1								c80914_g1_i1
		c27647_g1_i1				c62429_g2_i1								c27647_g1_i1
		c59716_g1_i3				c6780_g1_i2								c59716_g1_i3
		c139068_g1_i1				c62429_g2_i2								c139068_g1_i1
		c10300_g1_i1				c64954_g4_i1								c10300_g1_i1
		c52534_g2_i1				c59180_g1_i1								c52534_g2_i1
		c64716_g1_i6				c31843_g1_i1								c64716_g1_i6
		c62462_g1_i6				c41518_g1_i1								c62462_g1_i6
		c59949_g2_i1				c58345_g2_i1								c59949_g2_i1
		c54633_g4_i1				c15085_g1_i1								c54633_g4_i1
		c32310_g1_i1				c20372_g1_i1								c32310_g1_i1
		c64101_g1_i6				c61795_g5_i2								c64101_g1_i6
		c55990_g3_i1				c61253_g2_i6								c55990_g3_i1
		c63115_g1_i7				c61700_g1_i6								c63115_g1_i7
		c58358_g1_i9				c61104_g2_i2								c58358_g1_i9
		c54217_g1_i2				c63932_g1_i2								c54217_g1_i2
		c60593_g1_i1				c60917_g1_i1								c60593_g1_i1
		c62602_g1_i3				c57555_g1_i4								c62602_g1_i3
		c60889_g2_i2				c64954_g5_i1								c60889_g2_i2
		c5114_g1_i1				c62279_g1_i5								c5114_g1_i1
		c62476_g1_i1				c94969_g1_i1								c62476_g1_i1
		c51879_g2_i1				c50775_g1_i1								c51879_g2_i1
		c63380_g1_i3				c49492_g2_i1								c63380_g1_i3
		c64257_g1_i2				c57872_g1_i1								c64257_g1_i2
		c56716_g3_i1				c59365_g1_i1								c56716_g3_i1
		c61096_g1_i1				c64373_g3_i1								c61096_g1_i1
		c141085_g1_i1				c61117_g2_i1								c141085_g1_i1
		c56944_g1_i1				c61850_g5_i1								c56944_g1_i1
		c1994_g1_i1				c64052_g1_i3								c1994_g1_i1
		c58956_g1_i1				c56760_g1_i1								c58956_g1_i1
		c53652_g1_i1				c53755_g1_i2								c53652_g1_i1
		c51929_g1_i1				c53887_g1_i2								c51929_g1_i1
		c9036_g1_i2				c63632_g2_i2								c9036_g1_i2
		c53048_g1_i1				c34074_g1_i1								c53048_g1_i1
		c41875_g1_i1				c96991_g1_i1								c41875_g1_i1
		c33469_g1_i1				c11687_g1_i1								c33469_g1_i1
		c34934_g1_i1				c64302_g1_i2								c34934_g1_i1
		c52074_g1_i1				c22562_g1_i1								c52074_g1_i1
		c36448_g1_i1				c59524_g1_i2								c36448_g1_i1
		c63265_g3_i2				c62554_g11_i1								c63265_g3_i2
		c82038_g1_i1				c58744_g1_i2								c82038_g1_i1
		c57965_g1_i1				c64192_g1_i2								c57965_g1_i1
		c23153_g1_i1				c64569_g1_i3								c23153_g1_i1
		c58316_g1_i1				c48223_g1_i2								c58316_g1_i1
		c36093_g1_i1				c59393_g1_i1								c36093_g1_i1
		c53767_g1_i1				c64044_g4_i1								c53767_g1_i1
		c61987_g3_i1				c64077_g9_i1								c61987_g3_i1
		c23651_g1_i1				c57334_g5_i1								c23651_g1_i1
		c17310_g1_i1				c55947_g1_i2								c17310_g1_i1
		c109674_g1_i1				c47368_g1_i2								c109674_g1_i1
		c64577_g1_i4				c63106_g2_i4								c64577_g1_i4
		c60639_g1_i1				c17548_g1_i1								c60639_g1_i1
		c59676_g1_i1				c53485_g1_i2								c59676_g1_i1
		c56760_g1_i2				c52126_g1_i1								c56760_g1_i2
		c56775_g4_i1				c59180_g1_i2								c56775_g4_i1
		c64082_g2_i3				c41597_g1_i1								c64082_g2_i3
		c47446_g2_i1				c52981_g1_i1								c47446_g2_i1
		c61745_g2_i1				c62533_g1_i2								c61745_g2_i1
		c52044_g1_i1				c28237_g1_i1								c52044_g1_i1
		c35459_g1_i1				c64954_g2_i2								c35459_g1_i1
		c61477_g2_i1				c40338_g2_i1								c61477_g2_i1
		c20612_g1_i1				c64473_g1_i2								c20612_g1_i1
		c32032_g1_i1				c63750_g4_i2								c32032_g1_i1
		c59676_g1_i2				c53017_g4_i2								c59676_g1_i2
		c40352_g1_i1				c49732_g1_i1								c40352_g1_i1
		c6574_g1_i1				c41705_g1_i2								c6574_g1_i1
		c43371_g1_i3				c28244_g1_i1								c43371_g1_i3
		c59716_g1_i2				c61104_g2_i3								c59716_g1_i2
		c54558_g1_i1				c53006_g1_i1								c54558_g1_i1
		c56085_g1_i1				c2005_g1_i1								c56085_g1_i1
		c64275_g3_i1				c44197_g1_i1								c64275_g3_i1
		c60926_g1_i1				c61303_g1_i1								c60926_g1_i1
		c56046_g1_i2				c60632_g1_i1								c56046_g1_i2
		c34030_g1_i2				c63023_g5_i1								c34030_g1_i2
		c47741_g1_i1				c60118_g1_i2								c47741_g1_i1
		c64858_g2_i4				c46351_g1_i1								c64858_g2_i4
		c61983_g2_i1				c80430_g1_i1								c61983_g2_i1
		c43932_g1_i1				c64373_g4_i1								c43932_g1_i1
		c61312_g1_i4				c63937_g3_i1								c61312_g1_i4
		c63285_g2_i3				c52981_g1_i2								c63285_g2_i3
		c58419_g1_i1				c44807_g2_i1								c58419_g1_i1
		c53493_g1_i1				c46048_g1_i1								c53493_g1_i1
		c59105_g1_i2				c64093_g2_i2								c59105_g1_i2
		c64338_g3_i2				c60623_g1_i2								c64338_g3_i2
		c49294_g3_i1				c63022_g1_i1								c49294_g3_i1
		c63392_g2_i3				c40252_g1_i1								c63392_g2_i3
		c66822_g1_i1				c58625_g1_i2								c66822_g1_i1
		c34621_g1_i1				c63822_g2_i2								c34621_g1_i1
		c58523_g1_i1				c55847_g2_i2								c58523_g1_i1
		c54308_g1_i1				c59365_g2_i2								c54308_g1_i1
		c61477_g2_i2				c57361_g2_i2								c61477_g2_i2
		c44511_g1_i1				c49711_g1_i1								c44511_g1_i1
		c64534_g1_i5				c55428_g1_i1								c64534_g1_i5
		c44562_g1_i1				c80266_g1_i1								c44562_g1_i1
		c53330_g2_i1				c56837_g2_i5								c53330_g2_i1
		c11042_g1_i1				c64302_g1_i1								c11042_g1_i1
		c64858_g1_i1				c63613_g1_i3								c64858_g1_i1
		c64360_g1_i1				c60118_g1_i1								c64360_g1_i1
		c63360_g1_i1				c63750_g4_i1								c63360_g1_i1
		c56084_g3_i1				c56672_g1_i2								c56084_g3_i1
		c58725_g1_i1				c62663_g1_i3								c58725_g1_i1
		c34030_g1_i1				c52981_g1_i3								c34030_g1_i1
		c59716_g1_i1				c62822_g1_i6								c59716_g1_i1
		c58521_g2_i1				c63218_g1_i5								c58521_g2_i1
		c47113_g1_i1				c62769_g2_i2								c47113_g1_i1
		c61899_g1_i1				c64713_g3_i1								c61899_g1_i1
		c44290_g1_i1				c62133_g1_i1								c44290_g1_i1
		c60901_g3_i1				c64449_g1_i1								c60901_g3_i1
		c22175_g1_i2				c57152_g1_i1								c22175_g1_i2
		c40971_g1_i1				c25190_g1_i1								c40971_g1_i1
		c50438_g1_i1				c35261_g1_i1								c50438_g1_i1
		c55503_g1_i1				c60118_g1_i3								c55503_g1_i1
		c49702_g1_i1				c62360_g10_i1								c49702_g1_i1
		c58601_g1_i1				c35065_g1_i3								c58601_g1_i1
		c54728_g1_i2				c59365_g2_i1								c54728_g1_i2
		c64186_g1_i1				c53751_g4_i1								c64186_g1_i1
		c3368_g1_i1				c59880_g1_i1								c3368_g1_i1
		c64153_g1_i5				c61253_g8_i1								c64153_g1_i5
		c61366_g1_i7				c63390_g3_i3								c61366_g1_i7
		c49097_g1_i1				c61207_g1_i2								c49097_g1_i1
		c61676_g1_i1				c54099_g1_i1								c61676_g1_i1
		c123757_g2_i1				c40408_g1_i3								c123757_g2_i1
		c59571_g1_i2				c60781_g2_i2								c59571_g1_i2
		c54579_g1_i1				c62822_g1_i3								c54579_g1_i1
		c64531_g1_i2				c35065_g1_i1								c64531_g1_i2
		c64055_g1_i4				c60642_g1_i1								c64055_g1_i4
		c99547_g1_i1				c64716_g1_i5								c99547_g1_i1
		c43488_g1_i1				c61616_g1_i1								c43488_g1_i1
		c56225_g1_i1				c61125_g2_i4								c56225_g1_i1
		c61884_g1_i6				c56206_g1_i1								c61884_g1_i6
		c35228_g1_i1				c36775_g1_i1								c35228_g1_i1
		c59868_g1_i1				c46794_g1_i2								c59868_g1_i1
		c56095_g1_i1				c56931_g1_i4								c56095_g1_i1
		c60496_g1_i1				c52698_g2_i1								c60496_g1_i1
		c33898_g1_i1				c101456_g1_i1								c33898_g1_i1
		c57555_g1_i1				c30544_g1_i1								c57555_g1_i1
		c54267_g1_i2				c40408_g1_i2								c54267_g1_i2
		c64657_g3_i2				c41938_g1_i2								c64657_g3_i2
		c60936_g2_i1				c61125_g2_i2								c60936_g2_i1
		c61366_g1_i1				c33577_g2_i1								c61366_g1_i1
		c62689_g1_i2				c41938_g1_i1								c62689_g1_i2
		c1703_g1_i1				c61916_g1_i1								c1703_g1_i1
		c140583_g1_i1				c56931_g1_i6								c140583_g1_i1
		c63104_g1_i1				c61125_g2_i1								c63104_g1_i1
		c52443_g1_i1				c63677_g5_i4								c52443_g1_i1
		c46148_g1_i2				c58591_g1_i1								c46148_g1_i2
		c61884_g1_i2												c61884_g1_i2
		c48059_g1_i1												c48059_g1_i1
		c50290_g1_i1												c50290_g1_i1
		c62513_g1_i1												c62513_g1_i1
		c58438_g1_i1												c58438_g1_i1
		c110561_g1_i1												c110561_g1_i1
		c35001_g1_i3												c35001_g1_i3
		c55415_g1_i1												c55415_g1_i1
		c56467_g1_i1												c56467_g1_i1
		c36089_g1_i1												c36089_g1_i1
		c64139_g3_i7												c64139_g3_i7
		c64815_g2_i1												c64815_g2_i1
		c62725_g3_i4												c62725_g3_i4
		c9165_g1_i2												c9165_g1_i2
		c60665_g1_i1												c60665_g1_i1
		c63239_g1_i10												c63239_g1_i10
		c62602_g1_i1												c62602_g1_i1
		c43435_g1_i3												c43435_g1_i3
		c54398_g1_i5												c54398_g1_i5
		c55891_g1_i2												c55891_g1_i2
		c44410_g1_i1												c44410_g1_i1
		c50464_g1_i1												c50464_g1_i1
		c61255_g1_i3												c61255_g1_i3
		c55643_g1_i3												c55643_g1_i3
		c47844_g1_i2												c47844_g1_i2
		c145883_g1_i1												c145883_g1_i1
		c61884_g1_i5												c61884_g1_i5
		c45449_g1_i1												c45449_g1_i1
		c35702_g1_i1												c35702_g1_i1
		c53767_g2_i1												c53767_g2_i1
		c46651_g1_i1												c46651_g1_i1
		c61989_g5_i3												c61989_g5_i3
		c29368_g1_i1												c29368_g1_i1
		c62725_g3_i1												c62725_g3_i1
		c41481_g2_i1												c41481_g2_i1
		c55246_g1_i2												c55246_g1_i2
		c127029_g1_i1												c127029_g1_i1
		c49921_g1_i1												c49921_g1_i1
		c59190_g5_i1												c59190_g5_i1
		c54978_g1_i1												c54978_g1_i1
		c64657_g3_i5												c64657_g3_i5
		c97106_g1_i1												c97106_g1_i1
		c55404_g3_i1												c55404_g3_i1
		c23651_g1_i2												c23651_g1_i2
		c47698_g1_i1												c47698_g1_i1
		c35846_g1_i1												c35846_g1_i1
		c64001_g3_i5												c64001_g3_i5
		c64042_g1_i5												c64042_g1_i5
		c138194_g1_i1												c138194_g1_i1
		c139253_g1_i1												c139253_g1_i1
		c43906_g1_i2												c43906_g1_i2
		c61701_g2_i1												c61701_g2_i1
		c47081_g1_i1												c47081_g1_i1
		c57826_g1_i2												c57826_g1_i2
		c62775_g1_i2												c62775_g1_i2
		c64735_g1_i7												c64735_g1_i7
		c53137_g1_i1												c53137_g1_i1
		c60496_g1_i3												c60496_g1_i3
		c60626_g1_i1												c60626_g1_i1
		c50837_g1_i1												c50837_g1_i1
		c50471_g1_i1												c50471_g1_i1
		c602_g1_i2												c602_g1_i2
		c32823_g1_i1												c32823_g1_i1
		c60633_g1_i1												c60633_g1_i1
		c62320_g1_i2												c62320_g1_i2
		c51550_g1_i1												c51550_g1_i1
		c113038_g1_i1												c113038_g1_i1
		c64155_g1_i5												c64155_g1_i5
		c61664_g1_i2												c61664_g1_i2
		c61478_g1_i1												c61478_g1_i1
		c29620_g1_i1												c29620_g1_i1
		c54978_g1_i2												c54978_g1_i2
		c55219_g1_i1												c55219_g1_i1
		c62715_g1_i4												c62715_g1_i4
		c63115_g1_i5												c63115_g1_i5
		c56811_g1_i1												c56811_g1_i1
		c48351_g1_i1												c48351_g1_i1
		c43488_g1_i3												c43488_g1_i3
		c64584_g3_i2												c64584_g3_i2
		c60496_g1_i2												c60496_g1_i2
		c16324_g1_i1												c16324_g1_i1
		c57731_g2_i1												c57731_g2_i1
		c59371_g1_i1												c59371_g1_i1
		c51664_g1_i1												c51664_g1_i1
		c62646_g1_i2												c62646_g1_i2
		c51814_g1_i1												c51814_g1_i1
		c62558_g2_i1												c62558_g2_i1
		c49601_g1_i1												c49601_g1_i1
		c48487_g1_i1												c48487_g1_i1
		c55724_g2_i1												c55724_g2_i1
		c47395_g2_i1												c47395_g2_i1
		c32687_g1_i1												c32687_g1_i1
		c127050_g1_i1												c127050_g1_i1
		c64155_g1_i4												c64155_g1_i4
		c51717_g1_i1												c51717_g1_i1
		c53645_g1_i1												c53645_g1_i1
		c61884_g1_i3												c61884_g1_i3
		c54709_g1_i1												c54709_g1_i1
		c61408_g2_i3												c61408_g2_i3
		c62999_g5_i4												c62999_g5_i4
		c62972_g1_i3												c62972_g1_i3
		c53137_g1_i3												c53137_g1_i3
		c54757_g1_i1												c54757_g1_i1
		c55219_g2_i2												c55219_g2_i2
		c62253_g1_i5												c62253_g1_i5
		c8900_g1_i1												c8900_g1_i1
		c64153_g1_i1												c64153_g1_i1
		c47787_g1_i1												c47787_g1_i1
		c52646_g1_i1												c52646_g1_i1
		c64521_g3_i2												c64521_g3_i2
		c61359_g1_i2												c61359_g1_i2
		c55140_g1_i1												c55140_g1_i1
		c58708_g1_i1												c58708_g1_i1
		c62533_g1_i1												c62533_g1_i1
		c1807_g1_i2												c1807_g1_i2
		c53330_g2_i2												c53330_g2_i2
		c59950_g1_i4												c59950_g1_i4
		c6595_g1_i1												c6595_g1_i1
		c63360_g3_i3												c63360_g3_i3
		c42694_g1_i1												c42694_g1_i1
		c20548_g1_i1												c20548_g1_i1
		c46763_g1_i1												c46763_g1_i1
		c64534_g1_i3												c64534_g1_i3
		c35001_g1_i1												c35001_g1_i1
		c61650_g7_i11												c61650_g7_i11
		c55571_g1_i1												c55571_g1_i1
		c59819_g2_i1												c59819_g2_i1
		c47780_g2_i1												c47780_g2_i1
		c62625_g1_i1												c62625_g1_i1
		c44242_g1_i1												c44242_g1_i1
		c53541_g1_i1												c53541_g1_i1
		c43748_g1_i1												c43748_g1_i1
		c43841_g1_i1												c43841_g1_i1
		c55379_g1_i1												c55379_g1_i1
		c55664_g1_i1												c55664_g1_i1
		c60813_g1_i1												c60813_g1_i1
		c45798_g1_i2												c45798_g1_i2
		c55045_g1_i1												c55045_g1_i1
		c59362_g2_i1												c59362_g2_i1
		c20230_g1_i1												c20230_g1_i1
		c58915_g2_i2												c58915_g2_i2
		c29377_g1_i1												c29377_g1_i1
		c48883_g1_i1												c48883_g1_i1
		c63813_g1_i2												c63813_g1_i2
		c64196_g3_i1												c64196_g3_i1
		c59362_g1_i1												c59362_g1_i1
		c43435_g1_i2												c43435_g1_i2
		c58915_g2_i1												c58915_g2_i1
		c63153_g2_i2												c63153_g2_i2
		c62225_g1_i1												c62225_g1_i1
		c58977_g1_i2												c58977_g1_i2
		c57225_g1_i2												c57225_g1_i2
		c28662_g1_i1												c28662_g1_i1
		c64534_g1_i2												c64534_g1_i2
		c64657_g3_i3												c64657_g3_i3
		c47423_g1_i1												c47423_g1_i1
		c59180_g2_i1												c59180_g2_i1
		c46295_g1_i1												c46295_g1_i1
		c54792_g1_i1												c54792_g1_i1
		c59416_g1_i1												c59416_g1_i1
		c70996_g1_i1												c70996_g1_i1
		c44315_g1_i1												c44315_g1_i1
		c64534_g1_i14												c64534_g1_i14
		c37026_g1_i1												c37026_g1_i1
		c50394_g1_i2												c50394_g1_i2
		c52558_g2_i1												c52558_g2_i1
		c49425_g1_i1												c49425_g1_i1
		c58697_g2_i1												c58697_g2_i1
		c52558_g2_i2												c52558_g2_i2
														c58213_g1_i1
														c63540_g1_i1
														c54522_g1_i1
														c52807_g1_i1
														c65602_g1_i1
														c50992_g1_i1
														c60402_g1_i3
														c60402_g1_i4
														c59576_g1_i1
														c55077_g1_i4
														c62215_g3_i4
														c61304_g1_i2
														c57414_g1_i1
														c37683_g1_i1
														c53466_g1_i1
														c57541_g1_i1
														c109518_g1_i1
														c45086_g1_i1
														c56130_g1_i1
														c34660_g1_i1
														c62787_g1_i1
														c37615_g1_i1
														c60790_g1_i1
														c60016_g1_i1
														c53663_g1_i2
														c57944_g1_i1
														c53823_g1_i2
														c62787_g1_i2
														c94671_g1_i1
														c48845_g1_i1
														c46780_g2_i1
														c51727_g1_i2
														c47483_g1_i2
														c53881_g1_i1
														c56156_g1_i1
														c63612_g1_i1
														c54387_g1_i1
														c42819_g1_i1
														c61875_g6_i2
														c63612_g1_i2
														c51914_g1_i1
														c46780_g1_i1
														c57568_g1_i1
														c63612_g1_i4
														c26960_g1_i1
														c53787_g1_i3
														c43685_g1_i1
														c79838_g1_i1
														c64521_g2_i2
														c58540_g2_i1
														c57359_g2_i1
														c35327_g1_i1
														c55751_g1_i1
														c39950_g1_i1
														c59250_g1_i1
														c64449_g3_i2
														c52837_g1_i1
														c63612_g1_i3
														c43478_g1_i1
														c54841_g1_i1
														c55069_g3_i1
														c35165_g2_i1
														c61875_g6_i3
														c31077_g1_i1
														c55422_g1_i1
														c60178_g1_i2
														c57776_g1_i1
														c62524_g1_i2
														c64521_g2_i1
														c60962_g1_i1
														c55590_g1_i1
														c59932_g1_i1
														c50494_g1_i2
														c42473_g1_i1
														c55069_g4_i1
														c48223_g1_i1
														c64217_g1_i1
														c32936_g1_i1
														c64217_g1_i2
														c54215_g2_i2
														c60709_g3_i1
														c52471_g1_i1
														c63487_g1_i3
														c44720_g3_i1
														c52480_g1_i1
														c50002_g1_i1
														c47742_g1_i1
														c53132_g1_i1
														c62828_g1_i1
														c56073_g1_i1
														c40961_g1_i2
														c54082_g1_i1
														c34276_g1_i1
														c56074_g1_i2
														c54422_g2_i1
														c58138_g1_i1
														c64266_g1_i4
														c45898_g1_i1
														c60388_g1_i1
														c55889_g1_i1
														c58783_g2_i2
														c59486_g1_i2
														c55270_g1_i2
														c57777_g1_i1
														c57252_g1_i1
														c55069_g1_i1
														c60587_g4_i1
														c59888_g1_i1
														c57655_g1_i1
														c44980_g1_i2
														c60709_g1_i2
														c60505_g1_i1
														c53489_g2_i1
														c42243_g1_i1
														c54166_g1_i2
														c18614_g1_i1
														c60042_g1_i3
														c55270_g1_i3
														c46662_g1_i1
														c64176_g3_i4
														c58594_g1_i1
														c20685_g1_i1
														c57215_g1_i1
														c60258_g1_i2
														c62165_g1_i4
														c43526_g1_i1
														c35165_g1_i1
														c53019_g1_i1
														c29769_g2_i1
														c55083_g1_i1
														c61814_g1_i2
														c35338_g1_i1
														c56542_g1_i1
														c54328_g1_i3
														c50342_g1_i1
														c94783_g1_i1
														c60258_g1_i1
														c51647_g2_i1
														c33135_g1_i1
														c61165_g2_i2
														c55419_g1_i1
														c60996_g1_i1
														c43443_g1_i1
														c60025_g1_i1
														c53489_g3_i1
														c64336_g4_i1
														c118376_g1_i1
														c46888_g1_i2
														c6922_g1_i1
														c52324_g1_i1
														c62007_g2_i1
														c57987_g1_i1
														c46575_g1_i2
														c83294_g1_i1
														c48666_g1_i3
														c52110_g1_i1
														c57987_g2_i1
														c53547_g1_i2
														c61485_g1_i2
														c56461_g2_i1
														c58996_g1_i1
														c64602_g3_i1
														c55069_g2_i1
														c51738_g1_i2
														c22243_g1_i1
														c42672_g1_i1
														c48805_g1_i2
														c22479_g1_i1
														c58783_g1_i2
														c63445_g1_i1
														c62881_g2_i1
														c60197_g2_i1
														c28946_g1_i1
														c64236_g4_i1
														c64352_g2_i7
														c55171_g1_i1
														c57581_g1_i1
														c58353_g1_i1
														c69583_g1_i1
														c61092_g2_i1
														c53521_g1_i1
														c60691_g2_i3
														c57926_g1_i1
														c45288_g1_i1
														c62062_g2_i4
														c58561_g2_i1
														c61978_g1_i1
														c55688_g1_i1
														c61392_g2_i2
														c63479_g1_i9
														c53335_g1_i1
														c34761_g1_i1
														c16106_g1_i1
														c58783_g2_i1
														c12319_g1_i1
														c54328_g1_i1
														c60223_g1_i1
														c30483_g1_i1
														c34761_g1_i2
														c55270_g1_i1
														c59034_g2_i2
														c41882_g1_i1
														c42672_g1_i2
														c37179_g1_i1
														c53517_g1_i3
														c33803_g1_i1
														c56155_g2_i1
														c62222_g1_i2
														c60382_g2_i1
														c51839_g1_i1
														c56971_g4_i1
														c41779_g1_i1
														c8090_g1_i1
														c64236_g4_i4
														c38503_g2_i1
														c47408_g1_i2
														c55715_g1_i3
														c63352_g1_i4
														c56565_g1_i1
														c82456_g1_i1
														c60813_g1_i2
														c49239_g3_i1
														c45534_g1_i1
														c57567_g1_i7
														c62333_g1_i1
														c29383_g1_i1
														c1177_g1_i1
														c59878_g1_i1
														c60266_g2_i1
														c9927_g1_i1
														c36236_g1_i1
														c29330_g1_i1
														c60709_g1_i1
														c54983_g1_i1
														c58161_g2_i1
														c35943_g1_i1
														c43966_g1_i1
														c60904_g1_i1
														c60691_g1_i1
														c40329_g1_i2
														c64565_g1_i1
														c39219_g2_i2
														c64857_g1_i4
														c50839_g2_i1
														c63972_g2_i6
														c35484_g1_i1
														c7780_g1_i1
														c41105_g1_i2
														c62062_g3_i1
														c58161_g1_i2
														c63352_g1_i1
														c40961_g1_i1
														c49691_g1_i1
														c64607_g1_i5
														c64949_g6_i1
														c61228_g2_i1
														c41882_g1_i2
														c56598_g1_i1
														c64245_g2_i1
														c64052_g1_i4
														c53973_g1_i1
														c64857_g1_i2
														c59925_g2_i1
														c62220_g1_i1
														c18636_g1_i1
														c60719_g2_i1
														c123743_g1_i1
														c51544_g1_i1
														c50822_g1_i1
														c59741_g1_i2
														c59442_g3_i1
														c110510_g1_i1
														c7150_g1_i1
														c49759_g1_i1
														c57567_g1_i3
														c64909_g1_i1
														c37927_g1_i1
														c42417_g1_i1
														c64449_g2_i1
														c45934_g1_i1
														c48799_g1_i2
														c63972_g2_i3
														c61526_g1_i2
														c122307_g1_i1
														c62270_g1_i1
														c26483_g1_i1
														c60140_g1_i1
														c62899_g1_i3
														c56971_g2_i1
														c64646_g1_i2
														c50958_g2_i1
														c52514_g1_i1
														c51681_g2_i1
														c50813_g1_i1
														c54929_g1_i1
														c51681_g1_i1
														c57081_g1_i2
														c48484_g1_i1
														c62459_g1_i4
														c64093_g2_i3
														c53964_g2_i1
														c22697_g1_i1
														c54350_g1_i1
														c60438_g1_i1
														c64192_g1_i5
														c60025_g2_i1
														c61615_g1_i1
														c13277_g1_i1
														c46888_g1_i1
														c64666_g1_i4
														c64778_g3_i1
														c48852_g1_i1
														c56025_g1_i3
														c51465_g1_i1
														c62630_g1_i1
														c31706_g1_i2
														c63484_g6_i2
														c53973_g2_i1
														c41548_g1_i1
														c58122_g2_i1
														c57285_g1_i3
														c64409_g2_i1
														c61526_g1_i4
														c63957_g3_i3
														c58911_g1_i2
														c52075_g1_i2
														c55738_g1_i1
														c61881_g1_i2
														c62684_g1_i3
														c116133_g1_i1
														c52902_g3_i1
														c62869_g1_i1
														c60719_g2_i2
														c64607_g1_i4
														c96948_g1_i1
														c61701_g1_i1
														c94612_g1_i1
														c63972_g2_i2
														c51356_g1_i1
														c29846_g1_i1
														c61165_g2_i1
														c59564_g2_i5
														c59731_g1_i1
														c43407_g1_i1
														c63394_g9_i1
														c62684_g1_i2
														c61987_g2_i2
														c63931_g1_i5
														c64380_g1_i1
														c34986_g1_i2
														c54717_g1_i3
														c63763_g1_i1
														c62529_g1_i3
														c59442_g3_i2
														c64052_g1_i2
														c45930_g1_i1
														c62899_g1_i4
														c56025_g1_i5
														c64595_g7_i1
														c62068_g1_i2
														c965_g1_i1
														c57784_g2_i1
														c53175_g1_i1
														c69210_g1_i1
														c59564_g2_i2
														c59741_g1_i4
														c57081_g1_i3
														c7992_g1_i1
														c39152_g1_i1
														c63690_g1_i1
														c21821_g1_i1
														c36027_g3_i1
														c2621_g1_i1
														c40961_g1_i3
														c47854_g1_i1
														c62091_g7_i6
														c63732_g1_i3
														c41178_g1_i1
														c60143_g1_i1
														c59846_g3_i1
														c53286_g1_i1
														c59741_g1_i5
														c64380_g1_i4
														c48984_g1_i2
														c86098_g1_i1
														c59765_g7_i2
														c63360_g3_i7
														c49063_g1_i1
														c64249_g5_i1
														c58841_g1_i2
														c64565_g3_i1
														c62087_g2_i1
														c60741_g1_i1
														c63394_g6_i6
														c64293_g5_i1
														c64336_g4_i2
														c64383_g1_i7
														c60490_g1_i1
														c42892_g2_i1
														c58513_g1_i1
														c43000_g1_i2
														c7651_g2_i1
														c58141_g2_i2
														c52819_g2_i2
														c64428_g1_i2
														c37944_g1_i1
														c45101_g1_i1
														c61408_g2_i1
														c37265_g1_i1
														c53715_g2_i1
														c33588_g1_i1
														c37265_g2_i1
														c37866_g1_i2
														c58459_g1_i2
														c34678_g1_i1
														c58618_g1_i1
														c57081_g1_i1
														c57144_g1_i1
														c59741_g1_i1
														c60587_g2_i1
														c55774_g1_i1
														c125299_g1_i1
														c64602_g4_i2
														c36791_g1_i1
														c63385_g4_i2
														c57055_g1_i2
														c50813_g1_i2
														c79892_g1_i1
														c60632_g1_i3
														c63534_g1_i11
														c51553_g1_i3
														c58854_g1_i2
														c63952_g1_i3
														c56025_g1_i7
														c48984_g1_i1
														c60070_g1_i2
														c46441_g2_i1
														c59925_g1_i1
														c58123_g1_i2
														c57450_g1_i2
														c64191_g2_i4
														c53151_g2_i1
														c53435_g1_i2
														c59499_g1_i1
														c47247_g1_i1
														c48503_g1_i1
														c37866_g1_i1
														c59393_g1_i4
														c36695_g1_i1
														c51150_g1_i1
														c57719_g1_i1
														c61084_g2_i1
														c64954_g3_i1
														c63663_g3_i2
														c16079_g1_i1
														c48773_g1_i1
														c40090_g1_i2
														c64697_g1_i4
														c55235_g1_i3
														c124359_g1_i1
														c58291_g2_i1
														c60070_g1_i1
														c6780_g1_i1
														c56792_g1_i1
														c37083_g1_i1
														c61034_g2_i3
														c62279_g1_i7
														c64487_g2_i1
														c43805_g1_i1
														c49900_g1_i1
														c40377_g1_i1
														c61268_g2_i1
														c64403_g7_i1
														c64778_g1_i2
														c38751_g1_i1
														c46948_g1_i1
														c64293_g9_i1
														c57872_g1_i2
														c37293_g1_i1
														c47368_g1_i1
														c13258_g1_i1
														c64293_g6_i1
														c53901_g1_i2
														c56272_g2_i2
														c41767_g1_i1
														c64668_g6_i1
														c52471_g1_i2
														c55591_g2_i1
														c63952_g1_i1
														c64412_g1_i2
														c23328_g1_i1
														c60977_g1_i2
														c30100_g1_i1
														c11148_g1_i1
														c64576_g1_i4
														c29752_g1_i1
														c64641_g1_i1
														c56760_g1_i4
														c43954_g1_i1
														c48623_g1_i1
														c52789_g1_i1
														c64093_g2_i1
														c57187_g5_i1
														c26961_g1_i1
														c143147_g1_i1
														c53671_g1_i2
														c59948_g5_i5
														c54005_g1_i1
														c60282_g1_i1
														c52789_g1_i3
														c58645_g1_i1
														c47447_g1_i1
														c57927_g1_i2
														c55235_g1_i1
														c8269_g1_i1
														c7908_g1_i1
														c53287_g1_i1
														c47448_g3_i1
														c54201_g1_i2
														c51667_g1_i1
														c52605_g3_i1
														c64713_g2_i2
														c58601_g1_i4
														c61684_g6_i1
														c63853_g1_i5
														c51504_g2_i1
														c64380_g2_i1
														c94899_g1_i1
														c63317_g1_i1
														c63205_g1_i6
														c51653_g1_i1
														c53938_g1_i1
														c63750_g4_i3
														c59309_g4_i1
														c64949_g3_i1
														c64293_g2_i1
														c141393_g1_i1
														c57015_g1_i1
														c63218_g1_i3
														c60623_g3_i1
														c51221_g1_i1
														c62429_g2_i1
														c6780_g1_i2
														c62429_g2_i2
														c64954_g4_i1
														c59180_g1_i1
														c31843_g1_i1
														c41518_g1_i1
														c58345_g2_i1
														c15085_g1_i1
														c20372_g1_i1
														c61795_g5_i2
														c61253_g2_i6
														c61700_g1_i6
														c61104_g2_i2
														c63932_g1_i2
														c60917_g1_i1
														c57555_g1_i4
														c64954_g5_i1
														c62279_g1_i5
														c94969_g1_i1
														c50775_g1_i1
														c49492_g2_i1
														c57872_g1_i1
														c59365_g1_i1
														c64373_g3_i1
														c61117_g2_i1
														c61850_g5_i1
														c64052_g1_i3
														c56760_g1_i1
														c53755_g1_i2
														c53887_g1_i2
														c63632_g2_i2
														c34074_g1_i1
														c96991_g1_i1
														c11687_g1_i1
														c64302_g1_i2
														c22562_g1_i1
														c59524_g1_i2
														c62554_g11_i1
														c58744_g1_i2
														c64192_g1_i2
														c64569_g1_i3
														c48223_g1_i2
														c59393_g1_i1
														c64044_g4_i1
														c64077_g9_i1
														c57334_g5_i1
														c55947_g1_i2
														c47368_g1_i2
														c63106_g2_i4
														c17548_g1_i1
														c53485_g1_i2
														c52126_g1_i1
														c59180_g1_i2
														c41597_g1_i1
														c52981_g1_i1
														c62533_g1_i2
														c28237_g1_i1
														c64954_g2_i2
														c40338_g2_i1
														c64473_g1_i2
														c63750_g4_i2
														c53017_g4_i2
														c49732_g1_i1
														c41705_g1_i2
														c28244_g1_i1
														c61104_g2_i3
														c53006_g1_i1
														c2005_g1_i1
														c44197_g1_i1
														c61303_g1_i1
														c60632_g1_i1
														c63023_g5_i1
														c60118_g1_i2
														c46351_g1_i1
														c80430_g1_i1
														c64373_g4_i1
														c63937_g3_i1
														c52981_g1_i2
														c44807_g2_i1
														c46048_g1_i1
														c64093_g2_i2
														c60623_g1_i2
														c63022_g1_i1
														c40252_g1_i1
														c58625_g1_i2
														c63822_g2_i2
														c55847_g2_i2
														c59365_g2_i2
														c57361_g2_i2
														c49711_g1_i1
														c55428_g1_i1
														c80266_g1_i1
														c56837_g2_i5
														c64302_g1_i1
														c63613_g1_i3
														c60118_g1_i1
														c63750_g4_i1
														c56672_g1_i2
														c62663_g1_i3
														c52981_g1_i3
														c62822_g1_i6
														c63218_g1_i5
														c62769_g2_i2
														c64713_g3_i1
														c62133_g1_i1
														c64449_g1_i1
														c57152_g1_i1
														c25190_g1_i1
														c35261_g1_i1
														c60118_g1_i3
														c62360_g10_i1
														c35065_g1_i3
														c59365_g2_i1
														c53751_g4_i1
														c59880_g1_i1
														c61253_g8_i1
														c63390_g3_i3
														c61207_g1_i2
														c54099_g1_i1
														c40408_g1_i3
														c60781_g2_i2
														c62822_g1_i3
														c35065_g1_i1
														c60642_g1_i1
														c64716_g1_i5
														c61616_g1_i1
														c61125_g2_i4
														c56206_g1_i1
														c36775_g1_i1
														c46794_g1_i2
														c56931_g1_i4
														c52698_g2_i1
														c101456_g1_i1
														c30544_g1_i1
														c40408_g1_i2
														c41938_g1_i2
														c61125_g2_i2
														c33577_g2_i1
														c41938_g1_i1
														c61916_g1_i1
														c56931_g1_i6
														c61125_g2_i1
														c63677_g5_i4
														c58591_g1_i1

## Sheet: L4-7vsL2-4+L2-28
up		c58742_g1_i1		down		c52807_g1_i1						up+down		c58742_g1_i1
		c55400_g1_i1				c42684_g1_i1								c55400_g1_i1
		c42155_g1_i1				c60402_g1_i3								c42155_g1_i1
		c61883_g1_i1				c60402_g1_i4								c61883_g1_i1
		c58850_g1_i1				c37683_g1_i1								c58850_g1_i1
		c64060_g3_i1				c24259_g1_i1								c64060_g3_i1
		c38469_g1_i1				c61304_g1_i2								c38469_g1_i1
		c15948_g1_i1				c53466_g1_i1								c15948_g1_i1
		c60025_g2_i2				c62787_g1_i1								c60025_g2_i2
		c57236_g2_i1				c109518_g1_i1								c57236_g2_i1
		c46077_g1_i1				c62787_g1_i2								c46077_g1_i1
		c55334_g1_i1				c45086_g1_i1								c55334_g1_i1
		c34653_g1_i1				c45613_g1_i2								c34653_g1_i1
		c59582_g2_i1				c53663_g1_i2								c59582_g2_i1
		c58595_g2_i1				c60016_g1_i1								c58595_g2_i1
		c40840_g1_i1				c57944_g1_i1								c40840_g1_i1
		c52860_g1_i1				c53823_g1_i2								c52860_g1_i1
		c62526_g5_i3				c48845_g1_i1								c62526_g5_i3
		c49582_g1_i1				c58338_g1_i2								c49582_g1_i1
		c58595_g1_i1				c51727_g1_i2								c58595_g1_i1
		c65181_g1_i1				c47483_g1_i2								c65181_g1_i1
		c52372_g1_i1				c53881_g1_i1								c52372_g1_i1
		c61868_g1_i1				c56156_g1_i1								c61868_g1_i1
		c59803_g1_i3				c53881_g1_i2								c59803_g1_i3
		c63669_g1_i2				c63612_g1_i1								c63669_g1_i2
		c59582_g1_i1				c63612_g1_i2								c59582_g1_i1
		c61438_g1_i1				c63612_g1_i4								c61438_g1_i1
		c60779_g1_i1				c57568_g1_i1								c60779_g1_i1
		c54115_g1_i1				c61875_g6_i2								c54115_g1_i1
		c39612_g1_i1				c26960_g1_i1								c39612_g1_i1
		c61304_g1_i1				c51259_g1_i1								c61304_g1_i1
		c52268_g1_i1				c43685_g1_i1								c52268_g1_i1
		c29772_g1_i1				c49365_g1_i1								c29772_g1_i1
		c56314_g1_i1				c55751_g1_i1								c56314_g1_i1
		c46187_g1_i1				c35327_g1_i1								c46187_g1_i1
		c50410_g1_i1				c61722_g1_i1								c50410_g1_i1
		c60689_g1_i2				c47483_g1_i1								c60689_g1_i2
		c123630_g1_i1				c63612_g1_i3								c123630_g1_i1
		c40681_g1_i1				c59250_g1_i1								c40681_g1_i1
		c54827_g1_i1				c31077_g1_i1								c54827_g1_i1
		c62709_g1_i1				c79838_g1_i1								c62709_g1_i1
		c58447_g1_i6				c59379_g1_i1								c58447_g1_i6
		c61890_g1_i1				c59568_g1_i2								c61890_g1_i1
		c56761_g1_i1				c64217_g1_i1								c56761_g1_i1
		c59803_g1_i2				c57359_g2_i1								c59803_g1_i2
		c58330_g1_i1				c55590_g1_i1								c58330_g1_i1
		c50892_g1_i1				c52471_g1_i1								c50892_g1_i1
		c46256_g1_i1				c64217_g1_i2								c46256_g1_i1
		c64441_g1_i1				c60962_g1_i1								c64441_g1_i1
		c46693_g1_i1				c9092_g1_i1								c46693_g1_i1
		c52840_g1_i1				c60709_g3_i1								c52840_g1_i1
		c51695_g1_i1				c52480_g1_i1								c51695_g1_i1
		c52781_g1_i1				c47742_g1_i1								c52781_g1_i1
		c57248_g1_i4				c60025_g1_i1								c57248_g1_i4
		c48914_g1_i1				c40961_g1_i2								c48914_g1_i1
		c45526_g2_i1				c58138_g1_i1								c45526_g2_i1
		c56579_g2_i1				c56073_g1_i1								c56579_g2_i1
		c57608_g1_i3				c53132_g1_i1								c57608_g1_i3
		c58447_g1_i3				c55889_g1_i1								c58447_g1_i3
		c56849_g1_i2				c45898_g1_i1								c56849_g1_i2
		c38739_g1_i1				c54422_g2_i1								c38739_g1_i1
		c62526_g5_i1				c59486_g1_i2								c62526_g5_i1
		c64047_g1_i1				c60709_g1_i2								c64047_g1_i1
		c33822_g1_i1				c64266_g1_i4								c33822_g1_i1
		c31077_g1_i2				c59613_g2_i1								c31077_g1_i2
		c55700_g1_i2				c44980_g1_i2								c55700_g1_i2
		c43161_g2_i1				c57655_g1_i1								c43161_g2_i1
		c50782_g1_i1				c60587_g4_i1								c50782_g1_i1
		c65535_g1_i1				c56386_g1_i1								c65535_g1_i1
		c48167_g1_i1				c42243_g1_i1								c48167_g1_i1
		c46823_g1_i1				c20685_g1_i1								c46823_g1_i1
		c38849_g1_i1				c7399_g1_i1								c38849_g1_i1
		c45605_g1_i1				c42539_g1_i1								c45605_g1_i1
		c57602_g1_i1				c57777_g1_i1								c57602_g1_i1
		c62775_g1_i1				c64176_g3_i4								c62775_g1_i1
		c59803_g3_i1				c54166_g1_i2								c59803_g3_i1
		c58595_g1_i2				c60541_g1_i3								c58595_g1_i2
		c60148_g1_i2				c61814_g1_i2								c60148_g1_i2
		c59769_g1_i1				c41368_g1_i1								c59769_g1_i1
		c67761_g1_i1				c51738_g1_i2								c67761_g1_i1
		c48594_g1_i1				c54328_g1_i3								c48594_g1_i1
		c64047_g1_i2				c54582_g1_i1								c64047_g1_i2
		c39750_g1_i1				c56971_g3_i1								c39750_g1_i1
		c50152_g1_i1				c43443_g1_i1								c50152_g1_i1
		c113798_g1_i1				c60863_g1_i1								c113798_g1_i1
		c61265_g1_i1				c55419_g1_i1								c61265_g1_i1
		c58415_g1_i1				c61590_g2_i1								c58415_g1_i1
		c60207_g1_i1				c56971_g4_i1								c60207_g1_i1
		c64047_g1_i3				c58653_g1_i3								c64047_g1_i3
		c48119_g1_i1				c64352_g2_i7								c48119_g1_i1
		c45862_g1_i1				c22243_g1_i1								c45862_g1_i1
		c54511_g2_i1				c64602_g3_i1								c54511_g2_i1
		c63715_g1_i5				c48805_g1_i2								c63715_g1_i5
		c65248_g1_i1				c52110_g1_i1								c65248_g1_i1
		c38361_g3_i1				c46575_g1_i2								c38361_g3_i1
		c54511_g1_i1				c61392_g2_i2								c54511_g1_i1
		c59553_g1_i1				c22479_g1_i1								c59553_g1_i1
		c55804_g1_i1				c61590_g4_i1								c55804_g1_i1
		c63489_g2_i3				c60691_g2_i3								c63489_g2_i3
		c31425_g1_i1				c53521_g1_i1								c31425_g1_i1
		c54987_g1_i1				c17715_g1_i1								c54987_g1_i1
		c60844_g1_i1				c53517_g1_i3								c60844_g1_i1
		c57954_g1_i1				c44603_g1_i1								c57954_g1_i1
		c61606_g1_i1				c63479_g1_i9								c61606_g1_i1
		c63489_g2_i2				c54793_g1_i1								c63489_g2_i2
		c80056_g1_i1				c28946_g1_i1								c80056_g1_i1
		c6894_g1_i1				c57926_g1_i1								c6894_g1_i1
		c40208_g1_i1				c54582_g2_i1								c40208_g1_i1
		c33904_g1_i1				c58653_g1_i1								c33904_g1_i1
		c63156_g4_i1				c51037_g1_i1								c63156_g4_i1
		c63489_g2_i4				c57973_g1_i1								c63489_g2_i4
		c11144_g1_i1				c58561_g2_i1								c11144_g1_i1
		c53364_g1_i2				c54328_g1_i1								c53364_g1_i2
		c43182_g1_i1				c30483_g1_i1								c43182_g1_i1
		c51523_g2_i1				c55069_g2_i1								c51523_g2_i1
		c62682_g1_i1				c62062_g2_i4								c62682_g1_i1
		c126656_g1_i1				c56155_g2_i1								c126656_g1_i1
		c24878_g1_i1				c51839_g1_i1								c24878_g1_i1
		c60079_g1_i1				c55083_g1_i1								c60079_g1_i1
		c48157_g1_i1				c47408_g1_i2								c48157_g1_i1
		c58492_g2_i4				c55688_g1_i1								c58492_g2_i4
		c61690_g1_i1				c8090_g1_i1								c61690_g1_i1
		c56667_g1_i2				c58337_g2_i1								c56667_g1_i2
		c61841_g2_i1				c94783_g1_i1								c61841_g2_i1
		c51106_g1_i1				c56386_g1_i2								c51106_g1_i1
		c125135_g1_i1				c54983_g1_i1								c125135_g1_i1
		c58360_g1_i3				c82456_g1_i1								c58360_g1_i3
		c62907_g1_i1				c60266_g2_i1								c62907_g1_i1
		c55589_g1_i2				c60709_g1_i1								c55589_g1_i2
		c48880_g1_i1				c59990_g1_i1								c48880_g1_i1
		c59526_g2_i1				c62001_g1_i1								c59526_g2_i1
		c62502_g4_i5				c56971_g2_i1								c62502_g4_i5
		c49957_g1_i1				c53547_g1_i2								c49957_g1_i1
		c30523_g1_i1				c61590_g1_i1								c30523_g1_i1
		c49688_g1_i2				c35307_g1_i1								c49688_g1_i2
		c54125_g2_i1				c60691_g1_i1								c54125_g2_i1
		c80755_g1_i1				c36236_g1_i1								c80755_g1_i1
		c59526_g3_i1				c35484_g1_i1								c59526_g3_i1
		c39971_g1_i1				c31028_g1_i1								c39971_g1_i1
		c62291_g1_i1				c56971_g1_i1								c62291_g1_i1
		c45345_g1_i1				c39219_g2_i2								c45345_g1_i1
		c47107_g1_i1				c56598_g1_i1								c47107_g1_i1
		c46992_g1_i1				c45534_g1_i1								c46992_g1_i1
		c54932_g2_i1				c64052_g1_i4								c54932_g2_i1
		c61302_g1_i1				c61228_g2_i1								c61302_g1_i1
		c58157_g1_i1				c29383_g1_i1								c58157_g1_i1
		c94562_g1_i1				c40961_g1_i1								c94562_g1_i1
		c62775_g1_i2				c62320_g1_i3								c62775_g1_i2
		c55990_g2_i1				c9927_g1_i1								c55990_g2_i1
		c16420_g2_i1				c62062_g3_i1								c16420_g2_i1
		c64883_g3_i1				c59925_g2_i1								c64883_g3_i1
		c53364_g1_i1				c58586_g2_i2								c53364_g1_i1
		c50502_g1_i1				c53517_g1_i2								c50502_g1_i1
		c58384_g2_i2				c12319_g1_i1								c58384_g2_i2
		c62683_g1_i2				c63972_g2_i6								c62683_g1_i2
		c64883_g3_i2				c116128_g1_i1								c64883_g3_i2
		c59006_g1_i2				c47679_g1_i1								c59006_g1_i2
		c38463_g1_i1				c50604_g1_i1								c38463_g1_i1
		c22264_g1_i2				c48799_g1_i2								c22264_g1_i2
		c62344_g1_i1				c50958_g2_i1								c62344_g1_i1
		c55114_g1_i1				c50822_g1_i1								c55114_g1_i1
		c95111_g1_i1				c59442_g3_i1								c95111_g1_i1
		c58595_g1_i3				c53517_g1_i4								c58595_g1_i3
		c48933_g2_i1				c49691_g1_i1								c48933_g2_i1
		c46779_g1_i2				c51544_g1_i1								c46779_g1_i2
		c49458_g1_i1				c45934_g1_i1								c49458_g1_i1
		c61841_g2_i2				c50641_g1_i1								c61841_g2_i2
		c29086_g1_i1				c96948_g1_i1								c29086_g1_i1
		c51677_g1_i1				c41548_g1_i1								c51677_g1_i1
		c54118_g1_i1				c13277_g1_i1								c54118_g1_i1
		c54952_g1_i1				c54405_g1_i1								c54952_g1_i1
		c54932_g3_i2				c42057_g1_i2								c54932_g3_i2
		c42790_g1_i1				c62899_g1_i3								c42790_g1_i1
		c42448_g1_i1				c49711_g1_i2								c42448_g1_i1
		c59967_g1_i1				c63972_g2_i3								c59967_g1_i1
		c64883_g3_i4				c56413_g1_i1								c64883_g3_i4
		c56391_g1_i1				c60140_g1_i1								c56391_g1_i1
		c57062_g1_i1				c53517_g1_i1								c57062_g1_i1
		c64883_g3_i3				c60904_g1_i1								c64883_g3_i3
		c22666_g1_i1				c63491_g1_i1								c22666_g1_i1
		c42448_g2_i1				c62630_g1_i1								c42448_g2_i1
		c55990_g1_i1				c60587_g3_i4								c55990_g1_i1
		c51554_g1_i3				c60691_g2_i2								c51554_g1_i3
		c56818_g2_i2				c59731_g1_i1								c56818_g2_i2
		c56766_g1_i1				c46202_g1_i1								c56766_g1_i1
		c47331_g2_i1				c39898_g1_i1								c47331_g2_i1
		c62683_g1_i1				c52514_g1_i1								c62683_g1_i1
		c53357_g1_i1				c59939_g1_i2								c53357_g1_i1
		c138249_g1_i1				c16286_g1_i1								c138249_g1_i1
		c56488_g1_i2				c47058_g1_i1								c56488_g1_i2
		c48666_g1_i1				c61615_g1_i1								c48666_g1_i1
		c53364_g1_i3				c54717_g1_i3								c53364_g1_i3
		c16420_g1_i1				c55738_g1_i1								c16420_g1_i1
		c46779_g1_i1				c26483_g1_i1								c46779_g1_i1
		c61606_g2_i7				c58911_g1_i2								c61606_g2_i7
		c47092_g1_i1				c116133_g1_i1								c47092_g1_i1
		c61606_g2_i11				c63484_g6_i2								c61606_g2_i11
		c43830_g1_i1				c64052_g1_i2								c43830_g1_i1
		c34511_g1_i1				c47854_g1_i1								c34511_g1_i1
		c88926_g1_i1				c55655_g2_i1								c88926_g1_i1
		c57981_g1_i2				c31706_g1_i2								c57981_g1_i2
		c45420_g2_i1				c29846_g1_i1								c45420_g2_i1
		c63596_g1_i5				c36027_g3_i1								c63596_g1_i5
		c63412_g1_i2				c40961_g1_i3								c63412_g1_i2
		c61463_g2_i2				c46281_g1_i1								c61463_g2_i2
		c55415_g1_i1				c57081_g1_i2								c55415_g1_i1
		c64766_g2_i2				c63931_g1_i5								c64766_g2_i2
		c19459_g1_i1				c37944_g1_i1								c19459_g1_i1
		c56905_g1_i2				c35796_g1_i2								c56905_g1_i2
		c80402_g1_i1				c63972_g2_i2								c80402_g1_i1
		c90374_g1_i1				c86098_g1_i1								c90374_g1_i1
		c59526_g1_i1				c61165_g2_i1								c59526_g1_i1
		c57981_g1_i3				c58513_g1_i1								c57981_g1_i3
		c53022_g1_i1				c79892_g1_i1								c53022_g1_i1
		c20645_g1_i1				c53286_g1_i1								c20645_g1_i1
		c60197_g1_i1				c48984_g1_i2								c60197_g1_i1
		c56905_g1_i1				c62899_g1_i4								c56905_g1_i1
		c2686_g1_i1				c59285_g1_i1								c2686_g1_i1
		c8750_g1_i1				c56570_g1_i3								c8750_g1_i1
		c9689_g1_i1				c34932_g1_i1								c9689_g1_i1
		c67851_g1_i1				c62961_g2_i4								c67851_g1_i1
		c62104_g2_i1				c61526_g1_i4								c62104_g2_i1
		c19559_g1_i1				c62787_g1_i3								c19559_g1_i1
		c40204_g1_i1				c69210_g1_i1								c40204_g1_i1
		c54932_g3_i1				c62087_g2_i1								c54932_g3_i1
		c54481_g1_i1				c59442_g3_i2								c54481_g1_i1
		c58783_g1_i1				c42584_g1_i1								c58783_g1_i1
		c48690_g1_i1				c33514_g1_i1								c48690_g1_i1
		c42469_g1_i1				c62684_g1_i3								c42469_g1_i1
		c32613_g1_i1				c31843_g1_i2								c32613_g1_i1
		c46950_g3_i1				c59846_g3_i1								c46950_g3_i1
		c60541_g1_i2				c60143_g1_i1								c60541_g1_i2
		c61466_g1_i6				c63690_g1_i1								c61466_g1_i6
		c62901_g3_i1				c64249_g5_i1								c62901_g3_i1
		c58727_g1_i1				c58141_g2_i2								c58727_g1_i1
		c50413_g1_i1				c64383_g1_i7								c50413_g1_i1
		c61466_g1_i3				c60490_g1_i1								c61466_g1_i3
		c57426_g1_i1				c54030_g1_i1								c57426_g1_i1
		c35459_g1_i2				c57104_g1_i1								c35459_g1_i2
		c50284_g1_i1				c57144_g1_i1								c50284_g1_i1
		c49546_g2_i1				c55655_g2_i2								c49546_g2_i1
		c62069_g2_i1				c57712_g1_i1								c62069_g2_i1
		c113342_g1_i1				c57081_g1_i3								c113342_g1_i1
		c95324_g1_i1				c64576_g1_i4								c95324_g1_i1
		c40233_g2_i1				c37866_g1_i2								c40233_g2_i1
		c61841_g2_i3				c64602_g4_i2								c61841_g2_i3
		c64704_g2_i2				c59765_g7_i2								c64704_g2_i2
		c42358_g1_i1				c49624_g2_i3								c42358_g1_i1
		c35115_g1_i1				c48984_g1_i1								c35115_g1_i1
		c60825_g1_i1				c43000_g1_i2								c60825_g1_i1
		c61884_g1_i6				c56684_g1_i1								c61884_g1_i6
		c62918_g2_i1				c57081_g1_i1								c62918_g2_i1
		c57820_g1_i1				c42892_g2_i1								c57820_g1_i1
		c49546_g3_i1				c42559_g1_i2								c49546_g3_i1
		c62602_g1_i2				c965_g1_i1								c62602_g1_i2
		c54757_g1_i1				c57450_g1_i2								c54757_g1_i1
		c48320_g1_i1				c59499_g1_i1								c48320_g1_i1
		c61302_g1_i2				c47739_g1_i1								c61302_g1_i2
		c59044_g1_i1				c111939_g1_i1								c59044_g1_i1
		c59721_g1_i2				c53435_g1_i2								c59721_g1_i2
		c57028_g1_i2				c64576_g1_i1								c57028_g1_i2
		c63332_g2_i2				c64336_g4_i2								c63332_g2_i2
		c56669_g1_i1				c43805_g1_i1								c56669_g1_i1
		c97106_g1_i1				c52471_g1_i2								c97106_g1_i1
		c43371_g1_i2				c63952_g1_i3								c43371_g1_i2
		c48649_g1_i1				c58459_g1_i2								c48649_g1_i1
		c59803_g3_i2				c51181_g1_i1								c59803_g3_i2
		c49046_g1_i1				c33588_g1_i1								c49046_g1_i1
		c64186_g1_i2				c6780_g1_i1								c64186_g1_i2
		c57550_g1_i1				c30100_g1_i1								c57550_g1_i1
		c48255_g1_i1				c60070_g1_i2								c48255_g1_i1
		c50394_g1_i2				c40377_g1_i1								c50394_g1_i2
		c54245_g1_i1				c46441_g2_i1								c54245_g1_i1
		c64139_g3_i7				c49900_g1_i1								c64139_g3_i7
		c62242_g2_i4				c48773_g1_i1								c62242_g2_i4
		c35459_g1_i1				c63663_g3_i2								c35459_g1_i1
		c58797_g1_i1				c13258_g1_i1								c58797_g1_i1
		c59622_g1_i2				c60587_g2_i1								c59622_g1_i2
		c56104_g1_i2				c37866_g1_i1								c56104_g1_i2
		c48274_g2_i1				c59925_g1_i1								c48274_g2_i1
		c50464_g1_i1				c56760_g1_i4								c50464_g1_i1
		c64352_g2_i3				c52395_g1_i1								c64352_g2_i3
		c56413_g2_i1				c52789_g1_i3								c56413_g2_i1
		c62093_g2_i3				c62279_g1_i7								c62093_g2_i3
		c64380_g1_i2				c50634_g1_i2								c64380_g1_i2
		c80830_g1_i1				c57643_g2_i3								c80830_g1_i1
		c60507_g1_i2				c41767_g1_i1								c60507_g1_i2
		c47039_g1_i1				c60070_g1_i1								c47039_g1_i1
		c61122_g1_i3				c38751_g1_i1								c61122_g1_i3
		c56775_g4_i1				c11148_g1_i1								c56775_g4_i1
		c36093_g1_i1				c63952_g1_i1								c36093_g1_i1
		c12256_g1_i1				c56792_g1_i1								c12256_g1_i1
		c58492_g2_i2				c37293_g1_i1								c58492_g2_i2
		c18165_g1_i1				c59393_g1_i4								c18165_g1_i1
		c56039_g1_i2				c58618_g1_i1								c56039_g1_i2
		c33892_g1_i1				c43954_g1_i1								c33892_g1_i1
		c63713_g1_i4				c53671_g1_i2								c63713_g1_i4
		c62706_g1_i3				c64576_g1_i2								c62706_g1_i3
		c45268_g1_i1				c40090_g1_i2								c45268_g1_i1
		c43368_g1_i1				c36791_g1_i1								c43368_g1_i1
		c63146_g3_i1				c37265_g2_i1								c63146_g3_i1
		c54272_g1_i1				c37083_g1_i1								c54272_g1_i1
		c35001_g1_i4				c52789_g1_i1								c35001_g1_i4
		c47191_g3_i2				c37265_g1_i1								c47191_g3_i2
		c56039_g1_i1				c64954_g3_i1								c56039_g1_i1
		c58492_g2_i3				c46355_g2_i1								c58492_g2_i3
		c49009_g1_i1				c47368_g1_i1								c49009_g1_i1
		c51540_g1_i1				c64293_g6_i1								c51540_g1_i1
		c63454_g2_i1				c51667_g1_i1								c63454_g2_i1
		c58727_g2_i1				c47447_g1_i1								c58727_g2_i1
		c59326_g2_i1				c143147_g1_i1								c59326_g2_i1
		c50776_g2_i3				c20372_g1_i1								c50776_g2_i3
		c37150_g1_i1				c64403_g7_i1								c37150_g1_i1
		c54481_g1_i3				c60269_g1_i5								c54481_g1_i3
		c57174_g1_i1				c141393_g1_i1								c57174_g1_i1
		c778_g1_i1				c59105_g1_i1								c778_g1_i1
		c59044_g2_i2				c124359_g1_i1								c59044_g2_i2
		c40479_g1_i1				c53287_g1_i1								c40479_g1_i1
		c55656_g2_i3				c59309_g4_i1								c55656_g2_i3
		c110338_g1_i1				c49995_g1_i1								c110338_g1_i1
		c61302_g1_i3				c58645_g1_i1								c61302_g1_i3
		c49546_g1_i1				c52425_g1_i1								c49546_g1_i1
		c60231_g1_i2				c7908_g1_i1								c60231_g1_i2
		c62224_g1_i1				c64576_g1_i3								c62224_g1_i1
		c55248_g1_i1				c94899_g1_i1								c55248_g1_i1
		c62479_g5_i4				c64176_g1_i1								c62479_g5_i4
		c48698_g1_i1				c52605_g3_i1								c48698_g1_i1
		c49418_g1_i1				c6780_g1_i2								c49418_g1_i1
		c54053_g2_i1				c41518_g1_i1								c54053_g2_i1
		c35115_g1_i2				c61821_g1_i3								c35115_g1_i2
		c31204_g1_i1				c54005_g1_i1								c31204_g1_i1
		c61466_g1_i5				c8269_g1_i1								c61466_g1_i5
		c61537_g2_i1				c60587_g3_i3								c61537_g2_i1
		c63360_g1_i2				c61684_g6_i1								c63360_g1_i2
		c61745_g2_i1				c20894_g1_i1								c61745_g2_i1
		c60514_g1_i2				c47448_g3_i1								c60514_g1_i2
		c113551_g1_i1				c53254_g1_i1								c113551_g1_i1
		c35001_g1_i2				c31843_g1_i1								c35001_g1_i2
		c60507_g1_i1				c58345_g2_i1								c60507_g1_i1
		c53956_g2_i1				c63218_g1_i3								c53956_g2_i1
		c63448_g2_i1				c56626_g1_i1								c63448_g2_i1
		c59286_g1_i1				c41597_g1_i1								c59286_g1_i1
		c47891_g4_i1				c132263_g1_i1								c47891_g4_i1
		c55219_g2_i2				c49890_g2_i1								c55219_g2_i2
		c43368_g2_i1				c13258_g1_i2								c43368_g2_i1
		c27647_g1_i1				c57938_g1_i1								c27647_g1_i1
		c63670_g2_i1				c11687_g1_i1								c63670_g2_i1
		c64186_g1_i4				c56760_g1_i1								c64186_g1_i4
		c59044_g2_i1				c59180_g1_i1								c59044_g2_i1
		c59275_g1_i2				c53998_g1_i1								c59275_g1_i2
		c58343_g1_i1				c49492_g2_i1								c58343_g1_i1
		c55990_g3_i1				c61253_g2_i6								c55990_g3_i1
		c55348_g2_i1				c61117_g2_i1								c55348_g2_i1
		c63115_g1_i7				c51716_g1_i2								c63115_g1_i7
		c36683_g1_i1				c58239_g1_i2								c36683_g1_i1
		c43932_g1_i1				c62279_g1_i5								c43932_g1_i1
		c63380_g1_i3				c61404_g1_i3								c63380_g1_i3
		c58133_g1_i1				c13982_g1_i1								c58133_g1_i1
		c49294_g2_i1				c52384_g1_i2								c49294_g2_i1
		c48255_g2_i1				c64954_g4_i1								c48255_g2_i1
		c51911_g1_i1				c81072_g1_i1								c51911_g1_i1
		c138533_g1_i1				c64052_g1_i3								c138533_g1_i1
		c64186_g1_i3				c53998_g1_i2								c64186_g1_i3
		c141085_g1_i1				c49711_g1_i1								c141085_g1_i1
		c53031_g2_i1				c64077_g9_i1								c53031_g2_i1
		c40479_g2_i1				c62533_g1_i2								c40479_g2_i1
		c57424_g1_i1				c64579_g3_i1								c57424_g1_i1
		c46651_g1_i1				c64302_g1_i2								c46651_g1_i1
		c56263_g1_i1				c48223_g1_i2								c56263_g1_i1
		c57864_g1_i1				c34074_g1_i1								c57864_g1_i1
		c39776_g1_i1				c62429_g2_i1								c39776_g1_i1
		c33116_g1_i1				c96991_g1_i1								c33116_g1_i1
		c54308_g1_i1				c57334_g5_i1								c54308_g1_i1
		c52833_g1_i2				c80430_g1_i1								c52833_g1_i2
		c38467_g1_i1				c53017_g4_i2								c38467_g1_i1
		c48863_g1_i2				c64774_g1_i2								c48863_g1_i2
		c55990_g3_i2				c55947_g1_i2								c55990_g3_i2
		c62602_g1_i3				c59180_g1_i2								c62602_g1_i3
		c61606_g2_i3				c2005_g1_i1								c61606_g2_i3
		c60256_g4_i1				c28237_g1_i1								c60256_g4_i1
		c50601_g1_i1				c61303_g1_i1								c50601_g1_i1
		c49638_g2_i1				c64774_g1_i1								c49638_g2_i1
		c41481_g2_i1				c50775_g1_i1								c41481_g2_i1
		c52989_g2_i1				c64954_g2_i2								c52989_g2_i1
		c57646_g2_i1				c60623_g1_i2								c57646_g2_i1
		c49736_g1_i1				c42938_g1_i1								c49736_g1_i1
		c56446_g1_i1				c63106_g2_i4								c56446_g1_i1
		c64257_g1_i2				c80266_g1_i1								c64257_g1_i2
		c55413_g1_i1				c42920_g1_i2								c55413_g1_i1
		c53249_g1_i2				c53017_g4_i1								c53249_g1_i2
		c51425_g1_i1				c56672_g1_i2								c51425_g1_i1
		c47446_g2_i1				c64302_g1_i1								c47446_g2_i1
		c61606_g2_i9				c62133_g1_i1								c61606_g2_i9
		c54759_g1_i1				c49251_g1_i1								c54759_g1_i1
		c61155_g1_i1				c40338_g2_i1								c61155_g1_i1
		c56546_g1_i1				c62822_g1_i6								c56546_g1_i1
		c59332_g1_i1				c55484_g1_i2								c59332_g1_i1
		c124369_g1_i1				c35261_g1_i1								c124369_g1_i1
		c60756_g3_i1				c8302_g1_i1								c60756_g3_i1
		c49097_g1_i2				c63937_g3_i1								c49097_g1_i2
		c63380_g1_i1				c51250_g1_i1								c63380_g1_i1
		c62462_g1_i6				c61207_g1_i2								c62462_g1_i6
		c52044_g1_i1				c57152_g1_i1								c52044_g1_i1
		c47780_g2_i1				c60118_g1_i3								c47780_g2_i1
		c145757_g1_i1				c62360_g10_i1								c145757_g1_i1
		c135631_g1_i1				c54099_g1_i1								c135631_g1_i1
		c47744_g1_i1				c62822_g1_i3								c47744_g1_i1
		c64055_g1_i1				c52633_g1_i1								c64055_g1_i1
		c63285_g2_i1				c48390_g1_i1								c63285_g2_i1
		c87691_g1_i1				c36775_g1_i1								c87691_g1_i1
		c41875_g1_i1				c25346_g1_i1								c41875_g1_i1
		c6695_g1_i1				c41938_g1_i2								c6695_g1_i1
		c48387_g1_i1				c41938_g1_i1								c48387_g1_i1
		c63350_g1_i2				c33577_g2_i1								c63350_g1_i2
		c53249_g1_i1				c58591_g1_i1								c53249_g1_i1
		c52773_g1_i1												c52773_g1_i1
		c46989_g1_i2												c46989_g1_i2
		c63713_g1_i6												c63713_g1_i6
		c29653_g1_i1												c29653_g1_i1
		c53048_g1_i1												c53048_g1_i1
		c47039_g1_i2												c47039_g1_i2
		c10300_g1_i1												c10300_g1_i1
		c62725_g3_i4												c62725_g3_i4
		c88178_g1_i1												c88178_g1_i1
		c59244_g3_i1												c59244_g3_i1
		c64275_g3_i1												c64275_g3_i1
		c64001_g3_i5												c64001_g3_i5
		c55211_g2_i1												c55211_g2_i1
		c55045_g1_i1												c55045_g1_i1
		c54579_g1_i1												c54579_g1_i1
		c50455_g1_i1												c50455_g1_i1
		c47891_g1_i1												c47891_g1_i1
		c53956_g1_i4												c53956_g1_i4
		c57450_g1_i1												c57450_g1_i1
		c60889_g2_i2												c60889_g2_i2
		c61477_g2_i1												c61477_g2_i1
		c58956_g1_i1												c58956_g1_i1
		c58828_g8_i1												c58828_g8_i1
		c54978_g1_i1												c54978_g1_i1
		c56716_g3_i1												c56716_g3_i1
		c84368_g1_i1												c84368_g1_i1
		c50290_g1_i1												c50290_g1_i1
		c56944_g1_i1												c56944_g1_i1
		c56760_g1_i2												c56760_g1_i2
		c23153_g1_i1												c23153_g1_i1
		c58358_g1_i9												c58358_g1_i9
		c62476_g1_i1												c62476_g1_i1
		c55643_g1_i3												c55643_g1_i3
		c80914_g1_i1												c80914_g1_i1
		c55503_g1_i1												c55503_g1_i1
		c60936_g2_i1												c60936_g2_i1
		c53493_g1_i1												c53493_g1_i1
		c145829_g1_i1												c145829_g1_i1
		c82038_g1_i1												c82038_g1_i1
		c63239_g1_i10												c63239_g1_i10
		c34030_g1_i2												c34030_g1_i2
		c119655_g1_i1												c119655_g1_i1
		c56741_g1_i1												c56741_g1_i1
		c66822_g1_i1												c66822_g1_i1
		c3368_g1_i1												c3368_g1_i1
		c52551_g1_i2												c52551_g1_i2
		c61477_g2_i2												c61477_g2_i2
		c602_g1_i2												c602_g1_i2
		c54558_g1_i1												c54558_g1_i1
		c54759_g1_i2												c54759_g1_i2
		c58523_g1_i1												c58523_g1_i1
		c64858_g1_i1												c64858_g1_i1
		c64534_g1_i5												c64534_g1_i5
		c63392_g2_i3												c63392_g2_i3
		c63663_g1_i1												c63663_g1_i1
		c55791_g1_i1												c55791_g1_i1
		c58316_g1_i1												c58316_g1_i1
		c34934_g1_i1												c34934_g1_i1
		c59105_g1_i2												c59105_g1_i2
		c57863_g1_i2												c57863_g1_i2
		c59180_g2_i1												c59180_g2_i1
		c34621_g1_i1												c34621_g1_i1
		c64186_g1_i1												c64186_g1_i1
		c36448_g1_i1												c36448_g1_i1
		c35001_g1_i3												c35001_g1_i3
		c58725_g1_i1												c58725_g1_i1
		c54978_g1_i2												c54978_g1_i2
		c11042_g1_i1												c11042_g1_i1
		c56095_g1_i1												c56095_g1_i1
		c43371_g1_i3												c43371_g1_i3
		c64858_g2_i4												c64858_g2_i4
		c140583_g1_i1												c140583_g1_i1
		c47844_g1_i2												c47844_g1_i2
		c63104_g1_i1												c63104_g1_i1
		c1994_g1_i1												c1994_g1_i1
		c64055_g1_i4												c64055_g1_i4
		c49702_g1_i1												c49702_g1_i1
		c1703_g1_i1												c1703_g1_i1
		c138194_g1_i1												c138194_g1_i1
		c53903_g2_i1												c53903_g2_i1
		c49965_g1_i1												c49965_g1_i1
		c44562_g1_i1												c44562_g1_i1
		c61096_g1_i1												c61096_g1_i1
		c64155_g1_i4												c64155_g1_i4
		c63285_g2_i3												c63285_g2_i3
		c58438_g1_i1												c58438_g1_i1
		c63021_g1_i1												c63021_g1_i1
		c53767_g2_i1												c53767_g2_i1
		c123757_g2_i1												c123757_g2_i1
		c40971_g1_i1												c40971_g1_i1
		c56652_g2_i2												c56652_g2_i2
		c46996_g1_i1												c46996_g1_i1
		c32823_g1_i1												c32823_g1_i1
		c58521_g2_i1												c58521_g2_i1
		c62320_g1_i2												c62320_g1_i2
		c63360_g1_i1												c63360_g1_i1
		c64153_g1_i5												c64153_g1_i5
		c55219_g1_i1												c55219_g1_i1
		c55404_g3_i1												c55404_g3_i1
		c36089_g1_i1												c36089_g1_i1
		c61989_g5_i3												c61989_g5_i3
		c64815_g2_i1												c64815_g2_i1
		c64657_g3_i5												c64657_g3_i5
		c33898_g1_i1												c33898_g1_i1
		c63115_g1_i5												c63115_g1_i5
		c60665_g1_i1												c60665_g1_i1
		c62558_g2_i1												c62558_g2_i1
		c113038_g1_i1												c113038_g1_i1
		c55246_g1_i2												c55246_g1_i2
		c32687_g1_i1												c32687_g1_i1
		c44315_g1_i1												c44315_g1_i1
		c54267_g1_i2												c54267_g1_i2
		c43488_g1_i1												c43488_g1_i1
		c62513_g1_i1												c62513_g1_i1
		c47698_g1_i1												c47698_g1_i1
		c8900_g1_i1												c8900_g1_i1
		c49601_g1_i1												c49601_g1_i1
		c47395_g2_i1												c47395_g2_i1
		c60887_g1_i2												c60887_g1_i2
		c57731_g2_i1												c57731_g2_i1
		c53541_g1_i1												c53541_g1_i1
		c6595_g1_i1												c6595_g1_i1
		c62533_g1_i1												c62533_g1_i1
		c63708_g1_i1												c63708_g1_i1
		c61118_g1_i2												c61118_g1_i2
		c62715_g1_i4												c62715_g1_i4
		c67363_g1_i1												c67363_g1_i1
		c63360_g3_i3												c63360_g3_i3
		c61664_g1_i2												c61664_g1_i2
		c59190_g5_i1												c59190_g5_i1
		c20548_g1_i1												c20548_g1_i1
		c29377_g1_i1												c29377_g1_i1
		c51814_g1_i1												c51814_g1_i1
		c64657_g3_i3												c64657_g3_i3
		c54709_g1_i1												c54709_g1_i1
		c64534_g1_i14												c64534_g1_i14
		c64534_g1_i2												c64534_g1_i2
		c37026_g1_i1												c37026_g1_i1
		c56811_g1_i1												c56811_g1_i1
		c51664_g1_i1												c51664_g1_i1
		c20230_g1_i1												c20230_g1_i1
		c43488_g1_i3												c43488_g1_i3
		c42694_g1_i1												c42694_g1_i1
		c64534_g1_i3												c64534_g1_i3
		c63153_g2_i2												c63153_g2_i2
		c64153_g1_i1												c64153_g1_i1
		c55140_g1_i1												c55140_g1_i1
		c52558_g2_i2												c52558_g2_i2
		c28662_g1_i1												c28662_g1_i1
		c47423_g1_i1												c47423_g1_i1
		c46763_g1_i1												c46763_g1_i1
		c48883_g1_i1												c48883_g1_i1
		c70996_g1_i1												c70996_g1_i1
		c52558_g2_i1												c52558_g2_i1
														c52807_g1_i1
														c42684_g1_i1
														c60402_g1_i3
														c60402_g1_i4
														c37683_g1_i1
														c24259_g1_i1
														c61304_g1_i2
														c53466_g1_i1
														c62787_g1_i1
														c109518_g1_i1
														c62787_g1_i2
														c45086_g1_i1
														c45613_g1_i2
														c53663_g1_i2
														c60016_g1_i1
														c57944_g1_i1
														c53823_g1_i2
														c48845_g1_i1
														c58338_g1_i2
														c51727_g1_i2
														c47483_g1_i2
														c53881_g1_i1
														c56156_g1_i1
														c53881_g1_i2
														c63612_g1_i1
														c63612_g1_i2
														c63612_g1_i4
														c57568_g1_i1
														c61875_g6_i2
														c26960_g1_i1
														c51259_g1_i1
														c43685_g1_i1
														c49365_g1_i1
														c55751_g1_i1
														c35327_g1_i1
														c61722_g1_i1
														c47483_g1_i1
														c63612_g1_i3
														c59250_g1_i1
														c31077_g1_i1
														c79838_g1_i1
														c59379_g1_i1
														c59568_g1_i2
														c64217_g1_i1
														c57359_g2_i1
														c55590_g1_i1
														c52471_g1_i1
														c64217_g1_i2
														c60962_g1_i1
														c9092_g1_i1
														c60709_g3_i1
														c52480_g1_i1
														c47742_g1_i1
														c60025_g1_i1
														c40961_g1_i2
														c58138_g1_i1
														c56073_g1_i1
														c53132_g1_i1
														c55889_g1_i1
														c45898_g1_i1
														c54422_g2_i1
														c59486_g1_i2
														c60709_g1_i2
														c64266_g1_i4
														c59613_g2_i1
														c44980_g1_i2
														c57655_g1_i1
														c60587_g4_i1
														c56386_g1_i1
														c42243_g1_i1
														c20685_g1_i1
														c7399_g1_i1
														c42539_g1_i1
														c57777_g1_i1
														c64176_g3_i4
														c54166_g1_i2
														c60541_g1_i3
														c61814_g1_i2
														c41368_g1_i1
														c51738_g1_i2
														c54328_g1_i3
														c54582_g1_i1
														c56971_g3_i1
														c43443_g1_i1
														c60863_g1_i1
														c55419_g1_i1
														c61590_g2_i1
														c56971_g4_i1
														c58653_g1_i3
														c64352_g2_i7
														c22243_g1_i1
														c64602_g3_i1
														c48805_g1_i2
														c52110_g1_i1
														c46575_g1_i2
														c61392_g2_i2
														c22479_g1_i1
														c61590_g4_i1
														c60691_g2_i3
														c53521_g1_i1
														c17715_g1_i1
														c53517_g1_i3
														c44603_g1_i1
														c63479_g1_i9
														c54793_g1_i1
														c28946_g1_i1
														c57926_g1_i1
														c54582_g2_i1
														c58653_g1_i1
														c51037_g1_i1
														c57973_g1_i1
														c58561_g2_i1
														c54328_g1_i1
														c30483_g1_i1
														c55069_g2_i1
														c62062_g2_i4
														c56155_g2_i1
														c51839_g1_i1
														c55083_g1_i1
														c47408_g1_i2
														c55688_g1_i1
														c8090_g1_i1
														c58337_g2_i1
														c94783_g1_i1
														c56386_g1_i2
														c54983_g1_i1
														c82456_g1_i1
														c60266_g2_i1
														c60709_g1_i1
														c59990_g1_i1
														c62001_g1_i1
														c56971_g2_i1
														c53547_g1_i2
														c61590_g1_i1
														c35307_g1_i1
														c60691_g1_i1
														c36236_g1_i1
														c35484_g1_i1
														c31028_g1_i1
														c56971_g1_i1
														c39219_g2_i2
														c56598_g1_i1
														c45534_g1_i1
														c64052_g1_i4
														c61228_g2_i1
														c29383_g1_i1
														c40961_g1_i1
														c62320_g1_i3
														c9927_g1_i1
														c62062_g3_i1
														c59925_g2_i1
														c58586_g2_i2
														c53517_g1_i2
														c12319_g1_i1
														c63972_g2_i6
														c116128_g1_i1
														c47679_g1_i1
														c50604_g1_i1
														c48799_g1_i2
														c50958_g2_i1
														c50822_g1_i1
														c59442_g3_i1
														c53517_g1_i4
														c49691_g1_i1
														c51544_g1_i1
														c45934_g1_i1
														c50641_g1_i1
														c96948_g1_i1
														c41548_g1_i1
														c13277_g1_i1
														c54405_g1_i1
														c42057_g1_i2
														c62899_g1_i3
														c49711_g1_i2
														c63972_g2_i3
														c56413_g1_i1
														c60140_g1_i1
														c53517_g1_i1
														c60904_g1_i1
														c63491_g1_i1
														c62630_g1_i1
														c60587_g3_i4
														c60691_g2_i2
														c59731_g1_i1
														c46202_g1_i1
														c39898_g1_i1
														c52514_g1_i1
														c59939_g1_i2
														c16286_g1_i1
														c47058_g1_i1
														c61615_g1_i1
														c54717_g1_i3
														c55738_g1_i1
														c26483_g1_i1
														c58911_g1_i2
														c116133_g1_i1
														c63484_g6_i2
														c64052_g1_i2
														c47854_g1_i1
														c55655_g2_i1
														c31706_g1_i2
														c29846_g1_i1
														c36027_g3_i1
														c40961_g1_i3
														c46281_g1_i1
														c57081_g1_i2
														c63931_g1_i5
														c37944_g1_i1
														c35796_g1_i2
														c63972_g2_i2
														c86098_g1_i1
														c61165_g2_i1
														c58513_g1_i1
														c79892_g1_i1
														c53286_g1_i1
														c48984_g1_i2
														c62899_g1_i4
														c59285_g1_i1
														c56570_g1_i3
														c34932_g1_i1
														c62961_g2_i4
														c61526_g1_i4
														c62787_g1_i3
														c69210_g1_i1
														c62087_g2_i1
														c59442_g3_i2
														c42584_g1_i1
														c33514_g1_i1
														c62684_g1_i3
														c31843_g1_i2
														c59846_g3_i1
														c60143_g1_i1
														c63690_g1_i1
														c64249_g5_i1
														c58141_g2_i2
														c64383_g1_i7
														c60490_g1_i1
														c54030_g1_i1
														c57104_g1_i1
														c57144_g1_i1
														c55655_g2_i2
														c57712_g1_i1
														c57081_g1_i3
														c64576_g1_i4
														c37866_g1_i2
														c64602_g4_i2
														c59765_g7_i2
														c49624_g2_i3
														c48984_g1_i1
														c43000_g1_i2
														c56684_g1_i1
														c57081_g1_i1
														c42892_g2_i1
														c42559_g1_i2
														c965_g1_i1
														c57450_g1_i2
														c59499_g1_i1
														c47739_g1_i1
														c111939_g1_i1
														c53435_g1_i2
														c64576_g1_i1
														c64336_g4_i2
														c43805_g1_i1
														c52471_g1_i2
														c63952_g1_i3
														c58459_g1_i2
														c51181_g1_i1
														c33588_g1_i1
														c6780_g1_i1
														c30100_g1_i1
														c60070_g1_i2
														c40377_g1_i1
														c46441_g2_i1
														c49900_g1_i1
														c48773_g1_i1
														c63663_g3_i2
														c13258_g1_i1
														c60587_g2_i1
														c37866_g1_i1
														c59925_g1_i1
														c56760_g1_i4
														c52395_g1_i1
														c52789_g1_i3
														c62279_g1_i7
														c50634_g1_i2
														c57643_g2_i3
														c41767_g1_i1
														c60070_g1_i1
														c38751_g1_i1
														c11148_g1_i1
														c63952_g1_i1
														c56792_g1_i1
														c37293_g1_i1
														c59393_g1_i4
														c58618_g1_i1
														c43954_g1_i1
														c53671_g1_i2
														c64576_g1_i2
														c40090_g1_i2
														c36791_g1_i1
														c37265_g2_i1
														c37083_g1_i1
														c52789_g1_i1
														c37265_g1_i1
														c64954_g3_i1
														c46355_g2_i1
														c47368_g1_i1
														c64293_g6_i1
														c51667_g1_i1
														c47447_g1_i1
														c143147_g1_i1
														c20372_g1_i1
														c64403_g7_i1
														c60269_g1_i5
														c141393_g1_i1
														c59105_g1_i1
														c124359_g1_i1
														c53287_g1_i1
														c59309_g4_i1
														c49995_g1_i1
														c58645_g1_i1
														c52425_g1_i1
														c7908_g1_i1
														c64576_g1_i3
														c94899_g1_i1
														c64176_g1_i1
														c52605_g3_i1
														c6780_g1_i2
														c41518_g1_i1
														c61821_g1_i3
														c54005_g1_i1
														c8269_g1_i1
														c60587_g3_i3
														c61684_g6_i1
														c20894_g1_i1
														c47448_g3_i1
														c53254_g1_i1
														c31843_g1_i1
														c58345_g2_i1
														c63218_g1_i3
														c56626_g1_i1
														c41597_g1_i1
														c132263_g1_i1
														c49890_g2_i1
														c13258_g1_i2
														c57938_g1_i1
														c11687_g1_i1
														c56760_g1_i1
														c59180_g1_i1
														c53998_g1_i1
														c49492_g2_i1
														c61253_g2_i6
														c61117_g2_i1
														c51716_g1_i2
														c58239_g1_i2
														c62279_g1_i5
														c61404_g1_i3
														c13982_g1_i1
														c52384_g1_i2
														c64954_g4_i1
														c81072_g1_i1
														c64052_g1_i3
														c53998_g1_i2
														c49711_g1_i1
														c64077_g9_i1
														c62533_g1_i2
														c64579_g3_i1
														c64302_g1_i2
														c48223_g1_i2
														c34074_g1_i1
														c62429_g2_i1
														c96991_g1_i1
														c57334_g5_i1
														c80430_g1_i1
														c53017_g4_i2
														c64774_g1_i2
														c55947_g1_i2
														c59180_g1_i2
														c2005_g1_i1
														c28237_g1_i1
														c61303_g1_i1
														c64774_g1_i1
														c50775_g1_i1
														c64954_g2_i2
														c60623_g1_i2
														c42938_g1_i1
														c63106_g2_i4
														c80266_g1_i1
														c42920_g1_i2
														c53017_g4_i1
														c56672_g1_i2
														c64302_g1_i1
														c62133_g1_i1
														c49251_g1_i1
														c40338_g2_i1
														c62822_g1_i6
														c55484_g1_i2
														c35261_g1_i1
														c8302_g1_i1
														c63937_g3_i1
														c51250_g1_i1
														c61207_g1_i2
														c57152_g1_i1
														c60118_g1_i3
														c62360_g10_i1
														c54099_g1_i1
														c62822_g1_i3
														c52633_g1_i1
														c48390_g1_i1
														c36775_g1_i1
														c25346_g1_i1
														c41938_g1_i2
														c41938_g1_i1
														c33577_g2_i1
														c58591_g1_i1

## Sheet: L4-7vsL2-28
up		c58742_g1_i1		down		c52753_g1_i1					up+down		c58742_g1_i1
		c55400_g1_i1				c56696_g1_i3							c55400_g1_i1
		c42155_g1_i1				c33508_g1_i1							c42155_g1_i1
		c61883_g1_i1				c62390_g1_i1							c61883_g1_i1
		c38469_g1_i1				c55652_g2_i2							c38469_g1_i1
		c58850_g1_i1				c58792_g1_i1							c58850_g1_i1
		c23519_g1_i1				c52807_g1_i1							c23519_g1_i1
		c64060_g3_i1				c42684_g1_i1							c64060_g3_i1
		c55453_g1_i1				c38255_g1_i1							c55453_g1_i1
		c65181_g1_i1				c7446_g1_i1							c65181_g1_i1
		c60025_g2_i2				c55168_g1_i1							c60025_g2_i2
		c57236_g2_i1				c37683_g1_i1							c57236_g2_i1
		c56827_g1_i1				c24259_g1_i1							c56827_g1_i1
		c15948_g1_i1				c60402_g1_i4							c15948_g1_i1
		c46077_g1_i1				c56696_g1_i2							c46077_g1_i1
		c40712_g1_i1				c60402_g1_i3							c40712_g1_i1
		c52860_g1_i1				c36258_g1_i1							c52860_g1_i1
		c34653_g1_i1				c61304_g1_i2							c34653_g1_i1
		c58595_g2_i1				c62787_g1_i1							c58595_g2_i1
		c55375_g1_i1				c62787_g1_i2							c55375_g1_i1
		c51883_g1_i2				c53466_g1_i1							c51883_g1_i2
		c58595_g1_i1				c57608_g1_i1							c58595_g1_i1
		c63669_g1_i2				c45613_g1_i2							c63669_g1_i2
		c54954_g2_i1				c52471_g2_i1							c54954_g2_i1
		c61438_g1_i1				c109518_g1_i1							c61438_g1_i1
		c61304_g1_i1				c123811_g1_i1							c61304_g1_i1
		c55552_g1_i1				c58338_g1_i2							c55552_g1_i1
		c50410_g1_i1				c63064_g1_i2							c50410_g1_i1
		c56761_g1_i1				c58740_g1_i1							c56761_g1_i1
		c56314_g1_i1				c22305_g1_i1							c56314_g1_i1
		c53663_g1_i1				c57608_g1_i2							c53663_g1_i1
		c33822_g1_i1				c55266_g1_i3							c33822_g1_i1
		c60383_g1_i1				c53663_g1_i2							c60383_g1_i1
		c46187_g1_i1				c49365_g1_i1							c46187_g1_i1
		c55334_g1_i1				c63802_g3_i1							c55334_g1_i1
		c54827_g4_i1				c57944_g1_i1							c54827_g4_i1
		c52840_g1_i1				c58338_g1_i1							c52840_g1_i1
		c50892_g1_i1				c60179_g1_i2							c50892_g1_i1
		c64441_g1_i1				c48845_g1_i1							c64441_g1_i1
		c65535_g1_i1				c53446_g1_i1							c65535_g1_i1
		c51523_g1_i1				c53823_g1_i2							c51523_g1_i1
		c46823_g1_i1				c51727_g1_i2							c46823_g1_i1
		c52781_g1_i1				c47483_g1_i2							c52781_g1_i1
		c58447_g1_i3				c45613_g1_i1							c58447_g1_i3
		c56579_g2_i1				c53881_g1_i1							c56579_g2_i1
		c80330_g1_i1				c63064_g1_i9							c80330_g1_i1
		c59582_g2_i1				c53881_g1_i2							c59582_g2_i1
		c57608_g1_i3				c61722_g1_i2							c57608_g1_i3
		c59609_g1_i1				c57754_g1_i1							c59609_g1_i1
		c57541_g1_i1				c56156_g1_i1							c57541_g1_i1
		c57248_g1_i4				c49567_g1_i1							c57248_g1_i4
		c45526_g1_i1				c64085_g1_i1							c45526_g1_i1
		c51389_g1_i1				c61504_g2_i1							c51389_g1_i1
		c41425_g1_i1				c9424_g1_i2							c41425_g1_i1
		c45526_g2_i1				c63612_g1_i2							c45526_g2_i1
		c57062_g1_i2				c46973_g2_i1							c57062_g1_i2
		c45526_g3_i1				c63612_g1_i4							c45526_g3_i1
		c51695_g1_i1				c51259_g1_i1							c51695_g1_i1
		c50782_g1_i1				c57568_g1_i1							c50782_g1_i1
		c46772_g1_i1				c36606_g1_i1							c46772_g1_i1
		c11144_g1_i1				c61722_g1_i1							c11144_g1_i1
		c58948_g1_i1				c54020_g1_i1							c58948_g1_i1
		c58868_g1_i1				c140435_g1_i1							c58868_g1_i1
		c57602_g1_i1				c64676_g1_i1							c57602_g1_i1
		c58908_g1_i6				c61607_g1_i1							c58908_g1_i6
		c58948_g1_i3				c9092_g1_i1							c58948_g1_i3
		c64047_g1_i1				c59568_g1_i2							c64047_g1_i1
		c39750_g1_i1				c55751_g1_i1							c39750_g1_i1
		c113798_g1_i1				c60025_g1_i1							c113798_g1_i1
		c59313_g1_i1				c56386_g2_i1							c59313_g1_i1
		c55700_g1_i2				c59379_g1_i1							c55700_g1_i2
		c67761_g1_i1				c57792_g1_i1							c67761_g1_i1
		c60844_g1_i1				c47483_g1_i1							c60844_g1_i1
		c48594_g1_i1				c60085_g2_i1							c48594_g1_i1
		c49818_g1_i1				c59196_g1_i2							c49818_g1_i1
		c58595_g1_i2				c63612_g1_i3							c58595_g1_i2
		c38849_g1_i1				c61702_g1_i1							c38849_g1_i1
		c59582_g1_i1				c9424_g1_i1							c59582_g1_i1
		c58772_g1_i1				c60309_g1_i1							c58772_g1_i1
		c61265_g1_i1				c62556_g1_i4							c61265_g1_i1
		c64047_g1_i2				c59250_g1_i1							c64047_g1_i2
		c40208_g1_i1				c56995_g1_i1							c40208_g1_i1
		c61262_g1_i1				c64217_g1_i1							c61262_g1_i1
		c54511_g2_i1				c13609_g1_i1							c54511_g2_i1
		c48461_g1_i3				c52471_g1_i1							c48461_g1_i3
		c37415_g1_i1				c31077_g1_i1							c37415_g1_i1
		c59648_g1_i1				c46275_g1_i1							c59648_g1_i1
		c54827_g3_i1				c60709_g2_i1							c54827_g3_i1
		c54511_g1_i1				c39572_g1_i1							c54511_g1_i1
		c48119_g1_i1				c64217_g1_i2							c48119_g1_i1
		c48167_g1_i1				c15680_g1_i1							c48167_g1_i1
		c5015_g1_i1				c56386_g1_i1							c5015_g1_i1
		c31425_g1_i1				c61504_g1_i1							c31425_g1_i1
		c62986_g1_i2				c52480_g1_i1							c62986_g1_i2
		c63156_g4_i1				c60709_g3_i1							c63156_g4_i1
		c46913_g1_i1				c51926_g1_i2							c46913_g1_i1
		c58558_g2_i1				c64374_g4_i1							c58558_g2_i1
		c64047_g1_i3				c47742_g1_i1							c64047_g1_i3
		c59526_g2_i1				c44490_g1_i1							c59526_g2_i1
		c55558_g1_i1				c64374_g3_i2							c55558_g1_i1
		c60357_g1_i1				c53796_g1_i1							c60357_g1_i1
		c59104_g1_i1				c41502_g1_i1							c59104_g1_i1
		c57766_g2_i1				c58138_g1_i1							c57766_g2_i1
		c54115_g1_i1				c57321_g2_i1							c54115_g1_i1
		c57194_g2_i1				c60863_g1_i1							c57194_g2_i1
		c45353_g1_i1				c40961_g1_i2							c45353_g1_i1
		c63715_g1_i5				c60802_g1_i1							c63715_g1_i5
		c55804_g1_i1				c27330_g1_i1							c55804_g1_i1
		c59526_g3_i1				c60112_g1_i7							c59526_g3_i1
		c62682_g1_i1				c56073_g1_i1							c62682_g1_i1
		c126656_g1_i1				c64192_g2_i1							c126656_g1_i1
		c60234_g1_i1				c55889_g1_i1							c60234_g1_i1
		c55990_g2_i1				c34397_g1_i1							c55990_g2_i1
		c55415_g1_i1				c37626_g1_i2							c55415_g1_i1
		c50152_g1_i1				c60709_g1_i2							c50152_g1_i1
		c57954_g1_i1				c59613_g2_i1							c57954_g1_i1
		c54215_g1_i1				c45898_g1_i1							c54215_g1_i1
		c20021_g1_i1				c60304_g1_i1							c20021_g1_i1
		c24878_g1_i1				c55109_g1_i1							c24878_g1_i1
		c45483_g1_i1				c59486_g1_i2							c45483_g1_i1
		c58558_g1_i1				c45169_g1_i1							c58558_g1_i1
		c47297_g1_i1				c42539_g1_i1							c47297_g1_i1
		c61606_g1_i1				c61419_g1_i1							c61606_g1_i1
		c56667_g1_i2				c53132_g1_i1							c56667_g1_i2
		c61302_g1_i1				c55567_g1_i1							c61302_g1_i1
		c59553_g1_i1				c63049_g2_i1							c59553_g1_i1
		c58415_g1_i1				c44980_g1_i2							c58415_g1_i1
		c48157_g1_i1				c39038_g1_i1							c48157_g1_i1
		c125135_g1_i1				c63724_g2_i1							c125135_g1_i1
		c57434_g1_i1				c20685_g1_i1							c57434_g1_i1
		c61841_g2_i1				c49868_g1_i1							c61841_g2_i1
		c62502_g4_i5				c46213_g1_i1							c62502_g4_i5
		c58141_g1_i2				c32193_g1_i1							c58141_g1_i2
		c51106_g1_i1				c58924_g1_i1							c51106_g1_i1
		c59006_g1_i2				c7399_g1_i1							c59006_g1_i2
		c67228_g1_i1				c53787_g1_i1							c67228_g1_i1
		c46992_g1_i1				c57655_g1_i1							c46992_g1_i1
		c45605_g1_i1				c51738_g1_i2							c45605_g1_i1
		c1614_g1_i1				c42243_g1_i1							c1614_g1_i1
		c61690_g1_i1				c62556_g1_i3							c61690_g1_i1
		c55109_g1_i2				c36525_g1_i1							c55109_g1_i2
		c55990_g1_i1				c54582_g1_i1							c55990_g1_i1
		c62344_g1_i1				c61201_g1_i3							c62344_g1_i1
		c65292_g1_i1				c56971_g3_i1							c65292_g1_i1
		c58908_g1_i5				c60541_g1_i3							c58908_g1_i5
		c43182_g1_i1				c45169_g1_i2							c43182_g1_i1
		c55700_g1_i1				c41368_g1_i1							c55700_g1_i1
		c53520_g1_i1				c61590_g2_i1							c53520_g1_i1
		c57728_g1_i1				c54234_g1_i1							c57728_g1_i1
		c62120_g1_i1				c56971_g4_i1							c62120_g1_i1
		c47107_g1_i1				c61746_g1_i3							c47107_g1_i1
		c51677_g1_i1				c48006_g1_i1							c51677_g1_i1
		c80755_g1_i1				c61814_g1_i2							c80755_g1_i1
		c33904_g1_i1				c55803_g2_i1							c33904_g1_i1
		c58492_g2_i4				c56386_g1_i2							c58492_g2_i4
		c58379_g2_i1				c30117_g1_i1							c58379_g2_i1
		c48696_g1_i2				c37681_g1_i1							c48696_g1_i2
		c51523_g2_i1				c61587_g1_i1							c51523_g2_i1
		c52837_g1_i1				c44603_g1_i1							c52837_g1_i1
		c43182_g1_i2				c60545_g1_i1							c43182_g1_i2
		c4518_g1_i2				c53814_g2_i1							c4518_g1_i2
		c63861_g5_i1				c58653_g1_i3							c63861_g5_i1
		c4518_g1_i1				c6202_g1_i1							c4518_g1_i1
		c35119_g2_i1				c49974_g2_i1							c35119_g2_i1
		c51554_g1_i3				c51037_g1_i1							c51554_g1_i3
		c54757_g1_i1				c61590_g4_i1							c54757_g1_i1
		c56391_g1_i1				c53787_g1_i2							c56391_g1_i1
		c51165_g2_i1				c61392_g2_i2							c51165_g2_i1
		c64883_g3_i1				c64352_g2_i7							c64883_g3_i1
		c50387_g1_i1				c57973_g1_i1							c50387_g1_i1
		c64883_g3_i2				c54582_g2_i1							c64883_g3_i2
		c55589_g1_i2				c54793_g1_i1							c55589_g1_i2
		c59171_g2_i1				c58653_g1_i1							c59171_g2_i1
		c59067_g1_i1				c53517_g1_i3							c59067_g1_i1
		c52151_g1_i1				c51926_g1_i1							c52151_g1_i1
		c55822_g1_i1				c33827_g1_i1							c55822_g1_i1
		c112298_g1_i1				c17715_g1_i1							c112298_g1_i1
		c53364_g1_i2				c22243_g1_i1							c53364_g1_i2
		c51339_g1_i1				c48805_g1_i2							c51339_g1_i1
		c61841_g2_i2				c45169_g1_i3							c61841_g2_i2
		c58360_g1_i3				c60691_g2_i3							c58360_g1_i3
		c140584_g1_i1				c59539_g1_i2							c140584_g1_i1
		c64883_g3_i4				c54914_g1_i1							c64883_g3_i4
		c48933_g2_i1				c53299_g1_i1							c48933_g2_i1
		c49458_g1_i1				c62001_g1_i1							c49458_g1_i1
		c57728_g1_i2				c22479_g1_i1							c57728_g1_i2
		c64883_g3_i3				c48566_g1_i1							c64883_g3_i3
		c50464_g1_i1				c63479_g1_i9							c50464_g1_i1
		c59967_g1_i1				c54166_g1_i1							c59967_g1_i1
		c59526_g1_i1				c53521_g1_i1							c59526_g1_i1
		c60381_g1_i1				c50269_g1_i1							c60381_g1_i1
		c58595_g1_i3				c52110_g1_i1							c58595_g1_i3
		c56766_g1_i1				c58337_g2_i1							c56766_g1_i1
		c6894_g1_i1				c42986_g1_i1							c6894_g1_i1
		c64079_g2_i1				c46821_g1_i2							c64079_g2_i1
		c22264_g1_i2				c56971_g1_i1							c22264_g1_i2
		c83756_g1_i1				c35307_g1_i1							c83756_g1_i1
		c47174_g1_i1				c61590_g1_i2							c47174_g1_i1
		c60105_g1_i1				c63065_g1_i1							c60105_g1_i1
		c48850_g1_i1				c52621_g1_i1							c48850_g1_i1
		c9689_g1_i1				c59716_g1_i3							c9689_g1_i1
		c53022_g1_i1				c56971_g2_i1							c53022_g1_i1
		c54118_g1_i1				c53652_g1_i1							c54118_g1_i1
		c56818_g2_i2				c47408_g1_i2							c56818_g2_i2
		c55057_g1_i1				c61590_g1_i1							c55057_g1_i1
		c43830_g1_i1				c51839_g1_i1							c43830_g1_i1
		c52310_g4_i1				c51738_g1_i1							c52310_g4_i1
		c38463_g1_i1				c70600_g1_i1							c38463_g1_i1
		c48976_g1_i1				c56155_g2_i1							c48976_g1_i1
		c41530_g1_i1				c57926_g1_i1							c41530_g1_i1
		c112167_g1_i1				c56488_g1_i1							c112167_g1_i1
		c61463_g2_i2				c54826_g1_i1							c61463_g2_i2
		c143641_g1_i1				c53958_g1_i2							c143641_g1_i1
		c43161_g2_i1				c50604_g1_i1							c43161_g2_i1
		c60079_g1_i1				c47805_g1_i1							c60079_g1_i1
		c64449_g3_i2				c30483_g1_i1							c64449_g3_i2
		c57677_g2_i1				c28946_g1_i1							c57677_g2_i1
		c61606_g2_i7				c8090_g1_i1							c61606_g2_i7
		c54791_g4_i1				c54983_g1_i1							c54791_g4_i1
		c55017_g1_i1				c36268_g1_i2							c55017_g1_i1
		c95324_g1_i1				c44950_g1_i1							c95324_g1_i1
		c25522_g1_i1				c59990_g1_i1							c25522_g1_i1
		c40204_g1_i1				c64352_g2_i10							c40204_g1_i1
		c48666_g1_i1				c62062_g2_i4							c48666_g1_i1
		c62104_g2_i1				c60266_g2_i1							c62104_g2_i1
		c61466_g1_i4				c60709_g1_i1							c61466_g1_i4
		c49688_g1_i3				c16262_g1_i1							c49688_g1_i3
		c60357_g1_i2				c56570_g1_i2							c60357_g1_i2
		c53357_g1_i1				c53560_g2_i1							c53357_g1_i1
		c61606_g2_i11				c63879_g1_i4							c61606_g2_i11
		c42759_g1_i1				c60587_g3_i4							c42759_g1_i1
		c61302_g1_i2				c49095_g1_i1							c61302_g1_i2
		c62846_g1_i1				c62320_g1_i3							c62846_g1_i1
		c46950_g2_i1				c82456_g1_i1							c46950_g2_i1
		c29086_g1_i1				c60589_g1_i3							c29086_g1_i1
		c23221_g1_i1				c53517_g1_i2							c23221_g1_i1
		c53364_g1_i1				c60541_g1_i1							c53364_g1_i1
		c40681_g1_i1				c31028_g1_i1							c40681_g1_i1
		c30523_g1_i1				c61130_g1_i1							c30523_g1_i1
		c48501_g1_i1				c50966_g1_i1							c48501_g1_i1
		c63443_g1_i1				c52960_g1_i1							c63443_g1_i1
		c42790_g1_i1				c60691_g1_i1							c42790_g1_i1
		c32613_g1_i1				c63939_g1_i1							c32613_g1_i1
		c57062_g1_i1				c40397_g1_i1							c57062_g1_i1
		c54663_g1_i2				c35484_g1_i1							c54663_g1_i2
		c113342_g1_i1				c56598_g1_i1							c113342_g1_i1
		c46950_g1_i1				c44329_g1_i1							c46950_g1_i1
		c49920_g1_i1				c33491_g1_i1							c49920_g1_i1
		c64449_g3_i1				c56570_g1_i1							c64449_g3_i1
		c16033_g1_i1				c51348_g3_i1							c16033_g1_i1
		c80402_g1_i1				c46433_g1_i1							c80402_g1_i1
		c59044_g1_i1				c64052_g1_i4							c59044_g1_i1
		c61515_g1_i1				c63239_g4_i1							c61515_g1_i1
		c57093_g1_i1				c58586_g2_i2							c57093_g1_i1
		c50413_g1_i1				c54792_g1_i1							c50413_g1_i1
		c49009_g1_i1				c61228_g2_i1							c49009_g1_i1
		c19433_g1_i1				c64750_g2_i1							c19433_g1_i1
		c56488_g1_i2				c63358_g1_i1							c56488_g1_i2
		c57550_g1_i1				c59939_g1_i2							c57550_g1_i1
		c29205_g1_i1				c54244_g1_i1							c29205_g1_i1
		c64521_g2_i2				c36400_g1_i1							c64521_g2_i2
		c56968_g1_i1				c63803_g1_i1							c56968_g1_i1
		c64812_g1_i2				c39219_g2_i2							c64812_g1_i2
		c63332_g2_i2				c46202_g1_i1							c63332_g2_i2
		c49957_g1_i1				c116128_g1_i1							c49957_g1_i1
		c19559_g1_i1				c24850_g1_i1							c19559_g1_i1
		c34834_g1_i1				c39898_g1_i1							c34834_g1_i1
		c52990_g1_i1				c49711_g1_i2							c52990_g1_i1
		c57820_g1_i1				c32304_g1_i1							c57820_g1_i1
		c61841_g2_i3				c53517_g1_i4							c61841_g2_i3
		c63026_g1_i9				c111764_g1_i1							c63026_g1_i9
		c63156_g3_i2				c47679_g1_i1							c63156_g3_i2
		c59721_g1_i2				c55655_g2_i1							c59721_g1_i2
		c63596_g1_i5				c59409_g1_i1							c63596_g1_i5
		c58727_g1_i1				c55349_g1_i1							c58727_g1_i1
		c54481_g1_i1				c40961_g1_i1							c54481_g1_i1
		c45605_g1_i2				c59925_g2_i1							c45605_g1_i2
		c35115_g1_i1				c63491_g1_i1							c35115_g1_i1
		c62093_g2_i3				c56570_g1_i3							c62093_g2_i3
		c54272_g1_i1				c42057_g1_i2							c54272_g1_i1
		c53364_g1_i3				c96948_g1_i1							c53364_g1_i3
		c46651_g1_i1				c6936_g1_i1							c46651_g1_i1
		c61302_g1_i3				c61447_g1_i1							c61302_g1_i3
		c48274_g2_i1				c62787_g1_i3							c48274_g2_i1
		c56104_g1_i2				c55814_g1_i2							c56104_g1_i2
		c62185_g1_i1				c53517_g1_i1							c62185_g1_i1
		c58816_g2_i1				c51034_g1_i1							c58816_g2_i1
		c48666_g1_i2				c50641_g1_i1							c48666_g1_i2
		c48320_g1_i1				c62062_g3_i1							c48320_g1_i1
		c62901_g3_i1				c49921_g1_i1							c62901_g3_i1
		c58146_g1_i1				c50307_g1_i1							c58146_g1_i1
		c57426_g1_i1				c50958_g2_i1							c57426_g1_i1
		c60988_g1_i1				c35796_g1_i2							c60988_g1_i1
		c90374_g1_i1				c16286_g1_i1							c90374_g1_i1
		c49546_g2_i1				c41548_g1_i1							c49546_g2_i1
		c54929_g2_i1				c54405_g1_i1							c54929_g2_i1
		c54496_g1_i3				c45312_g1_i1							c54496_g1_i3
		c20645_g1_i1				c57355_g1_i2							c20645_g1_i1
		c62918_g2_i1				c48799_g1_i2							c62918_g2_i1
		c62599_g1_i2				c56413_g1_i1							c62599_g1_i2
		c37150_g1_i1				c53256_g1_i2							c37150_g1_i1
		c46950_g3_i1				c57550_g1_i2							c46950_g3_i1
		c35001_g1_i4				c29105_g1_i1							c35001_g1_i4
		c59044_g2_i2				c55404_g1_i1							c59044_g2_i2
		c50543_g1_i1				c42399_g2_i1							c50543_g1_i1
		c47039_g1_i1				c59731_g1_i1							c47039_g1_i1
		c46779_g1_i2				c50966_g2_i1							c46779_g1_i2
		c17427_g1_i1				c57104_g1_i1							c17427_g1_i1
		c63834_g1_i8				c8074_g1_i1							c63834_g1_i8
		c62764_g2_i1				c60691_g2_i2							c62764_g2_i1
		c63115_g1_i7				c51929_g1_i5							c63115_g1_i7
		c64409_g1_i1				c56078_g1_i2							c64409_g1_i1
		c64383_g5_i1				c17550_g1_i1							c64383_g5_i1
		c141964_g1_i1				c54381_g1_i1							c141964_g1_i1
		c63317_g1_i2				c59285_g1_i1							c63317_g1_i2
		c51540_g1_i1				c13277_g1_i1							c51540_g1_i1
		c52156_g1_i2				c54030_g1_i1							c52156_g1_i2
		c35001_g1_i2				c36144_g1_i1							c35001_g1_i2
		c47780_g2_i1				c50822_g1_i1							c47780_g2_i1
		c46779_g1_i1				c41928_g1_i1							c46779_g1_i1
		c64521_g2_i1				c54717_g1_i3							c64521_g2_i1
		c48649_g1_i1				c47854_g1_i1							c48649_g1_i1
		c54829_g1_i1				c47058_g1_i1							c54829_g1_i1
		c53785_g1_i1				c62961_g2_i4							c53785_g1_i1
		c47191_g3_i2				c37944_g1_i1							c47191_g3_i2
		c50284_g1_i1				c79892_g1_i1							c50284_g1_i1
		c29914_g1_i1				c57551_g1_i1							c29914_g1_i1
		c33892_g1_i1				c23785_g1_i1							c33892_g1_i1
		c35115_g1_i2				c46281_g1_i1							c35115_g1_i2
		c60825_g1_i1				c40961_g1_i3							c60825_g1_i1
		c45268_g1_i1				c56471_g1_i2							c45268_g1_i1
		c37571_g1_i1				c36027_g3_i1							c37571_g1_i1
		c778_g1_i1				c64052_g1_i2							c778_g1_i1
		c61466_g1_i3				c55738_g1_i1							c61466_g1_i3
		c64369_g6_i2				c33514_g1_i1							c64369_g6_i2
		c61114_g1_i1				c60277_g2_i1							c61114_g1_i1
		c63803_g1_i4				c62899_g1_i3							c63803_g1_i4
		c8750_g1_i1				c41850_g1_i2							c8750_g1_i1
		c35338_g1_i1				c34630_g1_i1							c35338_g1_i1
		c54245_g1_i1				c116133_g1_i1							c54245_g1_i1
		c40479_g1_i1				c52098_g1_i1							c40479_g1_i1
		c54053_g2_i1				c58911_g1_i2							c54053_g2_i1
		c96486_g1_i1				c59170_g1_i2							c96486_g1_i1
		c56440_g3_i1				c58513_g1_i1							c56440_g3_i1
		c55990_g3_i2				c63972_g2_i3							c55990_g3_i2
		c63062_g4_i1				c55655_g2_i2							c63062_g4_i1
		c64766_g2_i2				c56684_g1_i1							c64766_g2_i2
		c60955_g1_i3				c63392_g2_i4							c60955_g1_i3
		c48733_g1_i3				c53239_g2_i1							c48733_g1_i3
		c63670_g1_i2				c86098_g1_i1							c63670_g1_i2
		c113551_g1_i1				c62656_g1_i1							c113551_g1_i1
		c61466_g1_i6				c63813_g1_i4							c61466_g1_i6
		c47446_g2_i1				c90_g1_i1							c47446_g2_i1
		c64257_g1_i2				c63484_g6_i2							c64257_g1_i2
		c58133_g1_i1				c29846_g1_i1							c58133_g1_i1
		c64556_g2_i2				c42584_g1_i1							c64556_g2_i2
		c55045_g1_i1				c63196_g2_i1							c55045_g1_i1
		c54481_g1_i3				c34932_g1_i1							c54481_g1_i3
		c48698_g1_i1				c60363_g1_i1							c48698_g1_i1
		c56669_g1_i1				c64224_g8_i1							c56669_g1_i1
		c59367_g3_i1				c111939_g1_i1							c59367_g3_i1
		c57424_g1_i1				c28513_g1_i1							c57424_g1_i1
		c62479_g5_i4				c53286_g1_i1							c62479_g5_i4
		c62224_g1_i1				c63689_g1_i1							c62224_g1_i1
		c62141_g1_i1				c63658_g2_i3							c62141_g1_i1
		c63190_g4_i1				c48984_g1_i2							c63190_g4_i1
		c110338_g1_i1				c62568_g2_i2							c110338_g1_i1
		c61040_g2_i2				c44733_g1_i1							c61040_g2_i2
		c50543_g1_i2				c46340_g1_i1							c50543_g1_i2
		c33116_g1_i1				c36990_g1_i1							c33116_g1_i1
		c51695_g2_i1				c94843_g1_i1							c51695_g2_i1
		c40479_g2_i1				c32539_g2_i2							c40479_g2_i1
		c59275_g1_i2				c61506_g1_i7							c59275_g1_i2
		c61155_g1_i1				c61894_g4_i1							c61155_g1_i1
		c64812_g1_i1				c64576_g1_i4							c64812_g1_i1
		c61537_g2_i1				c31843_g1_i2							c61537_g2_i1
		c45862_g3_i1				c82046_g1_i1							c45862_g3_i1
		c53956_g2_i1				c31706_g1_i2							c53956_g2_i1
		c59622_g1_i2				c62269_g1_i1							c59622_g1_i2
		c56263_g1_i1				c64292_g1_i2							c56263_g1_i1
		c6429_g1_i1				c15490_g2_i1							c6429_g1_i1
		c42407_g1_i1				c14752_g1_i1							c42407_g1_i1
		c58727_g2_i1				c64576_g1_i1							c58727_g2_i1
		c63146_g3_i1				c47739_g1_i1							c63146_g3_i1
		c62584_g6_i1				c36027_g1_i1							c62584_g6_i1
		c58783_g1_i1				c56894_g1_i1							c58783_g1_i1
		c53738_g1_i1				c62518_g1_i2							c53738_g1_i1
		c56127_g1_i1				c62087_g2_i1							c56127_g1_i1
		c54579_g1_i1				c37380_g1_i2							c54579_g1_i1
		c63670_g2_i1				c58575_g1_i1							c63670_g2_i1
		c61319_g1_i1				c58568_g1_i1							c61319_g1_i1
		c56039_g1_i2				c42559_g1_i2							c56039_g1_i2
		c43368_g2_i1				c63972_g2_i2							c43368_g2_i1
		c54978_g1_i1				c64899_g1_i4							c54978_g1_i1
		c52594_g2_i1				c64654_g1_i7							c52594_g2_i1
		c57300_g5_i1				c49624_g2_i3							c57300_g5_i1
		c56039_g1_i1				c58141_g2_i2							c56039_g1_i1
		c58343_g1_i1				c57712_g1_i1							c58343_g1_i1
		c48863_g1_i2				c63707_g1_i1							c48863_g1_i2
		c58653_g1_i2				c62899_g1_i4							c58653_g1_i2
		c59286_g1_i1				c64353_g1_i2							c59286_g1_i1
		c54919_g1_i1				c37798_g1_i1							c54919_g1_i1
		c56446_g1_i1				c124977_g1_i1							c56446_g1_i1
		c59876_g1_i1				c34932_g2_i1							c59876_g1_i1
		c43371_g1_i2				c48984_g1_i1							c43371_g1_i2
		c138533_g1_i1				c57144_g1_i1							c138533_g1_i1
		c58117_g1_i1				c52425_g1_i1							c58117_g1_i1
		c63713_g1_i4				c60277_g1_i1							c63713_g1_i4
		c60045_g1_i1				c53127_g1_i1							c60045_g1_i1
		c16420_g2_i1				c64383_g1_i7							c16420_g2_i1
		c42838_g1_i1				c46340_g1_i2							c42838_g1_i1
		c49638_g2_i1				c64576_g1_i2							c49638_g2_i1
		c49358_g1_i1				c61166_g1_i5							c49358_g1_i1
		c58492_g2_i2				c52471_g1_i2							c58492_g2_i2
		c51425_g1_i1				c55095_g2_i1							c51425_g1_i1
		c53249_g1_i2				c30100_g1_i1							c53249_g1_i2
		c38467_g1_i1				c59170_g1_i1							c38467_g1_i1
		c60387_g3_i7				c64341_g1_i1							c60387_g3_i7
		c50974_g2_i1				c64602_g4_i2							c50974_g2_i1
		c64352_g2_i3				c64799_g1_i4							c64352_g2_i3
		c47891_g4_i1				c57450_g1_i2							c47891_g4_i1
		c51643_g3_i2				c60587_g3_i3							c51643_g3_i2
		c61881_g1_i3				c29568_g1_i1							c61881_g1_i3
		c58620_g3_i1				c64209_g1_i3							c58620_g3_i1
		c63360_g1_i2				c59499_g1_i1							c63360_g1_i2
		c2739_g1_i1				c53254_g1_i1							c2739_g1_i1
		c45587_g1_i1				c15634_g1_i1							c45587_g1_i1
		c49546_g1_i1				c43805_g1_i1							c49546_g1_i1
		c64360_g3_i1				c51181_g1_i1							c64360_g3_i1
		c58492_g2_i3				c46355_g2_i1							c58492_g2_i3
		c63250_g1_i1				c52395_g1_i1							c63250_g1_i1
		c135631_g1_i1				c60269_g1_i2							c135631_g1_i1
		c56104_g1_i3				c49995_g1_i1							c56104_g1_i3
		c51911_g1_i1				c33479_g1_i1							c51911_g1_i1
		c63350_g1_i2				c57643_g2_i3							c63350_g1_i2
		c64551_g1_i3				c50634_g1_i2							c64551_g1_i3
		c60175_g3_i1				c6780_g1_i1							c60175_g3_i1
		c83158_g1_i1				c13258_g1_i1							c83158_g1_i1
		c43368_g1_i1				c42633_g1_i1							c43368_g1_i1
		c37065_g1_i1				c40377_g1_i1							c37065_g1_i1
		c59332_g1_i1				c53435_g1_i2							c59332_g1_i1
		c60514_g1_i2				c49900_g1_i1							c60514_g1_i2
		c602_g1_i2				c64410_g1_i4							c602_g1_i2
		c61477_g2_i1				c52105_g2_i1							c61477_g2_i1
		c83444_g1_i1				c52789_g1_i3							c83444_g1_i1
		c63740_g1_i3				c59784_g1_i2							c63740_g1_i3
		c19245_g1_i1				c59105_g1_i1							c19245_g1_i1
		c48914_g1_i1				c64899_g1_i5							c48914_g1_i1
		c52324_g1_i1				c56760_g1_i4							c52324_g1_i1
		c55348_g2_i1				c57081_g1_i1							c55348_g2_i1
		c57300_g6_i1				c60269_g1_i1							c57300_g6_i1
		c10300_g1_i1				c22813_g1_i1							c10300_g1_i1
		c50601_g1_i1				c48773_g1_i1							c50601_g1_i1
		c145757_g1_i1				c64920_g2_i1							c145757_g1_i1
		c36683_g1_i1				c20894_g1_i1							c36683_g1_i1
		c54082_g1_i1				c63663_g3_i2							c54082_g1_i1
		c52503_g1_i1				c59719_g2_i1							c52503_g1_i1
		c52156_g1_i1				c53982_g1_i1							c52156_g1_i1
		c59442_g4_i3				c41186_g1_i1							c59442_g4_i3
		c63740_g2_i1				c41573_g1_i1							c63740_g2_i1
		c53249_g1_i1				c54034_g1_i2							c53249_g1_i1
		c57981_g1_i2				c55279_g2_i1							c57981_g1_i2
		c52773_g1_i1				c60070_g1_i2							c52773_g1_i1
		c52164_g1_i2				c28761_g1_i1							c52164_g1_i2
		c53031_g2_i1				c57531_g1_i1							c53031_g2_i1
		c60175_g2_i2				c61506_g1_i6							c60175_g2_i2
		c67368_g1_i1				c41767_g1_i1							c67368_g1_i1
		c58956_g1_i1				c57938_g1_i1							c58956_g1_i1
		c45420_g2_i1				c20372_g1_i1							c45420_g2_i1
		c26149_g1_i1				c43000_g1_i2							c26149_g1_i1
		c42600_g2_i2				c11148_g1_i1							c42600_g2_i2
		c61466_g1_i5				c47590_g1_i1							c61466_g1_i5
		c58492_g2_i1				c60269_g1_i5							c58492_g2_i1
		c60889_g2_i2				c42892_g2_i1							c60889_g2_i2
		c54267_g1_i1				c40709_g1_i1							c54267_g1_i1
		c54769_g1_i1				c38106_g1_i1							c54769_g1_i1
		c64615_g3_i1				c5057_g1_i1							c64615_g3_i1
		c50313_g1_i1				c54644_g1_i2							c50313_g1_i1
		c49294_g2_i1				c62933_g1_i2							c49294_g2_i1
		c56760_g1_i2				c63952_g1_i1							c56760_g1_i2
		c56716_g3_i1				c62279_g1_i7							c56716_g3_i1
		c64055_g1_i1				c49562_g2_i1							c64055_g1_i1
		c63285_g2_i1				c48493_g1_i1							c63285_g2_i1
		c56818_g2_i1				c64576_g1_i3							c56818_g2_i1
		c63618_g1_i2				c58915_g1_i1							c63618_g1_i2
		c63448_g2_i1				c43954_g1_i1							c63448_g2_i1
		c47039_g1_i2				c53671_g1_i2							c47039_g1_i2
		c56944_g1_i1				c62659_g1_i1							c56944_g1_i1
		c8327_g1_i1				c57849_g1_i1							c8327_g1_i1
		c63285_g4_i1				c38751_g1_i1							c63285_g4_i1
		c37853_g1_i1				c64176_g1_i1							c37853_g1_i1
		c60429_g1_i1				c52384_g1_i1							c60429_g1_i1
		c43371_g1_i1				c60754_g3_i1							c43371_g1_i1
		c23153_g1_i1				c60070_g1_i1							c23153_g1_i1
		c9569_g1_i1				c64410_g1_i3							c9569_g1_i1
		c59217_g1_i3				c141393_g1_i1							c59217_g1_i3
		c58798_g1_i2				c56852_g1_i2							c58798_g1_i2
		c60534_g1_i5				c54859_g3_i1							c60534_g1_i5
		c6695_g1_i1				c61821_g1_i3							c6695_g1_i1
		c56546_g1_i1				c51667_g1_i1							c56546_g1_i1
		c20665_g1_i1				c37293_g1_i1							c20665_g1_i1
		c33609_g1_i1				c36285_g1_i1							c33609_g1_i1
		c48255_g1_i1				c49751_g1_i1							c48255_g1_i1
		c71543_g1_i1				c49890_g2_i1							c71543_g1_i1
		c52833_g1_i1				c55551_g1_i1							c52833_g1_i1
		c46953_g1_i1				c59925_g1_i1							c46953_g1_i1
		c46191_g1_i1				c52789_g1_i1							c46191_g1_i1
		c54463_g2_i1				c54442_g1_i3							c54463_g2_i1
		c64458_g1_i1				c59309_g4_i1							c64458_g1_i1
		c48387_g1_i1				c58991_g1_i1							c48387_g1_i1
		c61477_g2_i2				c53998_g1_i1							c61477_g2_i2
		c62476_g1_i1				c41597_g1_i1							c62476_g1_i1
		c58783_g2_i3				c41518_g1_i1							c58783_g2_i3
		c58293_g4_i1				c55551_g1_i2							c58293_g4_i1
		c63713_g1_i12				c56626_g1_i1							c63713_g1_i12
		c47891_g1_i1				c47447_g1_i1							c47891_g1_i1
		c127278_g1_i1				c51716_g1_i2							c127278_g1_i1
		c58358_g1_i9				c132263_g1_i1							c58358_g1_i9
		c50443_g3_i1				c6780_g1_i2							c50443_g3_i1
		c64431_g1_i2				c115779_g1_i1							c64431_g1_i2
		c58475_g1_i4				c56760_g1_i3							c58475_g1_i4
		c61606_g2_i9				c45236_g1_i1							c61606_g2_i9
		c47744_g1_i1				c42118_g1_i2							c47744_g1_i1
		c82038_g1_i1				c46694_g1_i1							c82038_g1_i1
		c58419_g1_i2				c62414_g1_i2							c58419_g1_i2
		c64858_g1_i1				c64774_g1_i2							c64858_g1_i1
		c38503_g2_i1				c13982_g1_i1							c38503_g2_i1
		c58523_g1_i1				c46861_g2_i1							c58523_g1_i1
		c51020_g1_i1				c42584_g2_i1							c51020_g1_i1
		c57981_g1_i3				c94899_g1_i1							c57981_g1_i3
		c35001_g1_i3				c56684_g1_i3							c35001_g1_i3
		c64534_g1_i5				c31843_g1_i1							c64534_g1_i5
		c61606_g2_i3				c47368_g1_i1							c61606_g2_i3
		c53956_g1_i4				c54463_g1_i1							c53956_g1_i4
		c89234_g1_i1				c11687_g1_i1							c89234_g1_i1
		c80830_g1_i1				c53998_g1_i2							c80830_g1_i1
		c63392_g2_i3				c58345_g2_i1							c63392_g2_i3
		c64470_g1_i2				c64774_g1_i1							c64470_g1_i2
		c64431_g1_i3				c4049_g1_i1							c64431_g1_i3
		c80914_g1_i1				c13258_g1_i2							c80914_g1_i1
		c50974_g1_i1				c49711_g1_i1							c50974_g1_i1
		c48255_g2_i1				c62431_g1_i1							c48255_g2_i1
		c51911_g2_i1				c50802_g1_i1							c51911_g2_i1
		c49546_g3_i1				c56760_g1_i1							c49546_g3_i1
		c16106_g1_i1				c61176_g1_i1							c16106_g1_i1
		c67851_g1_i1				c61457_g2_i1							c67851_g1_i1
		c47844_g1_i2				c52605_g3_i1							c47844_g1_i2
		c57766_g1_i1				c61824_g1_i1							c57766_g1_i1
		c138194_g1_i1				c7908_g1_i1							c138194_g1_i1
		c16420_g1_i1				c58645_g1_i1							c16420_g1_i1
		c54558_g1_i1				c63567_g1_i2							c54558_g1_i1
		c60756_g3_i1				c49492_g2_i1							c60756_g3_i1
		c52537_g3_i2				c52384_g1_i2							c52537_g3_i2
		c37876_g1_i1				c35646_g1_i1							c37876_g1_i1
		c47063_g2_i1				c52105_g1_i1							c47063_g2_i1
		c64186_g1_i1				c64518_g1_i2							c64186_g1_i1
		c48690_g2_i2				c58239_g1_i2							c48690_g2_i2
		c39776_g1_i1				c64853_g1_i2							c39776_g1_i1
		c29653_g1_i1				c61506_g1_i1							c29653_g1_i1
		c39776_g2_i1				c63218_g1_i3							c39776_g2_i1
		c50455_g1_i1				c61404_g1_i3							c50455_g1_i1
		c38575_g1_i1				c111400_g1_i1							c38575_g1_i1
		c52680_g1_i1				c63615_g1_i1							c52680_g1_i1
		c45288_g1_i1				c51375_g1_i3							c45288_g1_i1
		c124369_g1_i1				c61745_g1_i13							c124369_g1_i1
		c88178_g1_i1				c81072_g1_i1							c88178_g1_i1
		c56623_g1_i1				c61117_g2_i1							c56623_g1_i1
		c63713_g1_i6				c39905_g1_i1							c63713_g1_i6
		c59217_g1_i2				c50562_g1_i1							c59217_g1_i2
		c61641_g2_i1				c60286_g1_i2							c61641_g2_i1
		c57300_g4_i1				c42938_g1_i1							c57300_g4_i1
		c32525_g1_i1				c61880_g2_i5							c32525_g1_i1
		c59105_g1_i2				c54829_g2_i1							c59105_g1_i2
		c52833_g1_i2				c59224_g1_i1							c52833_g1_i2
		c56773_g3_i1				c34998_g1_i1							c56773_g3_i1
		c145829_g1_i1				c64579_g3_i1							c145829_g1_i1
		c59847_g1_i1				c54561_g1_i1							c59847_g1_i1
		c46989_g1_i2				c59180_g1_i1							c46989_g1_i2
		c54759_g1_i1				c62533_g1_i2							c54759_g1_i1
		c52388_g1_i1				c37142_g1_i4							c52388_g1_i1
		c33803_g1_i1				c46706_g1_i1							c33803_g1_i1
		c57646_g2_i1				c125473_g1_i1							c57646_g2_i1
		c32823_g1_i1				c57586_g1_i2							c32823_g1_i1
		c58725_g1_i1				c35257_g2_i1							c58725_g1_i1
		c34621_g1_i1				c64077_g9_i1							c34621_g1_i1
		c53767_g2_i1				c58000_g1_i3							c53767_g2_i1
		c84368_g1_i1				c62279_g1_i5							c84368_g1_i1
		c50433_g3_i1				c43307_g1_i1							c50433_g3_i1
		c45269_g3_i1				c64052_g1_i3							c45269_g3_i1
		c110769_g1_i1				c42920_g1_i2							c110769_g1_i1
		c57300_g1_i1				c80430_g1_i1							c57300_g1_i1
		c11042_g1_i1				c48273_g2_i1							c11042_g1_i1
		c56494_g3_i1				c23733_g1_i1							c56494_g3_i1
		c58438_g1_i1				c60739_g1_i2							c58438_g1_i1
		c55219_g1_i1				c124359_g1_i1							c55219_g1_i1
		c40233_g2_i1				c58915_g1_i2							c40233_g2_i1
		c59244_g3_i1				c27293_g1_i1							c59244_g3_i1
		c63380_g1_i1				c64899_g2_i4							c63380_g1_i1
		c49702_g1_i1				c63005_g1_i2							c49702_g1_i1
		c63454_g2_i1				c60939_g1_i3							c63454_g2_i1
		c33726_g1_i2				c49977_g1_i1							c33726_g1_i2
		c64851_g2_i1				c48223_g1_i2							c64851_g2_i1
		c53246_g3_i1				c74637_g1_i1							c53246_g3_i1
		c10368_g1_i1				c58873_g1_i1							c10368_g1_i1
		c35612_g1_i1				c49648_g1_i1							c35612_g1_i1
		c56501_g1_i1				c61899_g1_i3							c56501_g1_i1
		c56287_g1_i1				c56852_g1_i3							c56287_g1_i1
		c64615_g1_i1				c53017_g4_i2							c64615_g1_i1
		c58316_g1_i1				c2005_g1_i1							c58316_g1_i1
		c24230_g1_i1				c53687_g1_i1							c24230_g1_i1
		c63115_g1_i5				c61303_g1_i1							c63115_g1_i5
		c52388_g1_i2				c29902_g2_i1							c52388_g1_i2
		c57450_g1_i1				c63127_g2_i1							c57450_g1_i1
		c34934_g1_i1				c49728_g1_i2							c34934_g1_i1
		c63026_g1_i1				c43328_g1_i1							c63026_g1_i1
		c58447_g1_i6				c8202_g1_i1							c58447_g1_i6
		c61915_g1_i2				c63589_g1_i1							c61915_g1_i2
		c51626_g1_i1				c64032_g1_i1							c51626_g1_i1
		c64206_g3_i1				c45028_g1_i2							c64206_g3_i1
		c56589_g1_i3				c10954_g1_i1							c56589_g1_i3
		c123757_g2_i1				c64774_g3_i4							c123757_g2_i1
		c33584_g1_i1				c28237_g1_i1							c33584_g1_i1
		c64615_g1_i4				c96991_g1_i1							c64615_g1_i4
		c63733_g2_i1				c60719_g1_i1							c63733_g2_i1
		c28445_g1_i1				c24475_g1_i1							c28445_g1_i1
		c52551_g1_i2				c62642_g1_i4							c52551_g1_i2
		c64858_g2_i4				c61829_g5_i1							c64858_g2_i4
		c66844_g1_i1				c55947_g1_i2							c66844_g1_i1
		c87691_g1_i1				c54875_g2_i1							c87691_g1_i1
		c60813_g1_i2				c53017_g4_i1							c60813_g1_i2
		c55404_g3_i1				c25552_g1_i1							c55404_g3_i1
		c59244_g1_i1				c49251_g1_i1							c59244_g1_i1
		c64608_g2_i3				c55484_g1_i2							c64608_g2_i3
		c57700_g2_i4				c60623_g1_i2							c57700_g2_i4
		c113038_g1_i1				c56672_g1_i2							c113038_g1_i1
		c64505_g1_i4				c64774_g3_i1							c64505_g1_i4
		c56512_g2_i2				c55235_g1_i2							c56512_g2_i2
		c54246_g1_i1				c8302_g1_i1							c54246_g1_i1
		c53956_g1_i2				c62133_g1_i1							c53956_g1_i2
		c59754_g2_i1				c55603_g1_i2							c59754_g2_i1
		c43371_g1_i3				c2622_g1_i1							c43371_g1_i3
		c119655_g1_i1				c61615_g3_i1							c119655_g1_i1
		c55006_g3_i1				c63021_g1_i2							c55006_g3_i1
		c50885_g1_i1				c62686_g2_i1							c50885_g1_i1
		c64657_g3_i5				c47432_g1_i1							c64657_g3_i5
		c56741_g1_i1				c61400_g1_i7							c56741_g1_i1
		c61989_g5_i3				c64302_g1_i1							c61989_g5_i3
		c64623_g1_i1				c35261_g1_i1							c64623_g1_i1
		c64728_g2_i8				c143767_g1_i1							c64728_g2_i8
		c44562_g1_i1				c29965_g1_i1							c44562_g1_i1
		c83964_g1_i1				c62822_g1_i6							c83964_g1_i1
		c64838_g3_i1				c54615_g4_i1							c64838_g3_i1
		c59930_g1_i1				c51250_g1_i1							c59930_g1_i1
		c40971_g1_i1				c44280_g1_i1							c40971_g1_i1
		c8900_g1_i1				c42920_g1_i1							c8900_g1_i1
		c36448_g1_i1				c52633_g1_i1							c36448_g1_i1
		c50930_g1_i3				c63693_g1_i1							c50930_g1_i3
		c64815_g2_i1				c48390_g1_i1							c64815_g2_i1
		c138645_g1_i1				c51427_g1_i1							c138645_g1_i1
		c37876_g3_i1				c61207_g1_i2							c37876_g3_i1
		c62257_g1_i2				c46861_g1_i1							c62257_g1_i2
		c53973_g1_i1				c58082_g2_i2							c53973_g1_i1
		c49707_g1_i1				c64705_g1_i4							c49707_g1_i1
		c53541_g1_i1				c25346_g1_i1							c53541_g1_i1
		c49601_g1_i1				c64280_g1_i12							c49601_g1_i1
		c54952_g1_i1				c57242_g1_i1							c54952_g1_i1
		c47395_g2_i1				c55121_g1_i2							c47395_g2_i1
		c58828_g8_i1				c52633_g1_i3							c58828_g8_i1
		c60665_g1_i1				c62822_g1_i3							c60665_g1_i1
		c141177_g1_i1				c56626_g1_i2							c141177_g1_i1
		c55246_g1_i2				c61129_g1_i1							c55246_g1_i2
		c47942_g3_i1				c54099_g1_i1							c47942_g3_i1
		c7980_g1_i1				c64757_g1_i12							c7980_g1_i1
		c64153_g1_i5				c61506_g1_i4							c64153_g1_i5
		c63297_g1_i1				c59390_g4_i2							c63297_g1_i1
		c42431_g1_i1				c41938_g1_i2							c42431_g1_i1
		c56589_g1_i2				c58591_g1_i1							c56589_g1_i2
		c33898_g1_i1				c41938_g1_i1							c33898_g1_i1
		c63795_g1_i4				c63264_g6_i5							c63795_g1_i4
		c50930_g1_i1											c50930_g1_i1
		c63254_g3_i1											c63254_g3_i1
		c58521_g2_i1											c58521_g2_i1
		c63285_g2_i3											c63285_g2_i3
		c49736_g1_i1											c49736_g1_i1
		c53854_g1_i1											c53854_g1_i1
		c40329_g1_i2											c40329_g1_i2
		c8328_g1_i1											c8328_g1_i1
		c44310_g2_i1											c44310_g2_i1
		c62533_g1_i1											c62533_g1_i1
		c59930_g1_i2											c59930_g1_i2
		c54114_g2_i2											c54114_g2_i2
		c63360_g1_i1											c63360_g1_i1
		c16790_g1_i1											c16790_g1_i1
		c57646_g1_i3											c57646_g1_i3
		c39974_g1_i1											c39974_g1_i1
		c63360_g3_i3											c63360_g3_i3
		c137657_g1_i1											c137657_g1_i1
		c63663_g1_i1											c63663_g1_i1
		c59647_g2_i3											c59647_g2_i3
		c49965_g1_i1											c49965_g1_i1
		c46996_g1_i1											c46996_g1_i1
		c45124_g1_i1											c45124_g1_i1
		c60507_g1_i1											c60507_g1_i1
		c63021_g1_i1											c63021_g1_i1
		c58797_g1_i1											c58797_g1_i1
		c50107_g1_i1											c50107_g1_i1
		c28798_g1_i1											c28798_g1_i1
		c20548_g1_i1											c20548_g1_i1
		c29377_g1_i1											c29377_g1_i1
		c47657_g1_i1											c47657_g1_i1
		c38018_g1_i1											c38018_g1_i1
		c64478_g5_i1											c64478_g5_i1
		c47698_g1_i1											c47698_g1_i1
		c64093_g1_i1											c64093_g1_i1
		c80792_g1_i1											c80792_g1_i1
		c65032_g1_i1											c65032_g1_i1
		c64534_g1_i14											c64534_g1_i14
		c1994_g1_i1											c1994_g1_i1
		c53394_g1_i2											c53394_g1_i2
		c57863_g1_i2											c57863_g1_i2
		c49685_g1_i1											c49685_g1_i1
		c83294_g1_i1											c83294_g1_i1
		c47110_g1_i1											c47110_g1_i1
		c48484_g1_i1											c48484_g1_i1
		c62715_g1_i4											c62715_g1_i4
		c54759_g1_i2											c54759_g1_i2
		c63606_g1_i5											c63606_g1_i5
		c52551_g1_i1											c52551_g1_i1
		c60507_g1_i2											c60507_g1_i2
		c64544_g4_i1											c64544_g4_i1
		c49479_g2_i1											c49479_g2_i1
		c57309_g2_i2											c57309_g2_i2
		c62513_g1_i1											c62513_g1_i1
		c64049_g1_i8											c64049_g1_i8
		c55398_g1_i1											c55398_g1_i1
		c41278_g2_i1											c41278_g2_i1
		c64478_g1_i4											c64478_g1_i4
		c54267_g1_i2											c54267_g1_i2
		c64028_g1_i8											c64028_g1_i8
		c20230_g1_i1											c20230_g1_i1
		c24559_g1_i1											c24559_g1_i1
		c61664_g1_i2											c61664_g1_i2
		c67363_g1_i1											c67363_g1_i1
		c52558_g2_i2											c52558_g2_i2
		c63153_g2_i2											c63153_g2_i2
		c51814_g1_i1											c51814_g1_i1
		c54709_g1_i1											c54709_g1_i1
		c82637_g1_i1											c82637_g1_i1
		c43488_g1_i1											c43488_g1_i1
		c63708_g1_i1											c63708_g1_i1
		c60887_g1_i2											c60887_g1_i2
		c61096_g1_i1											c61096_g1_i1
		c55211_g2_i1											c55211_g2_i1
		c55791_g1_i1											c55791_g1_i1
		c64534_g1_i3											c64534_g1_i3
		c59598_g2_i6											c59598_g2_i6
		c56652_g2_i2											c56652_g2_i2
		c28662_g1_i1											c28662_g1_i1
		c61118_g1_i2											c61118_g1_i2
		c51664_g1_i1											c51664_g1_i1
		c32272_g2_i1											c32272_g2_i1
		c53903_g2_i1											c53903_g2_i1
		c62420_g2_i1											c62420_g2_i1
		c50930_g1_i2											c50930_g1_i2
		c62911_g2_i3											c62911_g2_i3
		c51704_g1_i1											c51704_g1_i1
		c64595_g7_i1											c64595_g7_i1
		c47423_g1_i1											c47423_g1_i1
		c64153_g1_i1											c64153_g1_i1
		c56811_g1_i1											c56811_g1_i1
		c64236_g4_i1											c64236_g4_i1
		c64704_g2_i2											c64704_g2_i2
		c52283_g2_i1											c52283_g2_i1
		c52765_g2_i1											c52765_g2_i1
		c61650_g7_i3											c61650_g7_i3
		c52558_g2_i1											c52558_g2_i1
		c49889_g1_i1											c49889_g1_i1
		c70996_g1_i1											c70996_g1_i1
		c60432_g1_i1											c60432_g1_i1
		c141432_g1_i1											c141432_g1_i1
		c63394_g9_i1											c63394_g9_i1
		c59190_g5_i1											c59190_g5_i1
		c50655_g1_i1											c50655_g1_i1
		c43488_g1_i3											c43488_g1_i3
		c62044_g3_i4											c62044_g3_i4
		c50776_g2_i3											c50776_g2_i3
		c55140_g1_i1											c55140_g1_i1
		c64495_g3_i1											c64495_g3_i1
		c48883_g1_i1											c48883_g1_i1
		c53382_g1_i1											c53382_g1_i1
		c64505_g1_i6											c64505_g1_i6
		c46763_g1_i1											c46763_g1_i1
		c42601_g1_i1											c42601_g1_i1
		c64236_g4_i4											c64236_g4_i4
		c61449_g1_i1											c61449_g1_i1
		c64505_g1_i2											c64505_g1_i2
		c63763_g1_i1											c63763_g1_i1
													c52753_g1_i1
													c56696_g1_i3
													c33508_g1_i1
													c62390_g1_i1
													c55652_g2_i2
													c58792_g1_i1
													c52807_g1_i1
													c42684_g1_i1
													c38255_g1_i1
													c7446_g1_i1
													c55168_g1_i1
													c37683_g1_i1
													c24259_g1_i1
													c60402_g1_i4
													c56696_g1_i2
													c60402_g1_i3
													c36258_g1_i1
													c61304_g1_i2
													c62787_g1_i1
													c62787_g1_i2
													c53466_g1_i1
													c57608_g1_i1
													c45613_g1_i2
													c52471_g2_i1
													c109518_g1_i1
													c123811_g1_i1
													c58338_g1_i2
													c63064_g1_i2
													c58740_g1_i1
													c22305_g1_i1
													c57608_g1_i2
													c55266_g1_i3
													c53663_g1_i2
													c49365_g1_i1
													c63802_g3_i1
													c57944_g1_i1
													c58338_g1_i1
													c60179_g1_i2
													c48845_g1_i1
													c53446_g1_i1
													c53823_g1_i2
													c51727_g1_i2
													c47483_g1_i2
													c45613_g1_i1
													c53881_g1_i1
													c63064_g1_i9
													c53881_g1_i2
													c61722_g1_i2
													c57754_g1_i1
													c56156_g1_i1
													c49567_g1_i1
													c64085_g1_i1
													c61504_g2_i1
													c9424_g1_i2
													c63612_g1_i2
													c46973_g2_i1
													c63612_g1_i4
													c51259_g1_i1
													c57568_g1_i1
													c36606_g1_i1
													c61722_g1_i1
													c54020_g1_i1
													c140435_g1_i1
													c64676_g1_i1
													c61607_g1_i1
													c9092_g1_i1
													c59568_g1_i2
													c55751_g1_i1
													c60025_g1_i1
													c56386_g2_i1
													c59379_g1_i1
													c57792_g1_i1
													c47483_g1_i1
													c60085_g2_i1
													c59196_g1_i2
													c63612_g1_i3
													c61702_g1_i1
													c9424_g1_i1
													c60309_g1_i1
													c62556_g1_i4
													c59250_g1_i1
													c56995_g1_i1
													c64217_g1_i1
													c13609_g1_i1
													c52471_g1_i1
													c31077_g1_i1
													c46275_g1_i1
													c60709_g2_i1
													c39572_g1_i1
													c64217_g1_i2
													c15680_g1_i1
													c56386_g1_i1
													c61504_g1_i1
													c52480_g1_i1
													c60709_g3_i1
													c51926_g1_i2
													c64374_g4_i1
													c47742_g1_i1
													c44490_g1_i1
													c64374_g3_i2
													c53796_g1_i1
													c41502_g1_i1
													c58138_g1_i1
													c57321_g2_i1
													c60863_g1_i1
													c40961_g1_i2
													c60802_g1_i1
													c27330_g1_i1
													c60112_g1_i7
													c56073_g1_i1
													c64192_g2_i1
													c55889_g1_i1
													c34397_g1_i1
													c37626_g1_i2
													c60709_g1_i2
													c59613_g2_i1
													c45898_g1_i1
													c60304_g1_i1
													c55109_g1_i1
													c59486_g1_i2
													c45169_g1_i1
													c42539_g1_i1
													c61419_g1_i1
													c53132_g1_i1
													c55567_g1_i1
													c63049_g2_i1
													c44980_g1_i2
													c39038_g1_i1
													c63724_g2_i1
													c20685_g1_i1
													c49868_g1_i1
													c46213_g1_i1
													c32193_g1_i1
													c58924_g1_i1
													c7399_g1_i1
													c53787_g1_i1
													c57655_g1_i1
													c51738_g1_i2
													c42243_g1_i1
													c62556_g1_i3
													c36525_g1_i1
													c54582_g1_i1
													c61201_g1_i3
													c56971_g3_i1
													c60541_g1_i3
													c45169_g1_i2
													c41368_g1_i1
													c61590_g2_i1
													c54234_g1_i1
													c56971_g4_i1
													c61746_g1_i3
													c48006_g1_i1
													c61814_g1_i2
													c55803_g2_i1
													c56386_g1_i2
													c30117_g1_i1
													c37681_g1_i1
													c61587_g1_i1
													c44603_g1_i1
													c60545_g1_i1
													c53814_g2_i1
													c58653_g1_i3
													c6202_g1_i1
													c49974_g2_i1
													c51037_g1_i1
													c61590_g4_i1
													c53787_g1_i2
													c61392_g2_i2
													c64352_g2_i7
													c57973_g1_i1
													c54582_g2_i1
													c54793_g1_i1
													c58653_g1_i1
													c53517_g1_i3
													c51926_g1_i1
													c33827_g1_i1
													c17715_g1_i1
													c22243_g1_i1
													c48805_g1_i2
													c45169_g1_i3
													c60691_g2_i3
													c59539_g1_i2
													c54914_g1_i1
													c53299_g1_i1
													c62001_g1_i1
													c22479_g1_i1
													c48566_g1_i1
													c63479_g1_i9
													c54166_g1_i1
													c53521_g1_i1
													c50269_g1_i1
													c52110_g1_i1
													c58337_g2_i1
													c42986_g1_i1
													c46821_g1_i2
													c56971_g1_i1
													c35307_g1_i1
													c61590_g1_i2
													c63065_g1_i1
													c52621_g1_i1
													c59716_g1_i3
													c56971_g2_i1
													c53652_g1_i1
													c47408_g1_i2
													c61590_g1_i1
													c51839_g1_i1
													c51738_g1_i1
													c70600_g1_i1
													c56155_g2_i1
													c57926_g1_i1
													c56488_g1_i1
													c54826_g1_i1
													c53958_g1_i2
													c50604_g1_i1
													c47805_g1_i1
													c30483_g1_i1
													c28946_g1_i1
													c8090_g1_i1
													c54983_g1_i1
													c36268_g1_i2
													c44950_g1_i1
													c59990_g1_i1
													c64352_g2_i10
													c62062_g2_i4
													c60266_g2_i1
													c60709_g1_i1
													c16262_g1_i1
													c56570_g1_i2
													c53560_g2_i1
													c63879_g1_i4
													c60587_g3_i4
													c49095_g1_i1
													c62320_g1_i3
													c82456_g1_i1
													c60589_g1_i3
													c53517_g1_i2
													c60541_g1_i1
													c31028_g1_i1
													c61130_g1_i1
													c50966_g1_i1
													c52960_g1_i1
													c60691_g1_i1
													c63939_g1_i1
													c40397_g1_i1
													c35484_g1_i1
													c56598_g1_i1
													c44329_g1_i1
													c33491_g1_i1
													c56570_g1_i1
													c51348_g3_i1
													c46433_g1_i1
													c64052_g1_i4
													c63239_g4_i1
													c58586_g2_i2
													c54792_g1_i1
													c61228_g2_i1
													c64750_g2_i1
													c63358_g1_i1
													c59939_g1_i2
													c54244_g1_i1
													c36400_g1_i1
													c63803_g1_i1
													c39219_g2_i2
													c46202_g1_i1
													c116128_g1_i1
													c24850_g1_i1
													c39898_g1_i1
													c49711_g1_i2
													c32304_g1_i1
													c53517_g1_i4
													c111764_g1_i1
													c47679_g1_i1
													c55655_g2_i1
													c59409_g1_i1
													c55349_g1_i1
													c40961_g1_i1
													c59925_g2_i1
													c63491_g1_i1
													c56570_g1_i3
													c42057_g1_i2
													c96948_g1_i1
													c6936_g1_i1
													c61447_g1_i1
													c62787_g1_i3
													c55814_g1_i2
													c53517_g1_i1
													c51034_g1_i1
													c50641_g1_i1
													c62062_g3_i1
													c49921_g1_i1
													c50307_g1_i1
													c50958_g2_i1
													c35796_g1_i2
													c16286_g1_i1
													c41548_g1_i1
													c54405_g1_i1
													c45312_g1_i1
													c57355_g1_i2
													c48799_g1_i2
													c56413_g1_i1
													c53256_g1_i2
													c57550_g1_i2
													c29105_g1_i1
													c55404_g1_i1
													c42399_g2_i1
													c59731_g1_i1
													c50966_g2_i1
													c57104_g1_i1
													c8074_g1_i1
													c60691_g2_i2
													c51929_g1_i5
													c56078_g1_i2
													c17550_g1_i1
													c54381_g1_i1
													c59285_g1_i1
													c13277_g1_i1
													c54030_g1_i1
													c36144_g1_i1
													c50822_g1_i1
													c41928_g1_i1
													c54717_g1_i3
													c47854_g1_i1
													c47058_g1_i1
													c62961_g2_i4
													c37944_g1_i1
													c79892_g1_i1
													c57551_g1_i1
													c23785_g1_i1
													c46281_g1_i1
													c40961_g1_i3
													c56471_g1_i2
													c36027_g3_i1
													c64052_g1_i2
													c55738_g1_i1
													c33514_g1_i1
													c60277_g2_i1
													c62899_g1_i3
													c41850_g1_i2
													c34630_g1_i1
													c116133_g1_i1
													c52098_g1_i1
													c58911_g1_i2
													c59170_g1_i2
													c58513_g1_i1
													c63972_g2_i3
													c55655_g2_i2
													c56684_g1_i1
													c63392_g2_i4
													c53239_g2_i1
													c86098_g1_i1
													c62656_g1_i1
													c63813_g1_i4
													c90_g1_i1
													c63484_g6_i2
													c29846_g1_i1
													c42584_g1_i1
													c63196_g2_i1
													c34932_g1_i1
													c60363_g1_i1
													c64224_g8_i1
													c111939_g1_i1
													c28513_g1_i1
													c53286_g1_i1
													c63689_g1_i1
													c63658_g2_i3
													c48984_g1_i2
													c62568_g2_i2
													c44733_g1_i1
													c46340_g1_i1
													c36990_g1_i1
													c94843_g1_i1
													c32539_g2_i2
													c61506_g1_i7
													c61894_g4_i1
													c64576_g1_i4
													c31843_g1_i2
													c82046_g1_i1
													c31706_g1_i2
													c62269_g1_i1
													c64292_g1_i2
													c15490_g2_i1
													c14752_g1_i1
													c64576_g1_i1
													c47739_g1_i1
													c36027_g1_i1
													c56894_g1_i1
													c62518_g1_i2
													c62087_g2_i1
													c37380_g1_i2
													c58575_g1_i1
													c58568_g1_i1
													c42559_g1_i2
													c63972_g2_i2
													c64899_g1_i4
													c64654_g1_i7
													c49624_g2_i3
													c58141_g2_i2
													c57712_g1_i1
													c63707_g1_i1
													c62899_g1_i4
													c64353_g1_i2
													c37798_g1_i1
													c124977_g1_i1
													c34932_g2_i1
													c48984_g1_i1
													c57144_g1_i1
													c52425_g1_i1
													c60277_g1_i1
													c53127_g1_i1
													c64383_g1_i7
													c46340_g1_i2
													c64576_g1_i2
													c61166_g1_i5
													c52471_g1_i2
													c55095_g2_i1
													c30100_g1_i1
													c59170_g1_i1
													c64341_g1_i1
													c64602_g4_i2
													c64799_g1_i4
													c57450_g1_i2
													c60587_g3_i3
													c29568_g1_i1
													c64209_g1_i3
													c59499_g1_i1
													c53254_g1_i1
													c15634_g1_i1
													c43805_g1_i1
													c51181_g1_i1
													c46355_g2_i1
													c52395_g1_i1
													c60269_g1_i2
													c49995_g1_i1
													c33479_g1_i1
													c57643_g2_i3
													c50634_g1_i2
													c6780_g1_i1
													c13258_g1_i1
													c42633_g1_i1
													c40377_g1_i1
													c53435_g1_i2
													c49900_g1_i1
													c64410_g1_i4
													c52105_g2_i1
													c52789_g1_i3
													c59784_g1_i2
													c59105_g1_i1
													c64899_g1_i5
													c56760_g1_i4
													c57081_g1_i1
													c60269_g1_i1
													c22813_g1_i1
													c48773_g1_i1
													c64920_g2_i1
													c20894_g1_i1
													c63663_g3_i2
													c59719_g2_i1
													c53982_g1_i1
													c41186_g1_i1
													c41573_g1_i1
													c54034_g1_i2
													c55279_g2_i1
													c60070_g1_i2
													c28761_g1_i1
													c57531_g1_i1
													c61506_g1_i6
													c41767_g1_i1
													c57938_g1_i1
													c20372_g1_i1
													c43000_g1_i2
													c11148_g1_i1
													c47590_g1_i1
													c60269_g1_i5
													c42892_g2_i1
													c40709_g1_i1
													c38106_g1_i1
													c5057_g1_i1
													c54644_g1_i2
													c62933_g1_i2
													c63952_g1_i1
													c62279_g1_i7
													c49562_g2_i1
													c48493_g1_i1
													c64576_g1_i3
													c58915_g1_i1
													c43954_g1_i1
													c53671_g1_i2
													c62659_g1_i1
													c57849_g1_i1
													c38751_g1_i1
													c64176_g1_i1
													c52384_g1_i1
													c60754_g3_i1
													c60070_g1_i1
													c64410_g1_i3
													c141393_g1_i1
													c56852_g1_i2
													c54859_g3_i1
													c61821_g1_i3
													c51667_g1_i1
													c37293_g1_i1
													c36285_g1_i1
													c49751_g1_i1
													c49890_g2_i1
													c55551_g1_i1
													c59925_g1_i1
													c52789_g1_i1
													c54442_g1_i3
													c59309_g4_i1
													c58991_g1_i1
													c53998_g1_i1
													c41597_g1_i1
													c41518_g1_i1
													c55551_g1_i2
													c56626_g1_i1
													c47447_g1_i1
													c51716_g1_i2
													c132263_g1_i1
													c6780_g1_i2
													c115779_g1_i1
													c56760_g1_i3
													c45236_g1_i1
													c42118_g1_i2
													c46694_g1_i1
													c62414_g1_i2
													c64774_g1_i2
													c13982_g1_i1
													c46861_g2_i1
													c42584_g2_i1
													c94899_g1_i1
													c56684_g1_i3
													c31843_g1_i1
													c47368_g1_i1
													c54463_g1_i1
													c11687_g1_i1
													c53998_g1_i2
													c58345_g2_i1
													c64774_g1_i1
													c4049_g1_i1
													c13258_g1_i2
													c49711_g1_i1
													c62431_g1_i1
													c50802_g1_i1
													c56760_g1_i1
													c61176_g1_i1
													c61457_g2_i1
													c52605_g3_i1
													c61824_g1_i1
													c7908_g1_i1
													c58645_g1_i1
													c63567_g1_i2
													c49492_g2_i1
													c52384_g1_i2
													c35646_g1_i1
													c52105_g1_i1
													c64518_g1_i2
													c58239_g1_i2
													c64853_g1_i2
													c61506_g1_i1
													c63218_g1_i3
													c61404_g1_i3
													c111400_g1_i1
													c63615_g1_i1
													c51375_g1_i3
													c61745_g1_i13
													c81072_g1_i1
													c61117_g2_i1
													c39905_g1_i1
													c50562_g1_i1
													c60286_g1_i2
													c42938_g1_i1
													c61880_g2_i5
													c54829_g2_i1
													c59224_g1_i1
													c34998_g1_i1
													c64579_g3_i1
													c54561_g1_i1
													c59180_g1_i1
													c62533_g1_i2
													c37142_g1_i4
													c46706_g1_i1
													c125473_g1_i1
													c57586_g1_i2
													c35257_g2_i1
													c64077_g9_i1
													c58000_g1_i3
													c62279_g1_i5
													c43307_g1_i1
													c64052_g1_i3
													c42920_g1_i2
													c80430_g1_i1
													c48273_g2_i1
													c23733_g1_i1
													c60739_g1_i2
													c124359_g1_i1
													c58915_g1_i2
													c27293_g1_i1
													c64899_g2_i4
													c63005_g1_i2
													c60939_g1_i3
													c49977_g1_i1
													c48223_g1_i2
													c74637_g1_i1
													c58873_g1_i1
													c49648_g1_i1
													c61899_g1_i3
													c56852_g1_i3
													c53017_g4_i2
													c2005_g1_i1
													c53687_g1_i1
													c61303_g1_i1
													c29902_g2_i1
													c63127_g2_i1
													c49728_g1_i2
													c43328_g1_i1
													c8202_g1_i1
													c63589_g1_i1
													c64032_g1_i1
													c45028_g1_i2
													c10954_g1_i1
													c64774_g3_i4
													c28237_g1_i1
													c96991_g1_i1
													c60719_g1_i1
													c24475_g1_i1
													c62642_g1_i4
													c61829_g5_i1
													c55947_g1_i2
													c54875_g2_i1
													c53017_g4_i1
													c25552_g1_i1
													c49251_g1_i1
													c55484_g1_i2
													c60623_g1_i2
													c56672_g1_i2
													c64774_g3_i1
													c55235_g1_i2
													c8302_g1_i1
													c62133_g1_i1
													c55603_g1_i2
													c2622_g1_i1
													c61615_g3_i1
													c63021_g1_i2
													c62686_g2_i1
													c47432_g1_i1
													c61400_g1_i7
													c64302_g1_i1
													c35261_g1_i1
													c143767_g1_i1
													c29965_g1_i1
													c62822_g1_i6
													c54615_g4_i1
													c51250_g1_i1
													c44280_g1_i1
													c42920_g1_i1
													c52633_g1_i1
													c63693_g1_i1
													c48390_g1_i1
													c51427_g1_i1
													c61207_g1_i2
													c46861_g1_i1
													c58082_g2_i2
													c64705_g1_i4
													c25346_g1_i1
													c64280_g1_i12
													c57242_g1_i1
													c55121_g1_i2
													c52633_g1_i3
													c62822_g1_i3
													c56626_g1_i2
													c61129_g1_i1
													c54099_g1_i1
													c64757_g1_i12
													c61506_g1_i4
													c59390_g4_i2
													c41938_g1_i2
													c58591_g1_i1
													c41938_g1_i1
													c63264_g6_i5

## Sheet: L4-7vsL4-104
up		c43028_g1_i1		down	c94453_g1_i1					up+down		c43028_g1_i1
		c43233_g1_i1			c58213_g1_i1							c43233_g1_i1
		c52860_g1_i1			c59568_g1_i1							c52860_g1_i1
		c42524_g1_i1			c49582_g1_i1							c42524_g1_i1
		c52837_g2_i1			c52807_g1_i1							c52837_g2_i1
		c52837_g2_i2			c48863_g1_i2							c52837_g2_i2
		c64111_g2_i3			c37683_g1_i1							c64111_g2_i3
		c48863_g1_i1			c63433_g2_i1							c48863_g1_i1
		c46223_g1_i1			c112357_g1_i1							c46223_g1_i1
		c46077_g1_i1			c42684_g1_i1							c46077_g1_i1
		c65181_g1_i1			c45613_g2_i1							c65181_g1_i1
		c46223_g3_i1			c57100_g1_i1							c46223_g3_i1
		c60580_g1_i1			c55077_g1_i4							c60580_g1_i1
		c56827_g1_i1			c61304_g1_i2							c56827_g1_i1
		c59582_g2_i1			c53466_g1_i1							c59582_g2_i1
		c60025_g2_i2			c109518_g1_i1							c60025_g2_i2
		c42612_g1_i1			c49973_g1_i1							c42612_g1_i1
		c60770_g1_i1			c57938_g2_i1							c60770_g1_i1
		c50553_g1_i1			c51178_g1_i1							c50553_g1_i1
		c63669_g1_i1			c37615_g1_i1							c63669_g1_i1
		c58447_g1_i6			c53823_g1_i2							c58447_g1_i6
		c55462_g1_i1			c49365_g1_i1							c55462_g1_i1
		c54922_g1_i1			c61265_g1_i1							c54922_g1_i1
		c56554_g1_i1			c57608_g1_i2							c56554_g1_i1
		c61233_g1_i1			c62029_g2_i1							c61233_g1_i1
		c51883_g1_i1			c48845_g1_i1							c51883_g1_i1
		c62918_g1_i2			c58166_g2_i2							c62918_g1_i2
		c62359_g1_i1			c57780_g1_i1							c62359_g1_i1
		c59582_g1_i1			c54215_g1_i1							c59582_g1_i1
		c46223_g2_i1			c42819_g1_i1							c46223_g2_i1
		c60978_g1_i1			c54841_g1_i1							c60978_g1_i1
		c50410_g1_i1			c54807_g1_i1							c50410_g1_i1
		c52268_g1_i1			c62224_g1_i1							c52268_g1_i1
		c7446_g1_i1			c26960_g1_i1							c7446_g1_i1
		c59006_g1_i1			c63596_g3_i1							c59006_g1_i1
		c55530_g1_i1			c57772_g1_i1							c55530_g1_i1
		c56761_g1_i1			c46223_g3_i2							c56761_g1_i1
		c58447_g1_i2			c61875_g6_i2							c58447_g1_i2
		c60689_g1_i2			c79838_g1_i1							c60689_g1_i2
		c55599_g1_i1			c55822_g1_i1							c55599_g1_i1
		c57248_g1_i4			c35327_g1_i1							c57248_g1_i4
		c29772_g1_i1			c55751_g1_i1							c29772_g1_i1
		c52840_g1_i1			c43436_g2_i1							c52840_g1_i1
		c47793_g1_i1			c54215_g2_i2							c47793_g1_i1
		c46693_g1_i1			c64217_g1_i1							c46693_g1_i1
		c38849_g1_i1			c60025_g1_i1							c38849_g1_i1
		c43161_g2_i1			c61466_g1_i6							c43161_g2_i1
		c60148_g1_i4			c59438_g1_i1							c60148_g1_i4
		c50782_g1_i1			c61722_g1_i1							c50782_g1_i1
		c58447_g1_i3			c60357_g1_i3							c58447_g1_i3
		c45526_g2_i1			c43478_g1_i1							c45526_g2_i1
		c31077_g1_i2			c57359_g2_i1							c31077_g1_i2
		c32919_g1_i1			c59932_g1_i1							c32919_g1_i1
		c41730_g1_i1			c49458_g1_i1							c41730_g1_i1
		c11144_g1_i1			c64217_g1_i2							c11144_g1_i1
		c33822_g1_i1			c61702_g1_i1							c33822_g1_i1
		c38739_g1_i1			c64107_g1_i1							c38739_g1_i1
		c55363_g2_i1			c63240_g1_i1							c55363_g2_i1
		c41463_g1_i1			c60357_g1_i2							c41463_g1_i1
		c58401_g1_i1			c60068_g1_i2							c58401_g1_i1
		c53712_g1_i1			c57776_g1_i1							c53712_g1_i1
		c60079_g1_i1			c31077_g1_i1							c60079_g1_i1
		c54309_g1_i1			c61111_g1_i1							c54309_g1_i1
		c57115_g1_i1			c52480_g1_i1							c57115_g1_i1
		c60689_g1_i1			c57938_g1_i2							c60689_g1_i1
		c55593_g1_i1			c63240_g1_i2							c55593_g1_i1
		c60844_g1_i1			c47742_g1_i1							c60844_g1_i1
		c55921_g1_i2			c60709_g3_i1							c55921_g1_i2
		c59526_g2_i1			c60572_g1_i2							c59526_g2_i1
		c59267_g1_i2			c63596_g1_i5							c59267_g1_i2
		c55804_g1_i1			c56073_g1_i1							c55804_g1_i1
		c60148_g1_i2			c9092_g1_i1							c60148_g1_i2
		c61606_g1_i1			c61466_g1_i5							c61606_g1_i1
		c113798_g1_i1			c9352_g1_i1							c113798_g1_i1
		c52756_g1_i1			c54827_g6_i1							c52756_g1_i1
		c50297_g1_i1			c53796_g1_i1							c50297_g1_i1
		c24730_g1_i1			c63432_g1_i1							c24730_g1_i1
		c43923_g2_i1			c55805_g1_i1							c43923_g2_i1
		c54401_g1_i1			c60112_g1_i7							c54401_g1_i1
		c54079_g1_i1			c46662_g1_i1							c54079_g1_i1
		c62200_g2_i1			c34276_g1_i1							c62200_g2_i1
		c59411_g2_i1			c58138_g1_i1							c59411_g2_i1
		c40208_g1_i1			c75004_g1_i1							c40208_g1_i1
		c38405_g1_i1			c64812_g1_i3							c38405_g1_i1
		c59267_g1_i1			c64812_g1_i2							c59267_g1_i1
		c54511_g2_i1			c45898_g1_i1							c54511_g2_i1
		c37415_g1_i1			c61798_g1_i1							c37415_g1_i1
		c43923_g1_i1			c60149_g1_i2							c43923_g1_i1
		c57778_g1_i1			c63867_g1_i2							c57778_g1_i1
		c61262_g1_i1			c55083_g1_i1							c61262_g1_i1
		c62526_g5_i3			c60283_g1_i3							c62526_g5_i3
		c55509_g1_i1			c44980_g1_i2							c55509_g1_i1
		c48167_g1_i1			c59613_g2_i1							c48167_g1_i1
		c54511_g1_i1			c50473_g1_i1							c54511_g1_i1
		c49546_g3_i1			c60388_g1_i1							c49546_g3_i1
		c54987_g1_i1			c46213_g1_i1							c54987_g1_i1
		c45862_g1_i1			c57280_g1_i2							c45862_g1_i1
		c43182_g1_i1			c60709_g1_i2							c43182_g1_i1
		c55990_g2_i1			c63898_g2_i2							c55990_g2_i1
		c15918_g1_i1			c64176_g3_i4							c15918_g1_i1
		c62441_g1_i1			c63740_g1_i1							c62441_g1_i1
		c125135_g1_i1			c22331_g2_i1							c125135_g1_i1
		c60753_g1_i1			c53132_g1_i1							c60753_g1_i1
		c33904_g1_i1			c52471_g1_i1							c33904_g1_i1
		c55700_g1_i2			c57987_g1_i1							c55700_g1_i2
		c56667_g1_i2			c57215_g1_i1							c56667_g1_i2
		c15620_g1_i1			c64458_g2_i1							c15620_g1_i1
		c53963_g1_i1			c57655_g1_i1							c53963_g1_i1
		c48388_g1_i1			c60610_g2_i1							c48388_g1_i1
		c62344_g1_i1			c60404_g1_i3							c62344_g1_i1
		c39864_g1_i1			c57987_g2_i1							c39864_g1_i1
		c49688_g1_i2			c35165_g1_i1							c49688_g1_i2
		c22247_g1_i1			c60258_g1_i2							c22247_g1_i1
		c24878_g1_i1			c42246_g1_i1							c24878_g1_i1
		c53446_g1_i1			c62165_g1_i4							c53446_g1_i1
		c59679_g1_i1			c61814_g1_i2							c59679_g1_i1
		c56391_g1_i1			c64529_g1_i8							c56391_g1_i1
		c67228_g1_i1			c59939_g1_i1							c67228_g1_i1
		c51677_g1_i1			c62881_g2_i1							c51677_g1_i1
		c53520_g1_i1			c62007_g2_i1							c53520_g1_i1
		c56654_g1_i1			c63596_g1_i4							c56654_g1_i1
		c53604_g1_i1			c61165_g2_i2							c53604_g1_i1
		c64245_g2_i2			c50342_g1_i1							c64245_g2_i2
		c50398_g1_i1			c55069_g1_i1							c50398_g1_i1
		c62526_g5_i2			c51521_g1_i2							c62526_g5_i2
		c56359_g2_i1			c60258_g1_i1							c56359_g2_i1
		c54401_g1_i3			c63740_g1_i4							c54401_g1_i3
		c55589_g1_i2			c46888_g1_i2							c55589_g1_i2
		c40282_g1_i1			c54829_g1_i1							c40282_g1_i1
		c58360_g1_i3			c56971_g3_i1							c58360_g1_i3
		c62502_g4_i5			c57542_g1_i1							c62502_g4_i5
		c53357_g1_i1			c62272_g1_i1							c53357_g1_i1
		c62683_g1_i2			c62881_g1_i2							c62683_g1_i2
		c62526_g5_i1			c64602_g3_i1							c62526_g5_i1
		c59967_g1_i1			c83294_g1_i1							c59967_g1_i1
		c55363_g3_i2			c56971_g4_i1							c55363_g3_i2
		c38950_g1_i1			c39611_g1_i2							c38950_g1_i1
		c60900_g1_i1			c6922_g1_i1							c60900_g1_i1
		c51207_g1_i1			c51521_g1_i1							c51207_g1_i1
		c55363_g3_i1			c60025_g2_i1							c55363_g3_i1
		c57581_g4_i1			c62272_g2_i1							c57581_g4_i1
		c47724_g3_i2			c61092_g2_i1							c47724_g3_i2
		c59433_g1_i1			c39776_g1_i1							c59433_g1_i1
		c56305_g1_i1			c63479_g1_i9							c56305_g1_i1
		c39971_g1_i1			c48805_g1_i2							c39971_g1_i1
		c46992_g1_i1			c54826_g1_i1							c46992_g1_i1
		c52898_g1_i1			c63190_g4_i1							c52898_g1_i1
		c47052_g1_i1			c64352_g2_i7							c47052_g1_i1
		c62683_g1_i1			c69583_g1_i1							c62683_g1_i1
		c138249_g1_i1			c33827_g1_i1							c138249_g1_i1
		c53364_g1_i2			c55280_g1_i1							c53364_g1_i2
		c54118_g1_i1			c39219_g3_i1							c54118_g1_i1
		c50464_g1_i1			c57166_g1_i1							c50464_g1_i1
		c59102_g1_i1			c62062_g2_i4							c59102_g1_i1
		c63898_g2_i1			c55688_g1_i1							c63898_g2_i1
		c41659_g2_i1			c61978_g1_i1							c41659_g2_i1
		c123858_g1_i1			c35491_g2_i1							c123858_g1_i1
		c22666_g1_i1			c28946_g1_i1							c22666_g1_i1
		c10692_g1_i1			c33803_g1_i1							c10692_g1_i1
		c46473_g2_i1			c55069_g2_i1							c46473_g2_i1
		c53099_g1_i1			c52110_g1_i1							c53099_g1_i1
		c59006_g1_i2			c58561_g2_i1							c59006_g1_i2
		c61606_g2_i11			c48819_g1_i1							c61606_g2_i11
		c50387_g1_i1			c64494_g1_i3							c50387_g1_i1
		c60170_g2_i1			c55284_g1_i1							c60170_g2_i1
		c56766_g1_i1			c34761_g1_i1							c56766_g1_i1
		c53022_g1_i1			c60352_g2_i1							c53022_g1_i1
		c56179_g1_i1			c47582_g1_i1							c56179_g1_i1
		c55464_g1_i1			c47377_g2_i1							c55464_g1_i1
		c61606_g2_i7			c34761_g1_i2							c61606_g2_i7
		c62526_g5_i4			c22479_g1_i1							c62526_g5_i4
		c48274_g2_i1			c30483_g1_i1							c48274_g2_i1
		c55849_g1_i2			c60534_g1_i4							c55849_g1_i2
		c42423_g2_i1			c62729_g4_i1							c42423_g2_i1
		c59949_g2_i2			c57926_g1_i1							c59949_g2_i2
		c63346_g1_i1			c60382_g2_i1							c63346_g1_i1
		c50280_g1_i1			c39776_g2_i1							c50280_g1_i1
		c95111_g1_i1			c7780_g1_i1							c95111_g1_i1
		c59721_g1_i2			c63484_g6_i1							c59721_g1_i2
		c48976_g1_i1			c41882_g1_i2							c48976_g1_i1
		c60507_g1_i1			c41882_g1_i1							c60507_g1_i1
		c80402_g1_i1			c64126_g2_i4							c80402_g1_i1
		c61495_g1_i1			c56565_g1_i1							c61495_g1_i1
		c53364_g1_i1			c61591_g2_i1							c53364_g1_i1
		c55164_g2_i1			c59442_g5_i1							c55164_g2_i1
		c60801_g1_i3			c52680_g1_i1							c60801_g1_i3
		c48561_g1_i1			c48976_g2_i1							c48561_g1_i1
		c60185_g1_i2			c54983_g1_i1							c60185_g1_i2
		c46950_g2_i1			c94783_g1_i1							c46950_g2_i1
		c46950_g3_i1			c63715_g1_i2							c46950_g3_i1
		c57028_g1_i1			c56155_g2_i1							c57028_g1_i1
		c57008_g1_i1			c55339_g1_i2							c57008_g1_i1
		c59115_g1_i2			c59442_g4_i4							c59115_g1_i2
		c50284_g1_i1			c58151_g1_i1							c50284_g1_i1
		c9384_g1_i1			c56623_g1_i1							c9384_g1_i1
		c53364_g1_i3			c63795_g1_i3							c53364_g1_i3
		c48255_g1_i1			c60534_g1_i3							c48255_g1_i1
		c54170_g1_i4			c42589_g1_i1							c54170_g1_i4
		c37271_g1_i2			c60404_g1_i2							c37271_g1_i2
		c32613_g1_i1			c64126_g2_i2							c32613_g1_i1
		c52595_g1_i1			c57287_g1_i1							c52595_g1_i1
		c56818_g2_i2			c60691_g1_i1							c56818_g2_i2
		c63051_g1_i1			c48976_g2_i2							c63051_g1_i1
		c60507_g1_i2			c46658_g1_i1							c60507_g1_i2
		c61302_g1_i2			c62062_g3_i1							c61302_g1_i2
		c60480_g1_i1			c62145_g1_i3							c60480_g1_i1
		c59938_g1_i1			c56971_g2_i1							c59938_g1_i1
		c1727_g1_i1			c47724_g1_i1							c1727_g1_i1
		c37271_g1_i1			c56971_g1_i1							c37271_g1_i1
		c64750_g1_i1			c56104_g1_i1							c64750_g1_i1
		c46651_g1_i1			c53393_g1_i3							c46651_g1_i1
		c57252_g1_i1			c29724_g1_i1							c57252_g1_i1
		c62338_g1_i1			c60709_g1_i1							c62338_g1_i1
		c50920_g1_i1			c53547_g1_i2							c50920_g1_i1
		c55266_g1_i2			c62022_g1_i1							c55266_g1_i2
		c63867_g1_i1			c39219_g2_i2							c63867_g1_i1
		c56764_g1_i1			c63352_g1_i4							c56764_g1_i1
		c55715_g1_i1			c54010_g1_i2							c55715_g1_i1
		c55554_g1_i1			c62881_g1_i1							c55554_g1_i1
		c40233_g2_i1			c14872_g1_i1							c40233_g2_i1
		c59622_g1_i2			c43045_g1_i1							c59622_g1_i2
		c57088_g1_i2			c64052_g1_i4							c57088_g1_i2
		c44490_g1_i1			c61987_g3_i1							c44490_g1_i1
		c61515_g1_i1			c56598_g1_i1							c61515_g1_i1
		c56386_g1_i1			c127029_g1_i1							c56386_g1_i1
		c63435_g1_i1			c37927_g1_i1							c63435_g1_i1
		c64352_g2_i3			c36236_g1_i1							c64352_g2_i3
		c37150_g1_i1			c52443_g1_i1							c37150_g1_i1
		c52081_g1_i1			c59621_g3_i1							c52081_g1_i1
		c35457_g1_i2			c116128_g1_i1							c35457_g1_i2
		c42469_g1_i1			c35491_g1_i1							c42469_g1_i1
		c59903_g1_i1			c85360_g1_i1							c59903_g1_i1
		c63156_g3_i2			c64245_g2_i1							c63156_g3_i2
		c35001_g1_i4			c12319_g1_i1							c35001_g1_i4
		c58547_g1_i2			c62220_g1_i1							c58547_g1_i2
		c59677_g1_i1			c64556_g1_i10							c59677_g1_i1
		c59222_g4_i2			c55339_g1_i1							c59222_g4_i2
		c61302_g1_i3			c46202_g1_i1							c61302_g1_i3
		c23221_g1_i1			c63972_g2_i6							c23221_g1_i1
		c62602_g1_i4			c63621_g2_i1							c62602_g1_i4
		c62602_g1_i2			c18636_g1_i1							c62602_g1_i2
		c9689_g1_i1			c49759_g1_i1							c9689_g1_i1
		c57093_g1_i1			c59438_g2_i1							c57093_g1_i1
		c20548_g1_i1			c47446_g1_i1							c20548_g1_i1
		c145960_g1_i1			c40071_g2_i1							c145960_g1_i1
		c123702_g1_i1			c64823_g1_i4							c123702_g1_i1
		c53799_g1_i2			c35484_g1_i1							c53799_g1_i2
		c63905_g1_i2			c50813_g1_i1							c63905_g1_i2
		c22348_g1_i1			c64646_g1_i2							c22348_g1_i1
		c53711_g3_i1			c58586_g2_i2							c53711_g3_i1
		c59326_g2_i1			c63621_g2_i2							c59326_g2_i1
		c49638_g2_i1			c59442_g3_i1							c49638_g2_i1
		c46119_g1_i1			c30591_g1_i1							c46119_g1_i1
		c57088_g1_i1			c64000_g1_i1							c57088_g1_i1
		c47092_g1_i1			c59907_g1_i1							c47092_g1_i1
		c57088_g1_i3			c50958_g2_i1							c57088_g1_i3
		c64237_g2_i1			c62320_g1_i3							c64237_g2_i1
		c50394_g1_i2			c62045_g1_i2							c50394_g1_i2
		c56775_g4_i1			c48484_g1_i1							c56775_g4_i1
		c63724_g2_i1			c46295_g1_i1							c63724_g2_i1
		c66408_g1_i1			c60904_g1_i1							c66408_g1_i1
		c47039_g1_i1			c48799_g1_i2							c47039_g1_i1
		c43900_g1_i1			c64778_g3_i1							c43900_g1_i1
		c18165_g1_i1			c50822_g1_i1							c18165_g1_i1
		c60988_g1_i2			c95101_g1_i1							c60988_g1_i2
		c56741_g1_i1			c51544_g1_i1							c56741_g1_i1
		c59243_g1_i1			c35796_g1_i2							c59243_g1_i1
		c59243_g2_i2			c49707_g1_i1							c59243_g2_i2
		c64383_g5_i1			c62990_g1_i1							c64383_g5_i1
		c64380_g1_i2			c58122_g2_i1							c64380_g1_i2
		c51540_g1_i1			c59939_g1_i2							c51540_g1_i1
		c58784_g1_i3			c51681_g2_i1							c58784_g1_i3
		c48255_g2_i1			c63972_g2_i3							c48255_g2_i1
		c53799_g1_i1			c46888_g1_i1							c53799_g1_i1
		c31852_g1_i1			c41548_g1_i1							c31852_g1_i1
		c29119_g1_i1			c63957_g3_i3							c29119_g1_i1
		c63412_g1_i2			c56815_g1_i1							c63412_g1_i2
		c57550_g1_i1			c56471_g1_i2							c57550_g1_i1
		c6695_g1_i1			c51681_g1_i1							c6695_g1_i1
		c58783_g1_i1			c61711_g2_i2							c58783_g1_i1
		c53693_g1_i1			c55738_g1_i1							c53693_g1_i1
		c35115_g1_i2			c62630_g1_i1							c35115_g1_i2
		c60988_g1_i1			c60140_g1_i1							c60988_g1_i1
		c52537_g3_i1			c48904_g1_i1							c52537_g3_i1
		c35719_g3_i1			c60161_g1_i1							c35719_g3_i1
		c54082_g1_i1			c42118_g1_i1							c54082_g1_i1
		c61114_g1_i1			c41337_g1_i1							c61114_g1_i1
		c63828_g1_i9			c33292_g2_i1							c63828_g1_i9
		c43932_g1_i1			c61701_g1_i1							c43932_g1_i1
		c27647_g1_i1			c61881_g1_i2							c27647_g1_i1
		c55990_g3_i1			c64409_g2_i1							c55990_g3_i1
		c55140_g1_i1			c61165_g2_i1							c55140_g1_i1
		c55045_g1_i1			c965_g1_i1							c55045_g1_i1
		c63537_g3_i1			c48852_g1_i1							c63537_g3_i1
		c64430_g1_i3			c43383_g1_i1							c64430_g1_i3
		c56937_g2_i1			c54717_g1_i3							c56937_g2_i1
		c47128_g1_i1			c64646_g1_i1							c47128_g1_i1
		c59571_g1_i1			c62045_g1_i1							c59571_g1_i1
		c35412_g1_i1			c64052_g1_i2							c35412_g1_i1
		c27845_g1_i1			c53973_g2_i1							c27845_g1_i1
		c36792_g1_i1			c64565_g2_i1							c36792_g1_i1
		c63834_g1_i8			c51356_g1_i1							c63834_g1_i8
		c9926_g1_i1			c61881_g1_i4							c9926_g1_i1
		c57050_g1_i1			c59655_g1_i1							c57050_g1_i1
		c55715_g1_i2			c59442_g3_i2							c55715_g1_i2
		c53034_g1_i2			c27905_g1_i1							c53034_g1_i2
		c36845_g1_i1			c62899_g1_i3							c36845_g1_i1
		c79776_g1_i1			c62656_g1_i1							c79776_g1_i1
		c53435_g1_i1			c60524_g1_i4							c53435_g1_i1
		c778_g1_i1			c56684_g1_i1							c778_g1_i1
		c61745_g1_i4			c28513_g1_i1							c61745_g1_i4
		c58945_g1_i1			c53225_g1_i1							c58945_g1_i1
		c63876_g2_i5			c46281_g1_i1							c63876_g2_i5
		c61606_g2_i3			c57784_g2_i1							c61606_g2_i3
		c56667_g1_i1			c55225_g1_i1							c56667_g1_i1
		c63834_g1_i5			c63972_g2_i2							c63834_g1_i5
		c54633_g1_i1			c63931_g1_i5							c54633_g1_i1
		c50959_g1_i1			c43383_g1_i2							c50959_g1_i1
		c61074_g2_i2			c63524_g3_i2							c61074_g2_i2
		c60541_g1_i2			c58141_g2_i2							c60541_g1_i2
		c62901_g3_i1			c79892_g1_i1							c62901_g3_i1
		c60231_g1_i2			c60161_g1_i2							c60231_g1_i2
		c61935_g2_i2			c53435_g1_i2							c61935_g2_i2
		c55248_g1_i1			c44783_g1_i1							c55248_g1_i1
		c57316_g1_i1			c56025_g1_i5							c57316_g1_i1
		c8953_g1_i1			c62043_g1_i4							c8953_g1_i1
		c62529_g3_i1			c53017_g2_i1							c62529_g3_i1
		c54217_g1_i1			c61137_g1_i7							c54217_g1_i1
		c54166_g1_i1			c39152_g1_i1							c54166_g1_i1
		c55589_g1_i1			c64799_g1_i4							c55589_g1_i1
		c59677_g1_i2			c44733_g1_i1							c59677_g1_i2
		c60231_g1_i1			c59846_g3_i1							c60231_g1_i1
		c63947_g1_i1			c63534_g1_i11							c63947_g1_i1
		c31204_g1_i1			c53225_g1_i2							c31204_g1_i1
		c64257_g1_i2			c50813_g1_i2							c64257_g1_i2
		c53031_g2_i1			c61526_g1_i4							c53031_g2_i1
		c52074_g1_i1			c59499_g1_i1							c52074_g1_i1
		c35001_g1_i2			c59741_g1_i4							c35001_g1_i2
		c55851_g1_i2			c64667_g1_i2							c55851_g1_i2
		c57424_g1_i1			c63657_g2_i1							c57424_g1_i1
		c33931_g1_i1			c64565_g3_i1							c33931_g1_i1
		c53362_g1_i2			c59741_g1_i5							c53362_g1_i2
		c49403_g2_i1			c57185_g1_i3							c49403_g2_i1
		c49009_g1_i1			c64602_g4_i2							c49009_g1_i1
		c60278_g2_i3			c43000_g1_i2							c60278_g2_i3
		c56263_g1_i1			c60106_g1_i2							c56263_g1_i1
		c8750_g1_i1			c56855_g2_i1							c8750_g1_i1
		c62413_g1_i4			c62899_g1_i4							c62413_g1_i4
		c61606_g2_i9			c63657_g3_i1							c61606_g2_i9
		c41449_g1_i1			c36791_g1_i1							c41449_g1_i1
		c61040_g2_i2			c113093_g1_i1							c61040_g2_i2
		c57581_g3_i1			c63988_g1_i1							c57581_g3_i1
		c42838_g1_i1			c22067_g1_i1							c42838_g1_i1
		c40691_g1_i1			c58618_g1_i1							c40691_g1_i1
		c63115_g1_i7			c60143_g1_i1							c63115_g1_i7
		c62521_g1_i7			c59422_g1_i3							c62521_g1_i7
		c42672_g1_i3			c43805_g1_i1							c42672_g1_i3
		c43488_g1_i1			c60070_g1_i2							c43488_g1_i1
		c53362_g1_i1			c63177_g2_i7							c53362_g1_i1
		c57581_g1_i1			c59741_g1_i1							c57581_g1_i1
		c110338_g1_i1			c59948_g5_i6							c110338_g1_i1
		c56490_g1_i1			c63177_g2_i6							c56490_g1_i1
		c53738_g1_i1			c54298_g1_i1							c53738_g1_i1
		c50601_g1_i1			c57450_g1_i2							c50601_g1_i1
		c59332_g1_i1			c64181_g8_i1							c59332_g1_i1
		c36064_g1_i1			c55774_g1_i1							c36064_g1_i1
		c48649_g1_i1			c64899_g1_i4							c48649_g1_i1
		c56104_g1_i3			c56025_g1_i7							c56104_g1_i3
		c62462_g1_i6			c51553_g1_i3							c62462_g1_i6
		c62043_g1_i5			c42118_g1_i2							c62043_g1_i5
		c40685_g1_i1			c34932_g2_i1							c40685_g1_i1
		c60669_g1_i2			c43654_g1_i1							c60669_g1_i2
		c17427_g1_i1			c59765_g7_i2							c17427_g1_i1
		c54769_g1_i1			c62087_g2_i1							c54769_g1_i1
		c42041_g1_i3			c46948_g1_i1							c42041_g1_i3
		c40665_g3_i1			c64610_g1_i3							c40665_g3_i1
		c44734_g1_i1			c63177_g2_i1							c44734_g1_i1
		c64055_g1_i1			c51150_g1_i1							c64055_g1_i1
		c56760_g1_i2			c48503_g1_i1							c56760_g1_i2
		c52773_g1_i1			c51273_g1_i1							c52773_g1_i1
		c34934_g1_i1			c42559_g1_i1							c34934_g1_i1
		c60256_g4_i1			c46441_g2_i1							c60256_g4_i1
		c63426_g1_i1			c16079_g1_i1							c63426_g1_i1
		c36093_g1_i1			c64778_g1_i2							c36093_g1_i1
		c64766_g2_i2			c49934_g3_i1							c64766_g2_i2
		c63924_g5_i1			c30100_g1_i1							c63924_g5_i1
		c46119_g2_i1			c64252_g2_i1							c46119_g2_i1
		c58088_g1_i2			c59948_g5_i5							c58088_g1_i2
		c49596_g5_i1			c59948_g5_i7							c49596_g5_i1
		c42041_g1_i1			c59846_g1_i1							c42041_g1_i1
		c5569_g1_i1			c38439_g1_i2							c5569_g1_i1
		c53239_g1_i1			c47739_g1_i1							c53239_g1_i1
		c37065_g1_i1			c48773_g1_i1							c37065_g1_i1
		c64153_g1_i5			c60070_g1_i1							c64153_g1_i5
		c42672_g1_i1			c124359_g1_i1							c42672_g1_i1
		c59949_g2_i1			c6780_g1_i1							c59949_g2_i1
		c54633_g4_i1			c60587_g2_i1							c54633_g4_i1
		c54217_g1_i2			c51504_g2_i1							c54217_g1_i2
		c58343_g2_i1			c64576_g1_i1							c58343_g2_i1
		c54171_g1_i1			c64336_g4_i2							c54171_g1_i1
		c52164_g1_i2			c36695_g1_i1							c52164_g1_i2
		c58523_g1_i1			c56760_g1_i4							c58523_g1_i1
		c57450_g1_i1			c64576_g1_i4							c57450_g1_i1
		c56944_g1_i1			c33588_g1_i1							c56944_g1_i1
		c33045_g1_i1			c104296_g1_i1							c33045_g1_i1
		c47039_g1_i2			c1849_g1_i1							c47039_g1_i2
		c80914_g1_i1			c64245_g1_i3							c80914_g1_i1
		c53248_g1_i1			c58409_g1_i1							c53248_g1_i1
		c56942_g1_i1			c53395_g2_i1							c56942_g1_i1
		c56446_g1_i1			c85942_g1_i1							c56446_g1_i1
		c60579_g3_i1			c59164_g8_i1							c60579_g3_i1
		c62043_g1_i3			c42633_g1_i1							c62043_g1_i3
		c58074_g1_i1			c54859_g3_i1							c58074_g1_i1
		c59244_g3_i1			c57297_g2_i2							c59244_g3_i1
		c51738_g1_i2			c51221_g1_i1							c51738_g1_i2
		c145757_g1_i1			c40377_g1_i1							c145757_g1_i1
		c47063_g2_i1			c13258_g1_i1							c47063_g2_i1
		c5114_g1_i1			c7908_g1_i1							c5114_g1_i1
		c40971_g1_i1			c57927_g1_i2							c40971_g1_i1
		c10300_g1_i1			c61402_g1_i4							c10300_g1_i1
		c58797_g1_i1			c106677_g1_i1							c58797_g1_i1
		c138994_g1_i1			c111939_g1_i1							c138994_g1_i1
		c57217_g1_i1			c33292_g1_i1							c57217_g1_i1
		c40397_g1_i1			c58914_g1_i2							c40397_g1_i1
		c47744_g1_i1			c62279_g1_i7							c47744_g1_i1
		c54267_g1_i1			c62659_g1_i1							c54267_g1_i1
		c52044_g1_i1			c56852_g1_i2							c52044_g1_i1
		c82038_g1_i1			c64661_g1_i3							c82038_g1_i1
		c33469_g1_i1			c20894_g1_i1							c33469_g1_i1
		c51911_g1_i1			c58991_g1_i1							c51911_g1_i1
		c56818_g2_i1			c37293_g1_i1							c56818_g2_i1
		c42041_g1_i2			c36285_g1_i1							c42041_g1_i2
		c63392_g2_i3			c52725_g1_i1							c63392_g2_i3
		c64206_g3_i1			c45459_g1_i1							c64206_g3_i1
		c64858_g2_i4			c57854_g1_i2							c64858_g2_i4
		c30456_g1_i1			c59948_g5_i3							c30456_g1_i1
		c60926_g1_i1			c58645_g1_i1							c60926_g1_i1
		c33892_g1_i1			c60282_g1_i1							c33892_g1_i1
		c33081_g1_i1			c47448_g3_i1							c33081_g1_i1
		c61745_g2_i1			c141393_g1_i1							c61745_g2_i1
		c26987_g1_i2			c61089_g2_i2							c26987_g1_i2
		c54728_g1_i2			c59309_g4_i1							c54728_g1_i2
		c62069_g2_i1			c53938_g1_i1							c62069_g2_i1
		c46433_g1_i1			c62663_g1_i1							c46433_g1_i1
		c31311_g1_i1			c64954_g3_i1							c31311_g1_i1
		c59716_g1_i2			c64949_g4_i1							c59716_g1_i2
		c59716_g1_i1			c48984_g1_i1							c59716_g1_i1
		c42672_g1_i2			c49492_g2_i1							c42672_g1_i2
		c19363_g1_i1			c45236_g1_i1							c19363_g1_i1
		c34823_g1_i1			c61795_g5_i2							c34823_g1_i1
		c38815_g1_i1			c61164_g1_i1							c38815_g1_i1
		c61983_g2_i1			c41518_g1_i1							c61983_g2_i1
		c47780_g2_i1			c54596_g1_i1							c47780_g2_i1
		c64728_g2_i8			c53543_g1_i1							c64728_g2_i8
		c33760_g1_i1			c94899_g1_i1							c33760_g1_i1
		c29653_g1_i1			c43669_g1_i1							c29653_g1_i1
		c56969_g1_i1			c53017_g4_i2							c56969_g1_i1
		c46239_g1_i2			c58096_g1_i1							c46239_g1_i2
		c59716_g1_i3			c64380_g2_i1							c59716_g1_i3
		c37650_g1_i2			c6780_g1_i2							c37650_g1_i2
		c61477_g2_i1			c63750_g4_i3							c61477_g2_i1
		c56570_g1_i2			c61253_g2_i6							c56570_g1_i2
		c59105_g1_i2			c51667_g1_i1							c59105_g1_i2
		c61477_g2_i2			c54005_g1_i1							c61477_g2_i2
		c51911_g2_i1			c38962_g1_i2							c51911_g2_i1
		c64815_g2_i1			c62578_g1_i2							c64815_g2_i1
		c104519_g1_i1			c56868_g1_i2							c104519_g1_i1
		c54308_g1_i1			c54030_g1_i1							c54308_g1_i1
		c23651_g1_i1			c64296_g1_i3							c23651_g1_i1
		c56570_g1_i1			c31184_g1_i1							c56570_g1_i1
		c53767_g2_i1			c63932_g1_i2							c53767_g2_i1
		c37817_g1_i1			c6096_g1_i1							c37817_g1_i1
		c64530_g6_i2			c61267_g3_i1							c64530_g6_i2
		c84368_g1_i1			c62431_g1_i1							c84368_g1_i1
		c46239_g1_i1			c62414_g1_i2							c46239_g1_i1
		c56160_g1_i2			c54638_g1_i2							c56160_g1_i2
		c46600_g2_i1			c63222_g9_i1							c46600_g2_i1
		c51802_g1_i1			c49863_g1_i1							c51802_g1_i1
		c49844_g1_i1			c29505_g1_i1							c49844_g1_i1
		c60496_g1_i1			c47447_g1_i1							c60496_g1_i1
		c35001_g1_i3			c60859_g10_i1							c35001_g1_i3
		c64681_g1_i1			c59598_g2_i3							c64681_g1_i1
		c124054_g1_i1			c37229_g1_i1							c124054_g1_i1
		c58475_g1_i1			c56760_g1_i1							c58475_g1_i1
		c1261_g1_i1			c63539_g1_i6							c1261_g1_i1
		c15490_g1_i1			c51273_g1_i2							c15490_g1_i1
		c31449_g1_i1			c110050_g1_i1							c31449_g1_i1
		c61991_g2_i2			c49728_g1_i2							c61991_g2_i2
		c63716_g1_i4			c40338_g2_i1							c63716_g1_i4
		c47081_g3_i1			c61850_g5_i1							c47081_g3_i1
		c125068_g1_i1			c60387_g3_i3							c125068_g1_i1
		c60719_g2_i1			c64954_g4_i1							c60719_g2_i1
		c35612_g1_i1			c54894_g1_i1							c35612_g1_i1
		c110769_g1_i1			c45966_g1_i1							c110769_g1_i1
		c16420_g2_i1			c54517_g1_i1							c16420_g2_i1
		c58343_g1_i1			c53017_g4_i1							c58343_g1_i1
		c43906_g1_i2			c80266_g1_i1							c43906_g1_i2
		c54792_g1_i1			c64077_g9_i1							c54792_g1_i1
		c52808_g1_i1			c31647_g1_i1							c52808_g1_i1
		c113648_g1_i1			c48223_g1_i2							c113648_g1_i1
		c60496_g1_i3			c53755_g1_i2							c60496_g1_i3
		c111764_g1_i1			c47027_g1_i1							c111764_g1_i1
		c52646_g1_i1			c63285_g2_i2							c52646_g1_i1
		c110561_g1_i1			c60118_g1_i2							c110561_g1_i1
		c46286_g2_i1			c61171_g1_i6							c46286_g2_i1
		c63021_g1_i1			c61899_g1_i2							c63021_g1_i1
		c49965_g1_i1			c62279_g1_i5							c49965_g1_i1
		c56937_g4_i1			c51473_g3_i1							c56937_g4_i1
		c21040_g1_i1			c59591_g2_i2							c21040_g1_i1
		c13586_g1_i1			c61899_g1_i3							c13586_g1_i1
		c61888_g3_i2			c57555_g1_i4							c61888_g3_i2
		c31852_g2_i1			c64052_g1_i3							c31852_g2_i1
		c62560_g2_i1			c50296_g2_i1							c62560_g2_i1
		c61096_g1_i1			c62663_g1_i3							c61096_g1_i1
		c53854_g1_i1			c35065_g1_i2							c53854_g1_i1
		c119655_g1_i1			c64621_g1_i1							c119655_g1_i1
		c47891_g1_i1			c41566_g1_i1							c47891_g1_i1
		c64583_g3_i3			c6511_g1_i1							c64583_g3_i3
		c32140_g2_i1			c64373_g3_i1							c32140_g2_i1
		c63534_g1_i2			c59797_g1_i3							c63534_g1_i2
		c49468_g2_i1			c61268_g3_i2							c49468_g2_i1
		c56589_g1_i3			c63660_g1_i3							c56589_g1_i3
		c64390_g1_i3			c63106_g2_i4							c64390_g1_i3
		c62689_g1_i1			c64296_g1_i2							c62689_g1_i1
		c16420_g1_i1			c93731_g1_i1							c16420_g1_i1
		c37874_g1_i1			c60632_g1_i1							c37874_g1_i1
		c38503_g1_i1			c62763_g1_i3							c38503_g1_i1
		c55415_g1_i1			c41705_g1_i2							c55415_g1_i1
		c44844_g1_i2			c96991_g1_i1							c44844_g1_i2
		c48059_g1_i1			c62387_g2_i1							c48059_g1_i1
		c51550_g1_i1			c64032_g1_i1							c51550_g1_i1
		c55219_g2_i2			c139950_g1_i1							c55219_g2_i2
		c64505_g1_i4			c57300_g2_i1							c64505_g1_i4
		c63045_g1_i1			c53006_g1_i1							c63045_g1_i1
		c62513_g1_i1			c64805_g2_i2							c62513_g1_i1
		c63534_g1_i13			c63937_g3_i1							c63534_g1_i13
		c58956_g1_i1			c47276_g1_i2							c58956_g1_i1
		c64654_g1_i10			c52981_g1_i1							c64654_g1_i10
		c62080_g1_i3			c64647_g1_i1							c62080_g1_i3
		c60813_g1_i2			c64031_g4_i2							c60813_g1_i2
		c62715_g1_i4			c55484_g1_i2							c62715_g1_i4
		c58475_g1_i4			c39089_g1_i1							c58475_g1_i4
		c62689_g1_i2			c64373_g4_i1							c62689_g1_i2
		c60639_g1_i1			c62133_g1_i1							c60639_g1_i1
		c29888_g1_i1			c49711_g1_i1							c29888_g1_i1
		c44290_g1_i1			c64134_g1_i1							c44290_g1_i1
		c62822_g1_i7			c60600_g2_i1							c62822_g1_i7
		c61359_g1_i2			c63750_g4_i1							c61359_g1_i2
		c8328_g1_i1			c64954_g2_i2							c8328_g1_i1
		c47113_g1_i1			c60433_g1_i1							c47113_g1_i1
		c59819_g2_i1			c52981_g1_i2							c59819_g2_i1
		c59695_g1_i4			c80430_g1_i1							c59695_g1_i4
		c50455_g1_i1			c35065_g1_i3							c50455_g1_i1
		c138645_g1_i1			c62822_g1_i6							c138645_g1_i1
		c64055_g1_i4			c53017_g1_i1							c64055_g1_i4
		c58080_g2_i1			c60118_g1_i3							c58080_g2_i1
		c57555_g1_i3			c64662_g2_i1							c57555_g1_i3
		c54674_g3_i2			c55183_g1_i1							c54674_g3_i2
		c50370_g1_i1			c63222_g7_i5							c50370_g1_i1
		c57646_g1_i3			c47500_g1_i1							c57646_g1_i3
		c57646_g2_i1			c40859_g1_i2							c57646_g2_i1
		c49592_g1_i1			c10204_g1_i1							c49592_g1_i1
		c63749_g8_i3			c58953_g1_i1							c63749_g8_i3
		c55211_g2_i1			c60623_g1_i2							c55211_g2_i1
		c56589_g1_i1			c61850_g1_i3							c56589_g1_i1
		c57555_g1_i1			c61253_g8_i1							c57555_g1_i1
		c63153_g2_i2			c35261_g1_i1							c63153_g2_i2
		c63289_g1_i2			c60433_g1_i2							c63289_g1_i2
		c61991_g1_i3			c49251_g1_i1							c61991_g1_i3
		c56669_g1_i1			c42982_g3_i1							c56669_g1_i1
		c55246_g1_i2			c58134_g1_i2							c55246_g1_i2
		c52558_g2_i2			c52453_g1_i1							c52558_g2_i2
		c60496_g1_i2			c63550_g2_i6							c60496_g1_i2
		c64327_g3_i1			c63099_g1_i1							c64327_g3_i1
		c16324_g1_i1			c62822_g1_i3							c16324_g1_i1
		c61104_g1_i2			c63390_g3_i3							c61104_g1_i2
		c64584_g3_i2			c35065_g1_i1							c64584_g3_i2
		c54709_g1_i1			c62360_g10_i1							c54709_g1_i1
		c50184_g1_i1			c63660_g2_i4							c50184_g1_i1
		c83964_g1_i1			c44280_g1_i1							c83964_g1_i1
		c54869_g1_i1			c59797_g1_i4							c54869_g1_i1
		c56589_g1_i2			c60781_g2_i2							c56589_g1_i2
		c64654_g1_i8			c52633_g1_i1							c64654_g1_i8
		c21040_g1_i2			c46794_g1_i2							c21040_g1_i2
		c20230_g1_i1			c52562_g2_i2							c20230_g1_i1
		c50282_g1_i3			c52698_g2_i1							c50282_g1_i3
		c52558_g2_i1			c52633_g1_i3							c52558_g2_i1
		c46600_g1_i1			c48472_g1_i3							c46600_g1_i1
		c26987_g1_i1			c41938_g1_i2							c26987_g1_i1
		c58309_g2_i1			c62822_g1_i4							c58309_g2_i1
		c54246_g1_i1			c61125_g2_i2							c54246_g1_i1
		c56811_g1_i1			c54099_g1_i1							c56811_g1_i1
		c64654_g1_i14			c41938_g1_i1							c64654_g1_i14
		c49286_g3_i1			c64799_g1_i8							c49286_g3_i1
		c60626_g1_i1			c33577_g2_i1							c60626_g1_i1
		c61155_g1_i2										c61155_g1_i2
		c60468_g2_i1										c60468_g2_i1
		c63682_g1_i4										c63682_g1_i4
		c48883_g1_i1										c48883_g1_i1
		c55404_g3_i1										c55404_g3_i1
		c63289_g1_i3										c63289_g1_i3
		c55219_g1_i1										c55219_g1_i1
		c62625_g1_i1										c62625_g1_i1
		c59190_g5_i1										c59190_g5_i1
		c54301_g1_i3										c54301_g1_i3
		c52534_g4_i1										c52534_g4_i1
		c28662_g1_i1										c28662_g1_i1
		c45017_g1_i1										c45017_g1_i1
		c59695_g1_i5										c59695_g1_i5
		c47156_g1_i1										c47156_g1_i1
		c53006_g1_i2										c53006_g1_i2
		c62822_g1_i2										c62822_g1_i2
		c50845_g1_i1										c50845_g1_i1
												c94453_g1_i1
												c58213_g1_i1
												c59568_g1_i1
												c49582_g1_i1
												c52807_g1_i1
												c48863_g1_i2
												c37683_g1_i1
												c63433_g2_i1
												c112357_g1_i1
												c42684_g1_i1
												c45613_g2_i1
												c57100_g1_i1
												c55077_g1_i4
												c61304_g1_i2
												c53466_g1_i1
												c109518_g1_i1
												c49973_g1_i1
												c57938_g2_i1
												c51178_g1_i1
												c37615_g1_i1
												c53823_g1_i2
												c49365_g1_i1
												c61265_g1_i1
												c57608_g1_i2
												c62029_g2_i1
												c48845_g1_i1
												c58166_g2_i2
												c57780_g1_i1
												c54215_g1_i1
												c42819_g1_i1
												c54841_g1_i1
												c54807_g1_i1
												c62224_g1_i1
												c26960_g1_i1
												c63596_g3_i1
												c57772_g1_i1
												c46223_g3_i2
												c61875_g6_i2
												c79838_g1_i1
												c55822_g1_i1
												c35327_g1_i1
												c55751_g1_i1
												c43436_g2_i1
												c54215_g2_i2
												c64217_g1_i1
												c60025_g1_i1
												c61466_g1_i6
												c59438_g1_i1
												c61722_g1_i1
												c60357_g1_i3
												c43478_g1_i1
												c57359_g2_i1
												c59932_g1_i1
												c49458_g1_i1
												c64217_g1_i2
												c61702_g1_i1
												c64107_g1_i1
												c63240_g1_i1
												c60357_g1_i2
												c60068_g1_i2
												c57776_g1_i1
												c31077_g1_i1
												c61111_g1_i1
												c52480_g1_i1
												c57938_g1_i2
												c63240_g1_i2
												c47742_g1_i1
												c60709_g3_i1
												c60572_g1_i2
												c63596_g1_i5
												c56073_g1_i1
												c9092_g1_i1
												c61466_g1_i5
												c9352_g1_i1
												c54827_g6_i1
												c53796_g1_i1
												c63432_g1_i1
												c55805_g1_i1
												c60112_g1_i7
												c46662_g1_i1
												c34276_g1_i1
												c58138_g1_i1
												c75004_g1_i1
												c64812_g1_i3
												c64812_g1_i2
												c45898_g1_i1
												c61798_g1_i1
												c60149_g1_i2
												c63867_g1_i2
												c55083_g1_i1
												c60283_g1_i3
												c44980_g1_i2
												c59613_g2_i1
												c50473_g1_i1
												c60388_g1_i1
												c46213_g1_i1
												c57280_g1_i2
												c60709_g1_i2
												c63898_g2_i2
												c64176_g3_i4
												c63740_g1_i1
												c22331_g2_i1
												c53132_g1_i1
												c52471_g1_i1
												c57987_g1_i1
												c57215_g1_i1
												c64458_g2_i1
												c57655_g1_i1
												c60610_g2_i1
												c60404_g1_i3
												c57987_g2_i1
												c35165_g1_i1
												c60258_g1_i2
												c42246_g1_i1
												c62165_g1_i4
												c61814_g1_i2
												c64529_g1_i8
												c59939_g1_i1
												c62881_g2_i1
												c62007_g2_i1
												c63596_g1_i4
												c61165_g2_i2
												c50342_g1_i1
												c55069_g1_i1
												c51521_g1_i2
												c60258_g1_i1
												c63740_g1_i4
												c46888_g1_i2
												c54829_g1_i1
												c56971_g3_i1
												c57542_g1_i1
												c62272_g1_i1
												c62881_g1_i2
												c64602_g3_i1
												c83294_g1_i1
												c56971_g4_i1
												c39611_g1_i2
												c6922_g1_i1
												c51521_g1_i1
												c60025_g2_i1
												c62272_g2_i1
												c61092_g2_i1
												c39776_g1_i1
												c63479_g1_i9
												c48805_g1_i2
												c54826_g1_i1
												c63190_g4_i1
												c64352_g2_i7
												c69583_g1_i1
												c33827_g1_i1
												c55280_g1_i1
												c39219_g3_i1
												c57166_g1_i1
												c62062_g2_i4
												c55688_g1_i1
												c61978_g1_i1
												c35491_g2_i1
												c28946_g1_i1
												c33803_g1_i1
												c55069_g2_i1
												c52110_g1_i1
												c58561_g2_i1
												c48819_g1_i1
												c64494_g1_i3
												c55284_g1_i1
												c34761_g1_i1
												c60352_g2_i1
												c47582_g1_i1
												c47377_g2_i1
												c34761_g1_i2
												c22479_g1_i1
												c30483_g1_i1
												c60534_g1_i4
												c62729_g4_i1
												c57926_g1_i1
												c60382_g2_i1
												c39776_g2_i1
												c7780_g1_i1
												c63484_g6_i1
												c41882_g1_i2
												c41882_g1_i1
												c64126_g2_i4
												c56565_g1_i1
												c61591_g2_i1
												c59442_g5_i1
												c52680_g1_i1
												c48976_g2_i1
												c54983_g1_i1
												c94783_g1_i1
												c63715_g1_i2
												c56155_g2_i1
												c55339_g1_i2
												c59442_g4_i4
												c58151_g1_i1
												c56623_g1_i1
												c63795_g1_i3
												c60534_g1_i3
												c42589_g1_i1
												c60404_g1_i2
												c64126_g2_i2
												c57287_g1_i1
												c60691_g1_i1
												c48976_g2_i2
												c46658_g1_i1
												c62062_g3_i1
												c62145_g1_i3
												c56971_g2_i1
												c47724_g1_i1
												c56971_g1_i1
												c56104_g1_i1
												c53393_g1_i3
												c29724_g1_i1
												c60709_g1_i1
												c53547_g1_i2
												c62022_g1_i1
												c39219_g2_i2
												c63352_g1_i4
												c54010_g1_i2
												c62881_g1_i1
												c14872_g1_i1
												c43045_g1_i1
												c64052_g1_i4
												c61987_g3_i1
												c56598_g1_i1
												c127029_g1_i1
												c37927_g1_i1
												c36236_g1_i1
												c52443_g1_i1
												c59621_g3_i1
												c116128_g1_i1
												c35491_g1_i1
												c85360_g1_i1
												c64245_g2_i1
												c12319_g1_i1
												c62220_g1_i1
												c64556_g1_i10
												c55339_g1_i1
												c46202_g1_i1
												c63972_g2_i6
												c63621_g2_i1
												c18636_g1_i1
												c49759_g1_i1
												c59438_g2_i1
												c47446_g1_i1
												c40071_g2_i1
												c64823_g1_i4
												c35484_g1_i1
												c50813_g1_i1
												c64646_g1_i2
												c58586_g2_i2
												c63621_g2_i2
												c59442_g3_i1
												c30591_g1_i1
												c64000_g1_i1
												c59907_g1_i1
												c50958_g2_i1
												c62320_g1_i3
												c62045_g1_i2
												c48484_g1_i1
												c46295_g1_i1
												c60904_g1_i1
												c48799_g1_i2
												c64778_g3_i1
												c50822_g1_i1
												c95101_g1_i1
												c51544_g1_i1
												c35796_g1_i2
												c49707_g1_i1
												c62990_g1_i1
												c58122_g2_i1
												c59939_g1_i2
												c51681_g2_i1
												c63972_g2_i3
												c46888_g1_i1
												c41548_g1_i1
												c63957_g3_i3
												c56815_g1_i1
												c56471_g1_i2
												c51681_g1_i1
												c61711_g2_i2
												c55738_g1_i1
												c62630_g1_i1
												c60140_g1_i1
												c48904_g1_i1
												c60161_g1_i1
												c42118_g1_i1
												c41337_g1_i1
												c33292_g2_i1
												c61701_g1_i1
												c61881_g1_i2
												c64409_g2_i1
												c61165_g2_i1
												c965_g1_i1
												c48852_g1_i1
												c43383_g1_i1
												c54717_g1_i3
												c64646_g1_i1
												c62045_g1_i1
												c64052_g1_i2
												c53973_g2_i1
												c64565_g2_i1
												c51356_g1_i1
												c61881_g1_i4
												c59655_g1_i1
												c59442_g3_i2
												c27905_g1_i1
												c62899_g1_i3
												c62656_g1_i1
												c60524_g1_i4
												c56684_g1_i1
												c28513_g1_i1
												c53225_g1_i1
												c46281_g1_i1
												c57784_g2_i1
												c55225_g1_i1
												c63972_g2_i2
												c63931_g1_i5
												c43383_g1_i2
												c63524_g3_i2
												c58141_g2_i2
												c79892_g1_i1
												c60161_g1_i2
												c53435_g1_i2
												c44783_g1_i1
												c56025_g1_i5
												c62043_g1_i4
												c53017_g2_i1
												c61137_g1_i7
												c39152_g1_i1
												c64799_g1_i4
												c44733_g1_i1
												c59846_g3_i1
												c63534_g1_i11
												c53225_g1_i2
												c50813_g1_i2
												c61526_g1_i4
												c59499_g1_i1
												c59741_g1_i4
												c64667_g1_i2
												c63657_g2_i1
												c64565_g3_i1
												c59741_g1_i5
												c57185_g1_i3
												c64602_g4_i2
												c43000_g1_i2
												c60106_g1_i2
												c56855_g2_i1
												c62899_g1_i4
												c63657_g3_i1
												c36791_g1_i1
												c113093_g1_i1
												c63988_g1_i1
												c22067_g1_i1
												c58618_g1_i1
												c60143_g1_i1
												c59422_g1_i3
												c43805_g1_i1
												c60070_g1_i2
												c63177_g2_i7
												c59741_g1_i1
												c59948_g5_i6
												c63177_g2_i6
												c54298_g1_i1
												c57450_g1_i2
												c64181_g8_i1
												c55774_g1_i1
												c64899_g1_i4
												c56025_g1_i7
												c51553_g1_i3
												c42118_g1_i2
												c34932_g2_i1
												c43654_g1_i1
												c59765_g7_i2
												c62087_g2_i1
												c46948_g1_i1
												c64610_g1_i3
												c63177_g2_i1
												c51150_g1_i1
												c48503_g1_i1
												c51273_g1_i1
												c42559_g1_i1
												c46441_g2_i1
												c16079_g1_i1
												c64778_g1_i2
												c49934_g3_i1
												c30100_g1_i1
												c64252_g2_i1
												c59948_g5_i5
												c59948_g5_i7
												c59846_g1_i1
												c38439_g1_i2
												c47739_g1_i1
												c48773_g1_i1
												c60070_g1_i1
												c124359_g1_i1
												c6780_g1_i1
												c60587_g2_i1
												c51504_g2_i1
												c64576_g1_i1
												c64336_g4_i2
												c36695_g1_i1
												c56760_g1_i4
												c64576_g1_i4
												c33588_g1_i1
												c104296_g1_i1
												c1849_g1_i1
												c64245_g1_i3
												c58409_g1_i1
												c53395_g2_i1
												c85942_g1_i1
												c59164_g8_i1
												c42633_g1_i1
												c54859_g3_i1
												c57297_g2_i2
												c51221_g1_i1
												c40377_g1_i1
												c13258_g1_i1
												c7908_g1_i1
												c57927_g1_i2
												c61402_g1_i4
												c106677_g1_i1
												c111939_g1_i1
												c33292_g1_i1
												c58914_g1_i2
												c62279_g1_i7
												c62659_g1_i1
												c56852_g1_i2
												c64661_g1_i3
												c20894_g1_i1
												c58991_g1_i1
												c37293_g1_i1
												c36285_g1_i1
												c52725_g1_i1
												c45459_g1_i1
												c57854_g1_i2
												c59948_g5_i3
												c58645_g1_i1
												c60282_g1_i1
												c47448_g3_i1
												c141393_g1_i1
												c61089_g2_i2
												c59309_g4_i1
												c53938_g1_i1
												c62663_g1_i1
												c64954_g3_i1
												c64949_g4_i1
												c48984_g1_i1
												c49492_g2_i1
												c45236_g1_i1
												c61795_g5_i2
												c61164_g1_i1
												c41518_g1_i1
												c54596_g1_i1
												c53543_g1_i1
												c94899_g1_i1
												c43669_g1_i1
												c53017_g4_i2
												c58096_g1_i1
												c64380_g2_i1
												c6780_g1_i2
												c63750_g4_i3
												c61253_g2_i6
												c51667_g1_i1
												c54005_g1_i1
												c38962_g1_i2
												c62578_g1_i2
												c56868_g1_i2
												c54030_g1_i1
												c64296_g1_i3
												c31184_g1_i1
												c63932_g1_i2
												c6096_g1_i1
												c61267_g3_i1
												c62431_g1_i1
												c62414_g1_i2
												c54638_g1_i2
												c63222_g9_i1
												c49863_g1_i1
												c29505_g1_i1
												c47447_g1_i1
												c60859_g10_i1
												c59598_g2_i3
												c37229_g1_i1
												c56760_g1_i1
												c63539_g1_i6
												c51273_g1_i2
												c110050_g1_i1
												c49728_g1_i2
												c40338_g2_i1
												c61850_g5_i1
												c60387_g3_i3
												c64954_g4_i1
												c54894_g1_i1
												c45966_g1_i1
												c54517_g1_i1
												c53017_g4_i1
												c80266_g1_i1
												c64077_g9_i1
												c31647_g1_i1
												c48223_g1_i2
												c53755_g1_i2
												c47027_g1_i1
												c63285_g2_i2
												c60118_g1_i2
												c61171_g1_i6
												c61899_g1_i2
												c62279_g1_i5
												c51473_g3_i1
												c59591_g2_i2
												c61899_g1_i3
												c57555_g1_i4
												c64052_g1_i3
												c50296_g2_i1
												c62663_g1_i3
												c35065_g1_i2
												c64621_g1_i1
												c41566_g1_i1
												c6511_g1_i1
												c64373_g3_i1
												c59797_g1_i3
												c61268_g3_i2
												c63660_g1_i3
												c63106_g2_i4
												c64296_g1_i2
												c93731_g1_i1
												c60632_g1_i1
												c62763_g1_i3
												c41705_g1_i2
												c96991_g1_i1
												c62387_g2_i1
												c64032_g1_i1
												c139950_g1_i1
												c57300_g2_i1
												c53006_g1_i1
												c64805_g2_i2
												c63937_g3_i1
												c47276_g1_i2
												c52981_g1_i1
												c64647_g1_i1
												c64031_g4_i2
												c55484_g1_i2
												c39089_g1_i1
												c64373_g4_i1
												c62133_g1_i1
												c49711_g1_i1
												c64134_g1_i1
												c60600_g2_i1
												c63750_g4_i1
												c64954_g2_i2
												c60433_g1_i1
												c52981_g1_i2
												c80430_g1_i1
												c35065_g1_i3
												c62822_g1_i6
												c53017_g1_i1
												c60118_g1_i3
												c64662_g2_i1
												c55183_g1_i1
												c63222_g7_i5
												c47500_g1_i1
												c40859_g1_i2
												c10204_g1_i1
												c58953_g1_i1
												c60623_g1_i2
												c61850_g1_i3
												c61253_g8_i1
												c35261_g1_i1
												c60433_g1_i2
												c49251_g1_i1
												c42982_g3_i1
												c58134_g1_i2
												c52453_g1_i1
												c63550_g2_i6
												c63099_g1_i1
												c62822_g1_i3
												c63390_g3_i3
												c35065_g1_i1
												c62360_g10_i1
												c63660_g2_i4
												c44280_g1_i1
												c59797_g1_i4
												c60781_g2_i2
												c52633_g1_i1
												c46794_g1_i2
												c52562_g2_i2
												c52698_g2_i1
												c52633_g1_i3
												c48472_g1_i3
												c41938_g1_i2
												c62822_g1_i4
												c61125_g2_i2
												c54099_g1_i1
												c41938_g1_i1
												c64799_g1_i8
												c33577_g2_i1

## Sheet: S4A
	Table S4A. Estimations of commonly expressed DEGs in hybrids from parents
	a: 276 up-regulated DEGs common in L4-7_vs_L2-4 and L4-7_vs_L2-28	b: 189 down-regulated DEGs common in L4-7_vs_L2-4 and L4-7_vs_L2-28		c: 137 up-regulated DEGs common in L4-104_vs_L2-20 and L4-104_vs_L2-22	d:135 d own-regulated DEGs common in L4-104_vs_L2-20 and L4-104_vs_L2-22		a and c: 11 up-regulated DEGs common in L4-7 and L4-104 hybrids	b and d: 7 down-regulated DEGs common in L4-7 and L4-104 hybrids		14 up-regulated in L4-7 and down-regulated in L4-107 hybrids	2 up in L4-107 and down in L4-7 hybrids		Estimations of commonly expressed DEGs	Total DEGs
	c42155_g1_i1	c52807_g1_i1		c61288_g1_i1	c52860_g1_i1		c60079_g1_i1	c37683_g1_i1		c52860_g1_i1	c56598_g1_i1		Total (a; 276 + b; 189 + c; 137 + d; 135)	737
	c64060_g3_i1	c60402_g1_i3		c51883_g1_i2	c63904_g1_i1		c60507_g1_i2	c59731_g1_i1		c33822_g1_i1	c60623_g1_i2		Minus (a and c; 11 + b and d; 7)	18
	c59582_g2_i1	c60402_g1_i4		c56598_g1_i1	c37683_g1_i1		c43371_g1_i2	c58513_g1_i1		c24878_g1_i1			Minus (14 + 2)	16
	c61883_g1_i1	c61304_g1_i2		c57541_g1_i1	c55462_g1_i1		c51554_g1_i3	c37944_g1_i1		c64352_g2_i3			In total	703
	c58850_g1_i1	c37683_g1_i1		c58166_g2_i2	c51883_g1_i1		c60507_g1_i1	c63663_g3_i2		c55990_g1_i1
	c15948_g1_i1	c53466_g1_i1		c63435_g1_i2	c7446_g1_i1		c59275_g1_i2	c47368_g1_i1		c53956_g2_i1
	c60025_g2_i2	c109518_g1_i1		c39612_g1_i1	c55283_g1_i1		c48863_g1_i2	c13258_g1_i1		c43368_g2_i1
	c57236_g2_i1	c62787_g1_i1		c54554_g1_i1	c62359_g1_i1		c49702_g1_i1			c58343_g1_i1
	c46077_g1_i1	c53663_g1_i2		c57248_g1_i3	c56155_g1_i1		c46651_g1_i1			c6695_g1_i1
	c38469_g1_i1	c57944_g1_i1		c53525_g1_i1	c61393_g1_i1		c46763_g1_i1			c53956_g1_i4
	c52860_g1_i1	c53823_g1_i2		c61722_g1_i1	c36056_g1_i1		c47423_g1_i1			c55990_g3_i2
	c46187_g1_i1	c62787_g1_i2		c37381_g1_i1	c46202_g1_i1					c47844_g1_i2
	c61304_g1_i1	c48845_g1_i1		c32754_g1_i1	c55363_g2_i1					c52558_g2_i1
	c63669_g1_i2	c51727_g1_i2		c57660_g1_i1	c57754_g1_i1					c52558_g2_i2
	c50410_g1_i1	c47483_g1_i2		c54532_g2_i1	c38739_g1_i1
	c64047_g1_i1	c53881_g1_i1		c30434_g1_i1	c2358_g1_i1
	c57248_g1_i4	c56156_g1_i1		c62332_g1_i1	c58783_g2_i2
	c64441_g1_i1	c63612_g1_i2		c61798_g1_i1	c54309_g1_i1
	c52781_g1_i1	c57568_g1_i1		c37381_g2_i1	c33822_g1_i1
	c52840_g1_i1	c63612_g1_i4		c46888_g1_i2	c56718_g1_i1
	c56761_g1_i1	c55751_g1_i1		c60079_g1_i1	c53608_g3_i1
	c38849_g1_i1	c59250_g1_i1		c63428_g1_i1	c57368_g1_i1
	c56579_g2_i1	c63612_g1_i3		c47724_g1_i1	c61342_g2_i1
	c50782_g1_i1	c31077_g1_i1		c62272_g2_i1	c55990_g1_i1
	c57608_g1_i3	c64217_g1_i1		c60389_g1_i1	c61342_g2_i2
	c58447_g1_i3	c64217_g1_i2		c51165_g2_i1	c24878_g1_i1
	c65181_g1_i1	c60709_g3_i1		c68050_g1_i1	c13609_g1_i1
	c57602_g1_i1	c52471_g1_i1		c51165_g1_i1	c38950_g1_i1
	c64047_g1_i2	c52480_g1_i1		c94562_g1_i1	c58406_g1_i1
	c67761_g1_i1	c47742_g1_i1		c62907_g1_i1	c96628_g1_i1
	c60079_g1_i1	c53132_g1_i1		c37204_g1_i1	c46575_g1_i2
	c64047_g1_i3	c56073_g1_i1		c63937_g3_i1	c48666_g1_i1
	c63715_g1_i5	c40961_g1_i2		c60389_g1_i2	c56359_g2_i1
	c61265_g1_i1	c58138_g1_i1		c53017_g2_i1	c140435_g1_i1
	c16420_g2_i1	c45898_g1_i1		c43045_g1_i1	c63016_g1_i2
	c39750_g1_i1	c55889_g1_i1		c63621_g2_i1	c55363_g3_i2
	c55804_g1_i1	c59486_g1_i2		c51554_g1_i3	c55363_g3_i1
	c61606_g1_i1	c57655_g1_i1		c62683_g1_i2	c95111_g1_i1
	c33822_g1_i1	c44980_g1_i2		c64575_g2_i1	c53099_g1_i1
	c48119_g1_i1	c60709_g1_i2		c58953_g1_i1	c22666_g1_i1
	c113798_g1_i1	c42243_g1_i1		c57996_g1_i1	c29383_g1_i1
	c54511_g2_i1	c20685_g1_i1		c60161_g1_i1	c53364_g1_i2
	c65535_g1_i1	c61814_g1_i2		c60382_g2_i1	c46105_g1_i2
	c46823_g1_i1	c60025_g1_i1		c46950_g1_i1	c56949_g1_i1
	c16420_g1_i1	c52110_g1_i1		c60593_g1_i2	c57283_g1_i1
	c55589_g1_i2	c51738_g1_i2		c32731_g1_i1	c60955_g1_i4
	c62682_g1_i1	c22243_g1_i1		c60583_g1_i1	c55464_g1_i1
	c63156_g4_i1	c48805_g1_i2		c43371_g1_i2	c10692_g1_i1
	c61690_g1_i1	c22479_g1_i1		c61701_g1_i1	c49046_g1_i1
	c24878_g1_i1	c28946_g1_i1		c64289_g1_i3	c64352_g2_i3
	c60844_g1_i1	c64352_g2_i7		c35259_g1_i1	c53364_g1_i1
	c51106_g1_i1	c53521_g1_i1		c58337_g2_i1	c62938_g1_i1
	c61841_g2_i1	c60691_g2_i3		c60593_g1_i7	c56386_g1_i1
	c40208_g1_i1	c57926_g1_i1		c64646_g1_i1	c53364_g1_i3
	c125135_g1_i1	c62062_g2_i4		c15643_g1_i1	c64380_g1_i2
	c56667_g1_i2	c61392_g2_i2		c62863_g2_i1	c43368_g2_i1
	c29086_g1_i1	c63479_g1_i9		c60593_g1_i3	c64607_g1_i5
	c62502_g4_i5	c30483_g1_i1		c51273_g1_i1	c123702_g1_i1
	c56488_g1_i2	c53517_g1_i3		c53106_g1_i1	c53956_g2_i1
	c64883_g3_i1	c56155_g2_i1		c57784_g2_i1	c60955_g1_i5
	c48933_g2_i1	c51839_g1_i1		c60534_g1_i4	c13258_g1_i1
	c64883_g3_i2	c56971_g4_i1		c46658_g1_i1	c52641_g1_i1
	c53357_g1_i1	c8090_g1_i1		c49702_g1_i1	c57567_g1_i7
	c46992_g1_i1	c47408_g1_i2		c54944_g1_i1	c59731_g1_i1
	c59526_g2_i1	c82456_g1_i1		c48863_g1_i2	c55548_g2_i1
	c59967_g1_i1	c60266_g2_i1		c60534_g1_i5	c58953_g1_i2
	c59526_g3_i1	c60709_g1_i1		c46950_g3_i1	c55990_g3_i2
	c64883_g3_i4	c54983_g1_i1		c52202_g1_i1	c58459_g1_i1
	c64883_g3_i3	c60691_g1_i1		c51273_g1_i2	c36845_g1_i1
	c90374_g1_i1	c39219_g2_i2		c55881_g1_i4	c64383_g5_i1
	c61302_g1_i1	c35484_g1_i1		c2686_g1_i1	c55990_g3_i1
	c62344_g1_i1	c62062_g3_i1		c57252_g1_i1	c57567_g1_i3
	c49546_g3_i1	c40961_g1_i1		c58743_g1_i3	c53034_g1_i2
	c61606_g2_i7	c61228_g2_i1		c127184_g1_i1	c6695_g1_i1
	c11144_g1_i1	c56598_g1_i1		c60534_g1_i3	c139288_g1_i1
	c56766_g1_i1	c64052_g1_i4		c113093_g1_i1	c53956_g1_i4
	c61466_g1_i6	c59925_g2_i1		c27330_g1_i1	c9926_g1_i1
	c59006_g1_i2	c50822_g1_i1		c135651_g1_i1	c52981_g1_i2
	c56391_g1_i1	c48799_g1_i2		c35065_g1_i3	c57316_g1_i1
	c60507_g1_i2	c63972_g2_i3		c59275_g1_i2	c8953_g1_i1
	c48255_g1_i1	c62899_g1_i3		c46950_g2_i1	c58513_g1_i1
	c51677_g1_i1	c56971_g2_i1		c46989_g1_i2	c64320_g4_i1
	c19559_g1_i1	c50958_g2_i1		c64237_g1_i1	c47844_g1_i2
	c43830_g1_i1	c13277_g1_i1		c57991_g2_i1	c63663_g3_i2
	c55990_g2_i1	c31706_g1_i2		c46763_g1_i1	c40685_g1_i1
	c61466_g1_i3	c63484_g6_i2		c60593_g1_i1	c6356_g1_i1
	c43371_g1_i2	c41548_g1_i1		c63803_g1_i4	c42672_g1_i3
	c51554_g1_i3	c58911_g1_i2		c61061_g3_i1	c5569_g1_i1
	c61463_g2_i2	c55738_g1_i1		c59598_g2_i3	c48649_g1_i1
	c56669_g1_i1	c116133_g1_i1		c63803_g1_i5	c57567_g1_i6
	c64352_g2_i3	c96948_g1_i1		c52309_g1_i1	c57567_g1_i1
	c49546_g2_i1	c63972_g2_i2		c41337_g1_i1	c57494_g1_i1
	c57426_g1_i1	c29846_g1_i1		c62684_g1_i4	c64192_g1_i5
	c59622_g1_i2	c59731_g1_i1		c63265_g3_i2	c41779_g1_i2
	c58727_g1_i1	c54717_g1_i3		c59217_g1_i3	c58074_g1_i1
	c62104_g2_i1	c64052_g1_i2		c63931_g1_i5	c42672_g1_i1
	c55990_g1_i1	c62899_g1_i4		c43735_g1_i1	c19363_g1_i1
	c43368_g1_i1	c36027_g3_i1		c61658_g2_i1	c57567_g1_i4
	c40204_g1_i1	c40961_g1_i3		c52443_g1_i1	c64681_g1_i1
	c60507_g1_i1	c47854_g1_i1		c59217_g1_i2	c56942_g1_i1
	c53022_g1_i1	c53286_g1_i1		c58653_g1_i2	c63632_g2_i2
	c63713_g1_i4	c48984_g1_i2		c63385_g4_i3	c63803_g1_i1
	c50413_g1_i1	c86098_g1_i1		c50627_g2_i1	c53956_g1_i2
	c32613_g1_i1	c62087_g2_i1		c46651_g1_i1	c51911_g1_i1
	c35115_g1_i1	c64383_g1_i7		c55017_g1_i1	c37944_g1_i1
	c61841_g2_i3	c42892_g2_i1		c62501_g1_i1	c41292_g1_i1
	c48320_g1_i1	c58513_g1_i1		c110510_g1_i1	c42672_g1_i2
	c9689_g1_i1	c43000_g1_i2		c63296_g1_i3	c57567_g1_i5
	c49546_g1_i1	c58141_g2_i2		c62225_g1_i1	c58459_g1_i2
	c59526_g1_i1	c37944_g1_i1		c83294_g1_i1	c23651_g1_i1
	c57820_g1_i1	c57081_g1_i1		c34429_g1_i1	c32005_g1_i1
	c58727_g2_i1	c57144_g1_i1		c63099_g1_i1	c59119_g1_i10
	c59721_g1_i2	c64602_g4_i2		c60507_g1_i2	c54137_g1_i1
	c113342_g1_i1	c79892_g1_i1		c47423_g1_i1	c54792_g1_i1
	c61466_g1_i5	c48984_g1_i1		c64031_g4_i2	c63716_g1_i4
	c63332_g2_i2	c60070_g1_i2		c59797_g1_i3	c47856_g3_i1
	c56104_g1_i2	c59925_g1_i1		c46351_g1_i1	c44290_g1_i1
	c33892_g1_i1	c57450_g1_i2		c16262_g1_i1	c58343_g1_i1
	c48274_g2_i1	c53435_g1_i2		c59823_g11_i1	c52384_g1_i2
	c59044_g1_i1	c59499_g1_i1		c56652_g2_i5	c42141_g1_i1
	c57550_g1_i1	c63663_g3_i2		c60623_g1_i2	c52558_g2_i2
	c95324_g1_i1	c48773_g1_i1		c56652_g2_i2	c47368_g1_i1
	c47039_g1_i1	c124359_g1_i1		c55892_g1_i1	c55235_g1_i1
	c62224_g1_i1	c60070_g1_i1		c15029_g1_i1	c16324_g1_i1
	c48255_g2_i1	c6780_g1_i1		c17876_g1_i1	c83964_g1_i1
	c48698_g1_i1	c62279_g1_i7		c64375_g1_i1	c64654_g1_i10
	c40479_g1_i1	c43805_g1_i1		c64671_g4_i2	c59784_g1_i2
	c778_g1_i1	c49900_g1_i1		c54952_g1_i1	c39568_g1_i1
	c62093_g2_i3	c40377_g1_i1		c58707_g1_i1	c52558_g2_i1
	c51540_g1_i1	c38751_g1_i1		c60507_g1_i1	c57646_g2_i1
	c35001_g1_i4	c37293_g1_i1		c47500_g1_i1	c61155_g1_i2
	c53956_g2_i1	c47368_g1_i1		c51704_g1_i1	c55235_g1_i3
	c61606_g2_i3	c13258_g1_i1		c59797_g1_i4	c49286_g3_i1
	c61302_g1_i2	c41767_g1_i1		c40329_g1_i2	c61084_g2_i1
	c54053_g2_i1	c52471_g1_i2		c60887_g1_i2	c42141_g1_i2
	c54272_g1_i1	c63952_g1_i1		c63055_g2_i2
	c63380_g1_i1	c30100_g1_i1		c33577_g2_i1
	c37150_g1_i1	c11148_g1_i1
	c59044_g2_i2	c64576_g1_i4
	c43368_g2_i1	c56760_g1_i4
	c113551_g1_i1	c43954_g1_i1
	c58343_g1_i1	c52789_g1_i1
	c35115_g1_i2	c53671_g1_i2
	c50601_g1_i1	c52789_g1_i3
	c138533_g1_i1	c58645_g1_i1
	c38467_g1_i1	c47447_g1_i1
	c59275_g1_i2	c7908_g1_i1
	c61302_g1_i3	c51667_g1_i1
	c48863_g1_i2	c52605_g3_i1
	c49638_g2_i1	c94899_g1_i1
	c56263_g1_i1	c59309_g4_i1
	c35001_g1_i2	c141393_g1_i1
	c63713_g1_i6	c63218_g1_i3
	c49009_g1_i1	c6780_g1_i2
	c40479_g2_i1	c59180_g1_i1
	c48387_g1_i1	c31843_g1_i1
	c57450_g1_i1	c41518_g1_i1
	c88178_g1_i1	c58345_g2_i1
	c53249_g1_i2	c20372_g1_i1
	c6695_g1_i1	c62279_g1_i5
	c51425_g1_i1	c49492_g2_i1
	c64055_g1_i1	c61117_g2_i1
	c63285_g2_i1	c64052_g1_i3
	c33116_g1_i1	c56760_g1_i1
	c56446_g1_i1	c96991_g1_i1
	c58133_g1_i1	c11687_g1_i1
	c57424_g1_i1	c48223_g1_i2
	c84368_g1_i1	c64077_g9_i1
	c135631_g1_i1	c55947_g1_i2
	c53249_g1_i1	c41597_g1_i1
	c56741_g1_i1	c62533_g1_i2
	c53956_g1_i4	c28237_g1_i1
	c47039_g1_i2	c53017_g4_i2
	c63350_g1_i2	c2005_g1_i1
	c63663_g1_i1	c61303_g1_i1
	c55990_g3_i2	c80430_g1_i1
	c61155_g1_i1	c60623_g1_i2
	c80914_g1_i1	c49711_g1_i1
	c10300_g1_i1	c64302_g1_i1
	c63115_g1_i7	c56672_g1_i2
	c58358_g1_i9	c62822_g1_i6
	c60889_g2_i2	c62133_g1_i1
	c62476_g1_i1	c35261_g1_i1
	c64257_g1_i2	c61207_g1_i2
	c56716_g3_i1	c54099_g1_i1
	c61096_g1_i1	c62822_g1_i3
	c56944_g1_i1	c41938_g1_i2
	c1994_g1_i1	c41938_g1_i1
	c58956_g1_i1	c58591_g1_i1
	c34934_g1_i1
	c36448_g1_i1
	c82038_g1_i1
	c23153_g1_i1
	c58316_g1_i1
	c56760_g1_i2
	c47446_g2_i1
	c61477_g2_i1
	c43371_g1_i3
	c54558_g1_i1
	c64858_g2_i4
	c63285_g2_i3
	c59105_g1_i2
	c63392_g2_i3
	c34621_g1_i1
	c58523_g1_i1
	c61477_g2_i2
	c64534_g1_i5
	c44562_g1_i1
	c11042_g1_i1
	c64858_g1_i1
	c63360_g1_i1
	c58725_g1_i1
	c58521_g2_i1
	c40971_g1_i1
	c49702_g1_i1
	c64186_g1_i1
	c64153_g1_i5
	c123757_g2_i1
	c54579_g1_i1
	c43488_g1_i1
	c33898_g1_i1
	c54267_g1_i2
	c62513_g1_i1
	c58438_g1_i1
	c35001_g1_i3
	c55415_g1_i1
	c64815_g2_i1
	c60665_g1_i1
	c50464_g1_i1
	c47844_g1_i2
	c53767_g2_i1
	c46651_g1_i1
	c61989_g5_i3
	c55246_g1_i2
	c59190_g5_i1
	c54978_g1_i1
	c64657_g3_i5
	c55404_g3_i1
	c47698_g1_i1
	c138194_g1_i1
	c602_g1_i2
	c32823_g1_i1
	c113038_g1_i1
	c61664_g1_i2
	c55219_g1_i1
	c62715_g1_i4
	c63115_g1_i5
	c56811_g1_i1
	c43488_g1_i3
	c51664_g1_i1
	c51814_g1_i1
	c49601_g1_i1
	c47395_g2_i1
	c54709_g1_i1
	c54757_g1_i1
	c8900_g1_i1
	c64153_g1_i1
	c55140_g1_i1
	c62533_g1_i1
	c63360_g3_i3
	c20548_g1_i1
	c46763_g1_i1
	c64534_g1_i3
	c47780_g2_i1
	c53541_g1_i1
	c55045_g1_i1
	c20230_g1_i1
	c29377_g1_i1
	c48883_g1_i1
	c63153_g2_i2
	c28662_g1_i1
	c47423_g1_i1
	c70996_g1_i1
	c64534_g1_i14
	c52558_g2_i1
	c52558_g2_i2

## Sheet: S4B
Table S4B. Fold change (FC) values of commonly expressed transcripts in hybrids compared to parents.
Transcript id	L4-7 vs L2-4	L4-7 vs L2-28	L4-104 vs L2-22	L4-104 vs L2-20
c52860_g1_i1	76.6685	39.3049	-21.4295	-12.2194
c65181_g1_i1	51.5133	2.54773	-5.71739	5.93286
c48863_g1_i2	48.1206	48.5988	2.21997	441.453
c50464_g1_i1	25.4617	7.54577	1.98487	-9.47753
c55415_g1_i1	22.5193	2.90839	-27.0468	-1.04936
c38469_g1_i1	18.3729	3.92462	-1.75637	-3.91525
c46651_g1_i1	15.3765	7.31219	2.70817	2.14961
c33822_g1_i1	14.5176	4.80866	-5.75262	-2.54562
c11144_g1_i1	13.4758	2.91937	1.17628	10.2687
c54757_g1_i1	13.1356	2.09174	9.44239	-1.8153
c46823_g1_i1	11.2349	3.46634	-1.71827	-2.71378
c51554_g1_i3	10.5216	7.23522	6.7801	10.4533
c49009_g1_i1	9.21546	5.26638	-1.13252	-14.6115
c94562_g1_i1	8.98795	1.13657	16.1361	6.88362
c47780_g2_i1	8.26839	3.4874	1.22248	-2.47894
c59526_g1_i1	8.04697	4.56685	1.37948	-1.68332
c62224_g1_i1	7.8203	9.60121	68.5791	1.30028
c59526_g2_i1	7.60203	3.84178	1.14237	-1.71436
c65535_g1_i1	7.5719	2.32739	1.47667	1.8007
c59006_g1_i2	7.46749	4.25965	-1.03099	-2.16411
c90374_g1_i1	7.46523	15.0783	1.2685	1.08758
c59526_g3_i1	7.44858	3.92366	1.3098	-1.61855
c55990_g2_i1	6.92282	2.6865	-2.48328	-1.96022
c55804_g1_i1	6.72196	10.9695	-1.30672	-1.66453
c20548_g1_i1	6.71682	6.3302	3.17237	-6.25968
c140435_g1_i1	6.5941	-6.25967	-4.28716	-2.17789
c16420_g2_i1	6.50461	47.5768	-1.77461	-2.00988
c60507_g1_i1	6.49054	16.7788	3.44923	3.36779
c55045_g1_i1	6.3866	2.90987	-1.25303	-1.14638
c60844_g1_i1	6.38375	3.37392	-2.72354	-1.78973
c55219_g1_i1	6.07588	5.12991	-11.4526	-1.23055
c62907_g1_i1	5.98451	1.56535	5.01796	4.19877
c6695_g1_i1	5.98364	7.00186	-3.94148	-3.02693
c2686_g1_i1	5.9093	1.36059	8.13845	6.00333
c62683_g1_i2	5.82714	-1.00762	3.39034	2.16083
c53022_g1_i1	5.71637	4.09016	-1.05124	-2.28373
c16420_g1_i1	5.61551	37.1414	-1.33784	-1.17127
c55990_g1_i1	5.58059	2.26471	-3.78223	-2.31337
c61302_g1_i2	5.56224	3.0865	1.84077	1.38598
c49546_g1_i1	5.54961	9.89422	1.27164	-1.37528
c49546_g3_i1	5.53327	18.8446	-1.24641	-1.5523
c54579_g1_i1	5.52772	3.31398	1.52525	-2.11997
c49546_g2_i1	5.45724	8.00166	1.14698	-1.06577
c55140_g1_i1	5.29598	5.4253	2.51825	-2.3714
c61690_g1_i1	5.27537	7.49336	-1.20836	-1.19494
c51677_g1_i1	5.11116	3.14536	1.76149	-2.43791
c59721_g1_i2	4.82731	5.03124	1.72785	-1.31117
c64060_g3_i1	4.79606	9.90348	-1.01971	-1.08402
c56263_g1_i1	4.73184	4.53601	1.0731	-2.47317
c35001_g1_i4	4.71735	4.15594	-2.67673	1.44032
c38739_g1_i1	4.70156	1.16463	-2.35972	-2.24385
c63115_g1_i7	4.70029	2.34436	-2.88182	-1.35917
c15948_g1_i1	4.58754	9.26923	-1.17561	-1.10812
c602_g1_i2	4.55232	2.768	2.72885	-1.20864
c61302_g1_i3	4.50008	2.79959	1.9841	1.36923
c61466_g1_i3	4.46663	9.08081	-1.89922	1.2676
c52840_g1_i1	4.34865	3.64049	1.27463	-2.89431
c54978_g1_i1	4.31194	2.24706	-1.5813	3.5138
c48274_g2_i1	4.28586	4.1468	1.41294	-1.59949
c61989_g5_i3	4.24707	4.01479	1.18169	-1.34356
c49046_g1_i1	4.21841	1.25098	-2.32244	-2.56401
c62682_g1_i1	4.14929	4.55662	-1.18113	-1.19138
c35001_g1_i2	3.97559	2.77224	-4.89598	1.03471
c64047_g1_i3	3.95758	7.42998	-1.12722	-1.68623
c10300_g1_i1	3.94905	3.51362	-2.35614	1.27881
c56761_g1_i1	3.8881	2.07728	-1.65178	-1.38604
c9689_g1_i1	3.88628	2.30991	-1.56906	-4.63868
c61302_g1_i1	3.87935	2.15348	2.77605	1.72623
c55990_g3_i1	3.87154	1.81052	-3.84365	-2.11801
c64047_g1_i2	3.86584	6.38782	-1.03538	-1.84138
c58447_g1_i3	3.85589	2.80611	-1.89374	3.21209
c47446_g2_i1	3.84502	2.06579	2.07496	-2.27302
c28662_g1_i1	3.78018	3.67906	-1.05031	-1.07627
c40971_g1_i1	3.77393	3.9404	-3.13755	-1.80571
c37150_g1_i1	3.74962	2.90206	-2.43896	-1.14016
c64257_g1_i2	3.74907	2.13421	-1.70088	1.36806
c56741_g1_i1	3.73699	5.18265	-1.05522	-1.01012
c62344_g1_i1	3.72762	2.53004	-2.50312	-1.02219
c35001_g1_i3	3.69466	2.84912	-3.6303	1.05051
c56391_g1_i1	3.67833	2.84888	-1.06321	-2.25795
c49601_g1_i1	3.65253	3.27481	1.87989	-1.20613
c16324_g1_i1	3.65056	-1.32421	-4.65369	-4.75748
c47395_g2_i1	3.63255	3.2569	-1.15776	1.65694
c40208_g1_i1	3.63114	2.03985	1.57735	-3.86302
c53106_g1_i1	3.62955	-1.60654	4.5124	5.83838
c95324_g1_i1	3.62347	2.09552	-29.0687	-1.03562
c34429_g1_i1	3.61567	-1.32568	3.40947	4.60216
c64047_g1_i1	3.58967	8.99621	-1.08408	-2.25322
c64657_g3_i5	3.56625	3.3052	1.36733	-1.44619
c55990_g3_i2	3.55585	2.11904	-2.79953	-2.07197
c57450_g1_i1	3.54137	5.28927	1.17482	1.21404
c61466_g1_i6	3.54034	8.91831	-1.8923	1.3862
c43488_g1_i1	3.51771	4.0498	1.27845	-1.6644
c48933_g2_i1	3.46922	4.99568	1.92319	-2.68395
c58956_g1_i1	3.44274	2.97823	-1.64735	-1.11933
c49638_g2_i1	3.43856	3.611	1.19834	-3.36008
c55589_g1_i2	3.40471	7.60379	3.57062	-3.36267
c63153_g2_i2	3.39476	3.22872	-3.79535	1.06399
c56446_g1_i1	3.3848	3.14352	1.29698	1.18438
c44290_g1_i1	3.35112	1.06972	-2.17069	-7.0508
c61466_g1_i5	3.34048	6.74327	-1.88854	1.55907
c125135_g1_i1	3.31182	3.54596	-1.85124	1.24585
c56669_g1_i1	3.30807	6.96523	-1.28038	-2.2081
c58133_g1_i1	3.30168	2.43864	3.1682	1.97315
c59044_g2_i2	3.28268	2.53114	-1.59108	-1.54447
c53249_g1_i2	3.26853	3.3013	-1.3766	3.09603
c62502_g4_i5	3.24068	3.34353	-1.24484	1.03048
c59622_g1_i2	3.22959	7.03412	-2.64594	1.00393
c95111_g1_i1	3.21465	1.52236	-5.11957	-6.51168
c53249_g1_i1	3.20857	3.27491	-1.29922	2.79631
c50782_g1_i1	3.19105	4.75759	3.40125	-1.28581
c60079_g1_i1	3.1517	16.7983	5.24101	2.51651
c61155_g1_i1	3.12749	2.11499	-1.11281	-2.84998
c54792_g1_i1	3.11778	-2.12136	-4.17831	-2.28385
c60507_g1_i2	3.11154	13.562	3.00771	2.75572
c52558_g2_i2	3.08886	2.83621	-3.13106	-4.90337
c47844_g1_i2	3.0827	2.35575	-2.28576	-2.14491
c58850_g1_i1	3.06763	2.88929	1.41441	-1.03567
c52558_g2_i1	3.02272	2.95044	-2.35355	-4.00436
c61477_g2_i1	3.01174	2.2795	-2.05955	-1.02117
c40204_g1_i1	3.00979	2.63833	1.24868	1.33099
c56760_g1_i2	3.00813	2.54495	1.26154	1.22198
c113551_g1_i1	3.00429	2.87666	1.73855	-1.24793
c54272_g1_i1	3.00209	2.11334	-1.62318	2.43536
c57550_g1_i1	2.99352	2.39047	-1.1502	1.03867
c138533_g1_i1	2.9888	3.38868	-1.05314	1.79058
c113342_g1_i1	2.98649	2.48717	1.5329	1.1718
c49702_g1_i1	2.96968	2.77032	4.85919	3.18073
c55404_g3_i1	2.96857	2.66433	-1.04594	-1.0681
c64883_g3_i2	2.95856	3.64808	1.86557	-1.20053
c33898_g1_i1	2.93408	3.06458	-1.24502	-1.43176
c62093_g2_i3	2.92674	2.38885	-1.14123	-1.20484
c58523_g1_i1	2.89588	2.46704	1.38182	-5.4861
c64153_g1_i5	2.88441	3.0951	-4.14833	1.28634
c56488_g1_i2	2.87727	8.13307	-1.05329	-1.73103
c63265_g3_i2	2.86834	-1.06014	2.07037	2.67878
c38849_g1_i1	2.86205	6.98472	1.60212	-2.31248
c82038_g1_i1	2.86114	2.7464	-1.26099	-2.23395
c58521_g2_i1	2.85245	3.24024	-1.1311	3.05904
c46992_g1_i1	2.84906	2.17364	1.10541	-2.41818
c33116_g1_i1	2.8403	2.28723	1.3571	1.03529
c60593_g1_i7	2.83471	-1.09966	3.0633	2.90795
c138194_g1_i1	2.82038	2.02487	1.85301	-2.89681
c57248_g1_i4	2.8042	4.44018	1.25766	1.1127
c64186_g1_i1	2.79543	2.36695	-1.32986	-1.42404
c22666_g1_i1	2.77382	1.50915	-2.24842	-2.39962
c57602_g1_i1	2.76749	3.22895	1.16086	1.24249
c53767_g2_i1	2.76537	2.2554	1.18887	-1.12402
c64534_g1_i14	2.76052	2.41317	1.81996	-1.40678
c47423_g1_i1	2.75571	2.69932	2.2142	2.14902
c60593_g1_i3	2.7245	-1.16289	2.61849	2.66267
c57424_g1_i1	2.71907	2.07446	1.91211	-1.27458
c51883_g1_i1	2.70483	-1.17394	-2.00932	-2.3167
c58727_g2_i1	2.69912	4.7605	-5.77113	1.4136
c59044_g1_i1	2.68915	2.08132	-1.13188	-1.25504
c48255_g2_i1	2.68859	5.48793	1.48957	-1.56115
c32823_g1_i1	2.66999	2.00573	1.63755	1
c63392_g2_i3	2.66297	2.3669	-1.09915	-1.10023
c56716_g3_i1	2.65264	2.34144	1.53623	2.84386
c56766_g1_i1	2.64976	2.77084	1.10817	-1.36432
c35115_g1_i1	2.64828	3.1795	-1.77954	-1.56213
c58743_g1_i3	2.64794	1.10115	2.49718	2.91467
c59105_g1_i2	2.62783	2.54148	-1.78522	-1.79926
c60889_g2_i2	2.62574	2.32496	1.12342	1.0517
c61606_g2_i3	2.61417	4.73146	1.39817	1.34229
c67761_g1_i1	2.61163	3.14747	2.01565	-1.62764
c63360_g1_i1	2.60837	3.05458	1.025	-1.10543
c63669_g1_i2	2.60058	2.6046	-1.09539	-1.60586
c63115_g1_i5	2.58973	2.04792	-1.10735	1.28706
c63285_g2_i1	2.56931	3.0517	1.62653	-1.88171
c61477_g2_i2	2.56807	2.07893	-1.92955	1.02739
c113038_g1_i1	2.56584	2.15977	-2.24244	-1.65208
c61606_g2_i7	2.55582	3.72321	-1.12466	1.36349
c35115_g1_i2	2.54023	2.15605	-1.81184	-1.38883
c57608_g1_i3	2.53137	2.30558	1.70271	-1.08982
c48320_g1_i1	2.53136	3.0929	-1.23346	-1.8104
c63360_g3_i3	2.52576	2.21058	1.34728	-1.02648
c8900_g1_i1	2.50936	2.04957	-1.19385	-1.4823
c57754_g1_i1	2.50685	-2.15522	-2.22284	-2.3342
c60593_g1_i2	2.49775	-1.11171	2.22389	2.07222
c64883_g3_i4	2.49228	2.87696	1.81518	-1.11933
c2358_g1_i1	2.48934	-1.14328	-3.50068	-2.2372
c50410_g1_i1	2.48878	2.45935	4.93462	-1.53232
c64380_g1_i2	2.48718	1.83261	-3.64825	-4.47089
c63156_g4_i1	2.48637	2.21694	1.28447	1.11849
c56944_g1_i1	2.48595	2.21193	-3.31354	-1.49299
c53541_g1_i1	2.48371	2.00918	1.16231	1.15613
c40685_g1_i1	2.48129	1.17739	-4.10675	-2.89495
c48255_g1_i1	2.47965	8.98856	1.92372	-2.46006
c64534_g1_i5	2.47331	2.09093	1.80244	-1.40055
c113798_g1_i1	2.4718	2.07438	1.12913	-3.88691
c23153_g1_i1	2.46981	2.16986	-1.15788	-1.49516
c62533_g1_i1	2.46942	2.13745	1.25914	1.27006
c64858_g1_i1	2.46663	2.03005	1.30651	1.91106
c20230_g1_i1	2.4648	2.30175	1.04889	-1.006
c63713_g1_i4	2.46294	5.31121	1.19505	1.15267
c64815_g2_i1	2.45682	2.39311	-1.56318	1.20707
c43371_g1_i2	2.45664	6.78666	2.63222	2.29726
c46187_g1_i1	2.45536	6.47004	-1.54908	-1.32423
c63350_g1_i2	2.45451	2.25333	-1.54684	1.50572
c62104_g2_i1	2.44892	2.25615	1.30956	-4.42115
c59967_g1_i1	2.44662	3.05122	-2.08786	1.68543
c63285_g2_i3	2.44318	3.00359	1.12594	-1.56365
c62715_g1_i4	2.42786	2.37593	-1.01348	-1.04587
c64883_g3_i1	2.42686	3.18468	2.1199	-1.53463
c39612_g1_i1	2.42375	1.65424	2.72978	3.23336
c58438_g1_i1	2.41881	2.0279	-1.02829	-1.47266
c40479_g2_i1	2.4167	2.10716	-1.24181	1.35414
c61841_g2_i3	2.40447	2.68962	-1.21286	-1.34815
c29377_g1_i1	2.40344	2.08788	1.94769	-2.43832
c51106_g1_i1	2.40241	2.85722	-1.43063	-1.33579
c56667_g1_i2	2.40168	2.31282	1	-2.14702
c60665_g1_i1	2.39696	2.37796	1.36091	-1.85258
c64534_g1_i3	2.39245	2.33811	1.58656	-1.25101
c56579_g2_i1	2.38585	2.03034	-1.08974	1.21426
c33892_g1_i1	2.38229	2.92604	-1.30458	-3.39772
c57236_g2_i1	2.37659	2.11804	1.02443	-1.70381
c58358_g1_i9	2.36972	2.35308	2.06337	-1.43979
c34934_g1_i1	2.36946	2.81231	1.49766	1.13108
c53956_g2_i1	2.36568	3.01455	-3.00621	-2.76108
c61883_g1_i1	2.36224	2.32872	1.13606	1.55851
c43368_g2_i1	2.36154	2.83879	-2.47662	-3.30348
c43488_g1_i3	2.36053	2.55997	-1.05399	-1.7508
c135631_g1_i1	2.36007	2.28154	1.81529	2.18096
c34621_g1_i1	2.34691	2.26768	1.83737	1.48812
c54558_g1_i1	2.33652	2.24282	1.45561	1.26959
c58725_g1_i1	2.32477	2.19527	1.33045	-2.05042
c51540_g1_i1	2.31677	2.26106	1.54977	-4.94287
c46077_g1_i1	2.30762	2.38809	1.05332	-1.52305
c11042_g1_i1	2.30577	2.23	2.95714	1.21948
c32613_g1_i1	2.30574	2.12294	-1.61325	-2.26924
c70996_g1_i1	2.29467	2.24772	1.28697	1.04127
c24878_g1_i1	2.288	2.50885	-3.36099	-4.06361
c53357_g1_i1	2.27586	4.7298	-1.14344	-1.20148
c52443_g1_i1	2.27481	1.75287	7.99274	7.26013
c64858_g2_i4	2.2703	2.57531	1.32409	1.53671
c58316_g1_i1	2.26821	2.66595	1.92952	-1.09339
c54267_g1_i2	2.26166	2.6306	3.17054	1.21488
c48387_g1_i1	2.23628	2.97694	1.20555	-1.01767
c64883_g3_i3	2.23316	2.60577	1.63295	1
c55246_g1_i2	2.23012	2.15207	-1.67598	-2.07407
c84368_g1_i1	2.22883	3.14881	-1.06233	-1.22676
c58727_g1_i1	2.22806	3.20638	-4.44781	1.80966
c57426_g1_i1	2.22679	3.55704	1.6522	-1.06595
c54053_g2_i1	2.22279	2.25121	1.5346	1.83987
c9926_g1_i1	2.22277	1.21113	-2.30859	-2.17001
c63332_g2_i2	2.22003	2.01477	1.76229	-1.61634
c39750_g1_i1	2.21979	2.05125	-1.37582	-1.49937
c64153_g1_i1	2.21949	2.29214	-2.97408	1.05011
c50601_g1_i1	2.21839	3.00776	1.789	1.46402
c52781_g1_i1	2.21208	2.45458	-1.16402	2.40264
c59275_g1_i2	2.20655	2.16884	5.80253	4.39824
c50413_g1_i1	2.20503	2.3629	1.43741	-1.833
c48119_g1_i1	2.20079	3.14264	2.25345	1.24886
c64441_g1_i1	2.19671	2.15095	-1.05425	-1.09805
c58343_g1_i1	2.19128	2.62994	-3.95188	-2.6396
c61664_g1_i2	2.18972	2.28069	1.8665	1.06548
c54709_g1_i1	2.18318	2.17997	-1.14259	-1.16169
c123757_g2_i1	2.18172	2.10376	1.04489	-1.33816
c62513_g1_i1	2.17907	2.45208	1.0985	-1.15921
c48698_g1_i1	2.17519	2.78339	-1.08507	1.05521
c47698_g1_i1	2.17508	2.23253	1.97497	2.51539
c59190_g5_i1	2.17367	2.57912	-3.89614	-1.04408
c63663_g1_i1	2.17222	3.47412	-1.20813	1.44366
c48883_g1_i1	2.17107	2.21262	-1.60966	-1.15895
c46763_g1_i1	2.16975	2.2747	3.13167	2.24013
c88178_g1_i1	2.1642	3.22093	1.93033	1.79173
c36448_g1_i1	2.15679	2.7804	-1.12651	1.20532
c1994_g1_i1	2.15476	3.1059	-1.47903	1.0765
c54944_g1_i1	2.15323	1.60161	2.69448	2.22198
c61265_g1_i1	2.15197	2.89435	2.46481	1.04656
c54511_g2_i1	2.14066	2.36819	1.25289	-1.52274
c47039_g1_i2	2.13669	2.27109	-1.28765	-1.4462
c61841_g2_i1	2.13613	2.5083	-1.08778	-1.27141
c47039_g1_i1	2.12914	2.0992	-1.0435	-1.47715
c43371_g1_i3	2.12751	2.51516	1.44868	1.27814
c51425_g1_i1	2.12436	2.11749	2.42402	1.08544
c63715_g1_i5	2.12427	4.28027	-1.12895	-1.38804
c19559_g1_i1	2.12115	3.67801	1.02348	1.06495
c60593_g1_i1	2.10766	-1.17386	2.26819	2.62957
c61304_g1_i1	2.10483	3.10517	1.15503	-1.29446
c64352_g2_i3	2.10068	5.85779	-3.40726	-5.63894
c43368_g1_i1	2.09273	5.47642	-1.42399	-1.60224
c62476_g1_i1	2.09067	2.03261	1.6519	-1.31693
c56104_g1_i2	2.09037	2.08193	1.22733	2.61865
c53956_g1_i4	2.08894	2.52535	-2.32056	-2.15926
c51664_g1_i1	2.08367	2.18243	1.69198	-1.0036
c43830_g1_i1	2.08321	2.18108	1.01617	-1.51196
c29086_g1_i1	2.08183	5.9464	1.26881	1.20728
c778_g1_i1	2.0794	2.26151	1.06164	1.76472
c42155_g1_i1	2.07775	2.5368	-1.04259	-1.30464
c40479_g1_i1	2.07379	2.39701	-1.8646	-1.26417
c44562_g1_i1	2.06015	2.30519	2.18135	1.08465
c61463_g2_i2	2.05372	2.04096	-1.06498	-1.09414
c62225_g1_i1	2.0511	1.1079	2.7966	2.5021
c38467_g1_i1	2.04894	2.45671	1.22838	1.10188
c23651_g1_i1	2.04219	1.49617	-2.41348	-2.03134
c57820_g1_i1	2.04133	2.10981	1.18263	-1.37827
c64055_g1_i1	2.04105	2.47412	-1.05825	-1.04413
c63713_g1_i6	2.03436	3.21503	1.52906	1.16605
c59582_g2_i1	2.02737	70.1007	-12.7726	4.0988
c60025_g2_i2	2.02464	2.03672	-2.97296	1.23788
c61096_g1_i1	2.02405	3.15397	-1.17536	-1.20567
c63380_g1_i1	2.02089	4.06839	3.21512	1.97168
c51814_g1_i1	2.01807	2.03294	1.26486	-1.11838
c61606_g1_i1	2.01789	4.4301	-1.02048	1.94495
c56811_g1_i1	2.00908	2.2002	-1.01202	-5.34123
c80914_g1_i1	2.00383	2.24834	-2.97684	-1.19731
c55363_g3_i2	1.96872	-1.08468	-4.53987	-2.66912
c47724_g1_i1	1.92981	1.86102	9.50745	2.00727
c56942_g1_i1	1.91782	1.47945	-4.27112	-4.91942
c54309_g1_i1	1.89194	1.4201	-2.17238	-2.07905
c46950_g3_i1	1.88352	3.79857	2.786	2.0833
c60887_g1_i2	1.87258	2.21772	2.47724	2.79329
c56386_g1_i1	1.75902	-8.0841	-5.47839	-3.08376
c43045_g1_i1	1.73505	-1.02063	7.10877	3.31021
c48649_g1_i1	1.72871	2.87872	-2.57675	-4.52647
c83964_g1_i1	1.70453	2.04606	-2.60995	-3.24285
c55363_g2_i1	1.66935	-1.08936	-3.30622	-2.26679
c55363_g3_i1	1.66596	-1.02958	-3.37648	-2.10639
c51911_g1_i1	1.66495	2.49275	-2.05287	-2.83548
c64671_g4_i2	1.63015	1.39574	2.25099	2.38414
c32731_g1_i1	1.60844	1.57369	3.47828	2.35213
c57660_g1_i1	1.60312	-1.07101	2.15418	2.04095
c46989_g1_i2	1.6015	2.85118	3.65122	2.82215
c56652_g2_i2	1.584	2.57575	2.30252	2.56546
c62863_g2_i1	1.57133	1.73992	2.04663	2.33503
c38950_g1_i1	1.56373	1.09746	-54.2314	-12.8203
c127184_g1_i1	1.54436	1.15473	2.7642	2.14721
c32754_g1_i1	1.53047	1.06563	2.14069	2.06881
c55464_g1_i1	1.52328	1.7502	-2.34975	-2.0314
c48666_g1_i1	1.45427	2.99371	-2.1814	-2.20167
c16262_g1_i1	1.44268	-2.97029	2.26871	2.54968
c63428_g1_i1	1.43582	1.2384	4.25792	2.11953
c53034_g1_i2	1.43467	1.51261	-2.03714	-2.36934
c49286_g3_i1	1.43397	1.03189	-2.37146	-2.36236
c57316_g1_i1	1.4189	1.36245	-3.1042	-3.0599
c53956_g1_i2	1.39628	2.04502	-2.67053	-2.03014
c57646_g2_i1	1.3792	3.26819	-4.56602	-2.94215
c8953_g1_i1	1.35165	1.12105	-2.71768	-3.01841
c135651_g1_i1	1.34634	-1.69652	2.63996	2.05555
c64289_g1_i3	1.33991	-1.45773	3.09602	2.08699
c57283_g1_i1	1.33828	1.8482	-2.15989	-4.11891
c56155_g1_i1	1.32926	1.09568	-2.01867	-2.52647
c58707_g1_i1	1.31701	1.25608	2.15769	2.24685
c35259_g1_i1	1.29782	-1.29845	2.16754	2.89328
c36845_g1_i1	1.29273	1.86425	-2.26618	-3.68992
c63435_g1_i2	1.29006	1.19176	3.97331	3.22529
c53608_g3_i1	1.268	1.1316	-2.90826	-3.06558
c27330_g1_i1	1.26654	-3.25921	2.94521	3.63315
c139288_g1_i1	1.2628	1.19727	-9.03025	-2.70254
c10692_g1_i1	1.25722	1.22814	-10.2846	-2.37339
c55462_g1_i1	1.25431	-1.71526	-2.38813	-2.90698
c51165_g2_i1	1.24969	2.06914	3.14763	2.83932
c60389_g1_i1	1.23653	1.35138	2.75717	3.69467
c39568_g1_i1	1.22567	-1.26524	-4.23347	-2.18504
c64237_g1_i1	1.20729	1.13599	2.23134	2.02429
c46950_g2_i1	1.20686	2.38797	3.13535	2.68722
c123702_g1_i1	1.19387	-1.15127	-8.31054	-3.13413
c58406_g1_i1	1.19171	1.30462	-2.81694	-2.22025
c60389_g1_i2	1.18626	1.1499	2.35556	3.02416
c63621_g2_i1	1.16564	1.38943	2.35107	2.02722
c51165_g1_i1	1.16539	1.77957	3.04773	2.70435
c53364_g1_i3	1.16392	4.97452	-3.22013	-3.27392
c63055_g2_i2	1.16102	-1.02499	3.48294	3.49429
c17876_g1_i1	1.16072	1.56569	2.8102	3.0296
c58953_g1_i2	1.15582	-1.45426	-2.07796	-8.0767
c63016_g1_i2	1.13844	1.46987	-2.11975	-2.36676
c55283_g1_i1	1.13514	1.08455	-2.00164	-2.13458
c37204_g1_i1	1.12209	-1.48947	2.09516	3.08644
c43735_g1_i1	1.10138	1	3.46726	2.94566
c47500_g1_i1	1.08356	-1.23729	2.16792	2.38094
c61288_g1_i1	1.08195	1.98047	2.60514	2.49424
c63803_g1_i5	1.06938	1.95083	2.90763	4.16325
c53364_g1_i2	1.06798	5.74648	-5.59931	-5.25016
c46950_g1_i1	1.06661	2.28371	3.38372	2.22823
c56652_g2_i5	1.06542	1.58187	2.17558	2.64987
c53364_g1_i1	1.05663	4.71491	-3.83114	-3.46809
c58653_g1_i2	1.05652	2.39251	2.51589	2.54183
c62501_g1_i1	1.04979	1.2272	2.00762	2.15895
c61061_g3_i1	1.04738	1.14519	2.05587	2.55482
c54952_g1_i1	1.04597	18.7758	11.391	12.9547
c64383_g5_i1	1.0459	2.41783	-5.13908	-2.00779
c59217_g1_i2	1.04304	3.06346	2.93342	2.83431
c113093_g1_i1	1.04117	-1.39673	2.70385	3.48143
c19363_g1_i1	1.04015	1.00883	-2.45003	-4.0474
c64646_g1_i1	1.03754	1.21195	4.72401	2.71023
c62938_g1_i1	1.0194	1.31203	-2.49364	-2.0916
c68050_g1_i1	1.00636	1.82901	2.94213	3.0408
c54532_g2_i1	1.00615	1.71453	2.86723	2.24168
c64654_g1_i10	1	1.97497	-3.32648	-2.10988
c61393_g1_i1	-1.00644	-1.29386	-2.7681	-3.45913
c56359_g2_i1	-1.00849	-1.17195	-7.53578	-7.84504
c13609_g1_i1	-1.01385	-2.51806	-4.7424	-2.65047
c64031_g4_i2	-1.01563	1.09667	2.21829	2.29094
c58459_g1_i1	-1.02131	-1.37752	-3.91145	-3.01603
c61342_g2_i1	-1.02176	-1.10686	-3.23854	-2.6895
c37381_g1_i1	-1.02896	-1.07374	3.98955	3.63765
c46105_g1_i2	-1.0363	-1.05417	-2.20091	-2.87993
c61342_g2_i2	-1.0472	-1.08317	-4.14333	-4.33912
c63803_g1_i4	-1.04812	2.56946	3.92727	5.97451
c60955_g1_i4	-1.05792	-1.62125	-2.99915	-2.20986
c30434_g1_i1	-1.06004	-1.00382	3.70627	2.08949
c6356_g1_i1	-1.06383	-1.45662	-5.55468	-2.37404
c52309_g1_i1	-1.0642	1.14594	2.59137	2.26277
c62332_g1_i1	-1.06849	1.09782	4.78709	2.7427
c53099_g1_i1	-1.07643	-1.12688	-2.24027	-2.88749
c37381_g2_i1	-1.07961	-1.06097	5.59707	5.23412
c56949_g1_i1	-1.08465	-1.74836	-2.03204	-3.05554
c5569_g1_i1	-1.08467	1.06471	-3.58875	-2.94505
c55881_g1_i4	-1.0923	-1.15835	2.08966	2.49991
c15643_g1_i1	-1.09895	1.58856	4.77899	2.21311
c60955_g1_i5	-1.10342	-1.36694	-3.4282	-2.78572
c58166_g2_i2	-1.10828	-1.02908	2.1022	2.11944
c50627_g2_i1	-1.11854	-1.3279	3.34707	3.1444
c51273_g1_i2	-1.12266	1.00283	3.96354	3.77155
c61155_g1_i2	-1.1248	1.63997	-5.43923	-2.82711
c59217_g1_i3	-1.12624	2.10304	2.82053	2.73198
c54137_g1_i1	-1.12784	1.08659	-2.28314	-2.43891
c62272_g2_i1	-1.12841	1.28292	2.57342	2.22917
c59784_g1_i2	-1.15385	-2.29841	-3.76317	-2.57069
c63716_g1_i4	-1.20021	1.71907	-8.87572	-3.8512
c59119_g1_i10	-1.20746	-1.08	-2.80903	-2.21109
c7446_g1_i1	-1.22547	-2.16032	-7.93385	-4.02483
c52641_g1_i1	-1.22552	-1.94441	-2.69027	-2.07951
c41337_g1_i1	-1.22837	1.69183	2.568	5.22771
c59823_g11_i1	-1.22998	1.38588	2.01342	2.01342
c59797_g1_i3	-1.23888	-1.27582	3.61286	3.36105
c63099_g1_i1	-1.23909	1	2.55981	2.44236
c57991_g2_i1	-1.24195	-1.37619	2.04844	2.05881
c32005_g1_i1	-1.25032	-1.22556	-2.13153	-2.00717
c46658_g1_i1	-1.25658	-1.4745	4.55988	4.30752
c54554_g1_i1	-1.25947	1.75268	2.41958	2.42082
c60534_g1_i5	-1.27154	2.06036	6.73674	4.31204
c58953_g1_i1	-1.27347	-1.04638	10.5173	6.35155
c64375_g1_i1	-1.27662	1.11451	2.25947	2.07376
c57996_g1_i1	-1.28978	-1.38998	2.85196	2.57528
c63904_g1_i1	-1.30993	1.25277	-3.09943	-2.01728
c51273_g1_i1	-1.32747	-1.11642	6.04132	5.05631
c51883_g1_i2	-1.32891	2.34925	4.7195	3.1727
c57494_g1_i1	-1.33179	1.35479	-2.90659	-2.21583
c53525_g1_i1	-1.34176	-1.14409	13.8527	2.72942
c57368_g1_i1	-1.34586	-1.19966	-2.26516	-2.03872
c58074_g1_i1	-1.36384	1.64903	-3.951	-2.7907
c61658_g2_i1	-1.37528	1.42315	2.87712	2.20833
c63296_g1_i3	-1.37696	1.65194	2.27588	3.07496
c55548_g2_i1	-1.3809	-1.45916	-2.47662	-2.08589
c52202_g1_i1	-1.4244	-1.25273	2.07088	5.21961
c61798_g1_i1	-1.43393	1.44635	2.08883	2.59963
c59797_g1_i4	-1.43496	-1.2015	4.0653	4.20973
c46202_g1_i1	-1.44231	-9.54552	-2.03874	-2.22762
c60534_g1_i4	-1.44391	1.7049	8.56216	5.56323
c41292_g1_i1	-1.45103	-1.28565	-2.22594	-2.0118
c60161_g1_i1	-1.45129	-1.2685	4.20064	2.00782
c53017_g2_i1	-1.45679	-1.60067	6.07677	2.21668
c63803_g1_i1	-1.5342	-2.26033	-4.00182	-2.12692
c62684_g1_i4	-1.54585	-1.47195	2.04398	2.35254
c96628_g1_i1	-1.55191	1.09095	-2.43359	-2.07487
c36056_g1_i1	-1.55635	-1.10432	-2.95002	-3.51813
c64320_g4_i1	-1.56702	1.99915	-2.16696	-2.62285
c60583_g1_i1	-1.57843	-1.06892	3.34294	2.02969
c58337_g2_i1	-1.60045	-3.35498	3.46318	2.81565
c42141_g1_i1	-1.61608	-1.826	-4.12924	-2.16494
c61722_g1_i1	-1.64854	-3.81401	2.46184	2.06306
c55017_g1_i1	-1.68088	4.21417	2.20114	7.86122
c57248_g1_i3	-1.69298	1.86027	3.31561	2.81183
c15029_g1_i1	-1.70069	-1.38653	2.01554	2.58988
c42141_g1_i2	-1.71427	-1.41247	-3.52669	-2.62764
c56718_g1_i1	-1.74896	-1.59389	-2.60673	-2.7135
c60534_g1_i3	-1.76464	1.71543	7.20843	5.49468
c64575_g2_i1	-1.77363	-1.26888	3.06299	2.12081
c47856_g3_i1	-1.78096	-1.66594	-2.37447	-2.39323
c55892_g1_i1	-1.79192	1.68442	2.81016	2.6338
c59598_g2_i3	-1.81131	1.20618	2.96837	2.43742
c63385_g4_i3	-1.81753	1.13597	3.47344	2.98867
c57567_g1_i4	-1.84457	1.04459	-2.69152	-3.22051
c62359_g1_i1	-1.86016	1.1361	-3.33478	-2.63282
c57567_g1_i5	-1.88515	1.02487	-4.55216	-4.102
c64681_g1_i1	-1.90874	1.4842	-2.10681	-3.60239
c42672_g1_i3	-1.92113	1.14546	-4.48613	-3.50465
c41779_g1_i2	-1.9227	-1.13327	-2.46822	-2.02897
c57567_g1_i6	-1.93927	-1.13449	-2.95255	-2.73687
c51704_g1_i1	-1.96695	2.83464	3.39642	3.38566
c52384_g1_i2	-1.97711	-2.96303	-2.3869	-2.18101
c57567_g1_i1	-1.99565	-1.17863	-3.56525	-3.88754
c53286_g1_i1	-2.00391	-2.18115	1.44127	-1.28267
c54717_g1_i3	-2.01396	-2.61404	1.40614	1.08321
c57784_g2_i1	-2.03573	-1.67806	3.35688	2.24922
c31843_g1_i1	-2.03669	-2.10327	1.01039	1.06888
c58591_g1_i1	-2.04169	-2.58345	-1.17376	-1.14452
c47483_g1_i2	-2.04527	-2.11403	-1.29015	1.00923
c57450_g1_i2	-2.05136	-2.14668	-1.33952	-1.37203
c56971_g2_i1	-2.05702	-8.42024	-1.67699	1.76003
c49900_g1_i1	-2.06101	-2.17328	1.12737	1.05428
c40329_g1_i2	-2.0678	2.88495	2.29851	2.40511
c37683_g1_i1	-2.06849	-5.19825	-2.06761	-2.12955
c57252_g1_i1	-2.0705	1.01907	2.07003	2.05005
c63479_g1_i9	-2.09113	-2.33474	9.72405	-1.30036
c8090_g1_i1	-2.09649	-2.1185	-3.15699	1.02543
c41548_g1_i1	-2.09856	-2.7645	2.63453	-1.36017
c61304_g1_i2	-2.1071	-2.61196	-1.95917	1.95945
c11687_g1_i1	-2.11294	-3.06872	-1.39019	-1.38316
c60266_g2_i1	-2.11892	-2.35771	1.68236	1.71401
c55889_g1_i1	-2.12689	-2.06323	-1.49018	-1.10822
c64576_g1_i4	-2.12725	-5.86415	1.29348	-2.81071
c59499_g1_i1	-2.12944	-2.21824	1.98003	3.6958
c42672_g1_i2	-2.1334	1.23733	-3.97613	-2.64744
c51738_g1_i2	-2.13838	-5.11795	1.06359	-17.4353
c53671_g1_i2	-2.13934	-2.0374	-1.24429	-1.41736
c46351_g1_i1	-2.14119	-1.18456	2.03845	2.03274
c47408_g1_i2	-2.14701	-2.57065	-1.54076	1.1541
c64352_g2_i7	-2.14841	-2.64956	-1.86615	-2.62883
c60709_g1_i2	-2.151	-2.82731	-1.06275	-1.14957
c57541_g1_i1	-2.15757	2.71621	4.87444	2.49512
c52480_g1_i1	-2.1626	-3.16946	1.15411	1.10386
c2005_g1_i1	-2.17535	-2.23222	1.04057	1.29641
c64052_g1_i4	-2.17901	-2.34081	2.11139	1.10449
c56672_g1_i2	-2.18171	-2.26183	1.55571	1.7318
c63952_g1_i1	-2.18607	-2.04544	1.52759	-1.8573
c56760_g1_i4	-2.19243	-2.64866	1.10956	1.10004
c56971_g4_i1	-2.1925	-8.83885	-1.11331	1.65372
c59486_g1_i2	-2.21562	-2.03178	-1.41563	1.16063
c83294_g1_i1	-2.21792	5.09571	9.27891	10.8554
c61303_g1_i1	-2.22051	-2.32299	1.04736	-1.2252
c53517_g1_i3	-2.22118	-3.62575	1.4154	1.30463
c51839_g1_i1	-2.23703	-2.43658	-4.75558	-1.82755
c64192_g1_i5	-2.23812	-1.22194	-2.80717	-2.18721
c50958_g2_i1	-2.26168	-2.24315	1.28834	1.09689
c62533_g1_i2	-2.26716	-2.80599	-1.28521	-1.45557
c58345_g2_i1	-2.26911	-2.337	-1.71927	-1.53558
c49711_g1_i1	-2.28057	-9.06349	2.34257	-1.51917
c35261_g1_i1	-2.29312	-2.7276	1.33991	1.6255
c55751_g1_i1	-2.29809	-2.15853	1.39353	1.14831
c57567_g1_i3	-2.3018	-1.09052	-4.03223	-3.91595
c44980_g1_i2	-2.30415	-2.26461	1.4844	1.40339
c56760_g1_i1	-2.30627	-3.003	1.2549	1.14869
c60402_g1_i3	-2.31885	-2.00957	-1.8195	5.58137
c53435_g1_i2	-2.32649	-2.15545	1.99673	1.24301
c57567_g1_i7	-2.33062	1.12238	-4.86148	-4.70978
c13258_g1_i1	-2.33805	-2.74509	-3.25108	-2.23122
c57568_g1_i1	-2.33883	-2.03544	1.11871	-1.15486
c53881_g1_i1	-2.3415	-2.35847	-1.16437	1.28295
c51727_g1_i2	-2.34654	-2.23795	1.13756	1.40627
c60402_g1_i4	-2.3519	-3.11971	-2.69679	16.8155
c86098_g1_i1	-2.35866	-3.06775	1.13828	-2.45088
c35065_g1_i3	-2.36567	1.04304	2.7902	2.65505
c52789_g1_i3	-2.37872	-3.2249	-2.71317	-1.26012
c55738_g1_i1	-2.38594	-2.16215	1.24331	-1.05651
c61228_g2_i1	-2.38607	-2.40017	-1.22464	1.7199
c20685_g1_i1	-2.38634	-2.89861	-1.13205	-1.92275
c62787_g1_i1	-2.39705	-5.2678	-4.81933	1.90547
c141393_g1_i1	-2.39785	-3.2474	2.73976	1.23516
c47854_g1_i1	-2.39789	-3.98652	-1.27003	1.05945
c39219_g2_i2	-2.40272	-2.03962	1.65605	1.33441
c37944_g1_i1	-2.4164	-5.84155	-3.3641	-2.88962
c53017_g4_i2	-2.43228	-2.41601	6.1948	1.51896
c30100_g1_i1	-2.43338	-3.91577	1.45746	1.08878
c61207_g1_i2	-2.43548	-2.15948	1.2423	1.06798
c62822_g1_i6	-2.43572	-2.02803	1.40655	1.06644
c42672_g1_i1	-2.44386	1.03785	-4.88583	-3.15213
c60709_g1_i1	-2.45557	-2.95927	-1.05474	1.00915
c61392_g2_i2	-2.48936	-3.86131	-1.0309	-1.07259
c63931_g1_i5	-2.50274	-1.7621	2.06996	3.70966
c62787_g1_i2	-2.50317	-6.13461	-4.95397	1.92895
c53663_g1_i2	-2.5118	-2.03977	-1.04818	-1.2174
c29846_g1_i1	-2.51808	-2.03749	1.41271	-1.14054
c43954_g1_i1	-2.52503	-2.35015	-1.08307	-1.34012
c61084_g2_i1	-2.5273	-1.07727	-2.21761	-3.65319
c62133_g1_i1	-2.53681	-2.96371	1.00811	1.21849
c57144_g1_i1	-2.53967	-2.4028	-1.46905	2.32879
c41597_g1_i1	-2.54411	-6.9704	-1.39581	-1.59337
c63612_g1_i3	-2.55695	-2.36976	-1.61871	-1.14228
c11148_g1_i1	-2.56676	-2.6206	1.03142	1.02309
c28237_g1_i1	-2.61484	-2.04004	-1.06254	-1.04669
c60070_g1_i2	-2.6352	-2.00323	-1.22709	1.6094
c58513_g1_i1	-2.63603	-4.58142	-2.84213	-3.66357
c58141_g2_i2	-2.63617	-2.47548	1.0273	-1.23003
c40961_g1_i3	-2.64175	-3.78534	-6.95473	-1.74366
c41767_g1_i1	-2.64605	-2.62636	-1.14821	2.57226
c64383_g1_i7	-2.65617	-2.05712	1.09683	1.29569
c61814_g1_i2	-2.65828	-2.23168	1.23453	-1.00339
c60025_g1_i1	-2.66085	-73.0788	33.8405	-2.23183
c40961_g1_i1	-2.68428	-2.03388	-10.2647	-1.52027
c60691_g1_i1	-2.68796	-2.57828	2.07329	1.43966
c55235_g1_i3	-2.69095	-1.41881	-6.10597	-4.25274
c56073_g1_i1	-2.69357	-2.04714	1.06726	1.0976
c46888_g1_i2	-2.69367	1.4315	2.09	2.00128
c110510_g1_i1	-2.6977	1.95361	3.81229	3.82317
c61117_g2_i1	-2.70878	-2.80779	-1.05314	1.25944
c61701_g1_i1	-2.71057	1.07256	2.22784	2.80521
c55235_g1_i1	-2.71936	-1.44418	-4.85491	-3.5431
c63218_g1_i3	-2.72553	-2.10715	-3.9593	1.02206
c59250_g1_i1	-2.74816	-2.03017	1.00385	-1.39734
c6780_g1_i2	-2.76765	-3.13271	1.51792	-1.22644
c59731_g1_i1	-2.76817	-4.20278	-3.94202	-2.22981
c37293_g1_i1	-2.77387	-2.08227	2.51589	1.25291
c59925_g2_i1	-2.77409	-2.40952	1.43174	-1.55203
c20372_g1_i1	-2.78718	-5.78397	1.73236	1.72109
c30483_g1_i1	-2.79047	-2.25462	1.03188	1.25839
c64217_g1_i1	-2.80227	-3.93765	-1.30968	5.65027
c36027_g3_i1	-2.82083	-3.90892	-5.28861	1.06418
c41518_g1_i1	-2.82102	-3.55771	-2.08585	1.19437
c22243_g1_i1	-2.83947	-2.58817	-1.59633	-1.18902
c63663_g3_i2	-2.84619	-2.49582	-2.06265	-2.11402
c52981_g1_i2	-2.84793	1.06726	-4.41568	-2.08326
c64052_g1_i2	-2.85164	-3.22897	2.4641	-1.02415
c62822_g1_i3	-2.86602	-2.23045	1.77973	1.18454
c64217_g1_i2	-2.88619	-3.82731	-1.33744	5.40989
c48845_g1_i1	-2.88636	-2.25519	1.67515	1.08633
c46575_g1_i2	-2.89889	-1.49435	-2.04524	-2.14348
c60070_g1_i1	-2.90727	-2.12235	-1.28929	1.6904
c59309_g4_i1	-2.9083	-3.34641	1.17596	1.11481
c64077_g9_i1	-2.91191	-3.19603	-1.30686	-1.15211
c80430_g1_i1	-2.91949	-4.30891	-1.27842	-1.27484
c58459_g1_i2	-2.9322	-1.40045	-9.33465	-3.0733
c48805_g1_i2	-2.93452	-2.75426	1.49631	-1.0786
c54983_g1_i1	-2.938	-4.78316	-1.05759	1.76453
c60691_g2_i3	-2.94733	-3.17973	1.70156	2.29229
c96948_g1_i1	-2.95747	-6.14034	-2.62	-1.9918
c82456_g1_i1	-2.96662	-2.42926	1.37393	-1.24104
c47742_g1_i1	-2.97798	-3.25985	7.35444	1.22937
c6780_g1_i1	-2.97844	-3.21647	2.0147	-1.22982
c57655_g1_i1	-2.98842	-2.39165	1.23946	1.28498
c59180_g1_i1	-2.99668	-2.10534	-1.23278	1.2232
c63612_g1_i2	-3.00003	-2.87673	-1.75948	-1.22752
c52471_g1_i2	-3.03522	-4.9936	-2.31615	-1.01839
c31077_g1_i1	-3.05063	-2.3945	1.06423	-1.60734
c116133_g1_i1	-3.09272	-2.62433	-1.4174	-1.46694
c52807_g1_i1	-3.10253	-2.41233	-1.64391	1.74543
c13277_g1_i1	-3.11759	-3.13633	-1.53401	1.22062
c63632_g2_i2	-3.13632	1.07369	-2.27856	-2.03383
c58911_g1_i2	-3.1706	-2.57303	-2.37735	-1.75305
c60382_g2_i1	-3.19024	1.32675	4.37072	4.98777
c53823_g1_i2	-3.20062	-2.02495	1.73902	1.11658
c53521_g1_i1	-3.20283	-2.93624	-1.75945	-2.60661
c52605_g3_i1	-3.24783	-2.30165	1.2375	-1.20528
c58783_g2_i2	-3.25713	1.41377	-2.3001	-2.35201
c58138_g1_i1	-3.27039	-3.3807	1.071	-1.15465
c42243_g1_i1	-3.28988	-2.7744	-1.51527	-4.4766
c63612_g1_i4	-3.29329	-3.39859	-1.77686	-1.13046
c96991_g1_i1	-3.42135	-2.02361	-1.1679	1.67497
c57081_g1_i1	-3.4376	-2.1884	-1.03747	-2.09759
c62062_g2_i4	-3.43895	-2.02563	2.21001	-1.06033
c53466_g1_i1	-3.44814	-2.7569	-1.06076	2.04501
c35484_g1_i1	-3.47125	-3.5504	-1.45395	-1.72442
c58645_g1_i1	-3.4881	-2.02897	2.14899	-1.18637
c63484_g6_i2	-3.49449	-2.26089	-2.99404	-1.87858
c79892_g1_i1	-3.50777	-13.5293	4.14925	-1.12835
c7908_g1_i1	-3.51929	-2.19433	1.64186	-4.24495
c56156_g1_i1	-3.58442	-2.92247	-1.03153	2.11307
c60709_g3_i1	-3.59147	-4.70811	-1.19133	-1.13102
c38751_g1_i1	-3.60519	-2.76999	-1.25627	1.47858
c48223_g1_i2	-3.61682	-2.86898	2.02183	-1.04474
c64607_g1_i5	-3.63512	1.82597	-2.38633	-2.17508
c57944_g1_i1	-3.65287	-2.5198	-1.39242	1.83187
c62062_g3_i1	-3.69263	-2.30254	2.18446	1.12094
c47368_g1_i1	-3.74855	-2.04335	-2.32216	-2.88099
c40961_g1_i2	-3.75439	-3.11531	-9.89393	-1.62762
c59925_g1_i1	-3.81134	-2.06081	1.01539	-1.8219
c62279_g1_i7	-3.83551	-2.93139	1.23495	-1.09792
c29383_g1_i1	-3.93539	-1.41383	-3.26266	-2.97366
c51667_g1_i1	-3.98567	-4.24428	1.28991	-1.06573
c45898_g1_i1	-4.0665	-3.39039	-1.33592	-1.57896
c55947_g1_i2	-4.08353	-2.39994	1.94811	-1.65709
c40377_g1_i1	-4.1843	-4.75718	1.35573	-1.78553
c62279_g1_i5	-4.22734	-2.98565	1.21515	-1.17383
c48984_g1_i1	-4.27	-5.40394	-3.22366	1.09155
c57926_g1_i1	-4.32439	-3.0886	1.83656	1.28634
c47447_g1_i1	-4.33372	-3.18158	-1.92319	-2.04399
c63972_g2_i3	-4.45939	-2.09621	7.38535	1.51078
c52110_g1_i1	-4.60891	-2.75415	-1.74656	3.12145
c43000_g1_i2	-4.64848	-2.13378	1.19708	-1.01435
c109518_g1_i1	-4.65273	-2.38337	-1.10886	1.04221
c49492_g2_i1	-4.65961	-5.42311	-1.35473	1.25363
c31706_g1_i2	-4.6651	-2.17448	-1.74153	-1.6594
c64052_g1_i3	-4.7241	-3.7936	2.58138	-1.5826
c28946_g1_i1	-4.73317	-2.5627	1.27044	2.63704
c64302_g1_i1	-4.97143	-3.22413	-7.46377	-1.10392
c52789_g1_i1	-5.01421	-3.79395	-2.34438	1.05844
c22479_g1_i1	-5.07663	-4.20563	1.66437	1.21469
c41938_g1_i1	-5.08303	-2.38437	1.27382	-1.12881
c62899_g1_i4	-5.33334	-2.56929	-3.17923	-1.53312
c54099_g1_i1	-5.38095	-2.81121	-1.47352	1.218
c43805_g1_i1	-5.43596	-7.16606	1.28213	2.2635
c33577_g2_i1	-5.51972	-1.01306	2.58648	2.6163
c63972_g2_i2	-5.54009	-2.47033	7.29655	1.61691
c48984_g1_i2	-6.0646	-7.10275	-4.16713	1.17049
c41938_g1_i2	-6.18607	-2.79408	1.57566	1.11337
c62899_g1_i3	-6.37316	-3.19125	-4.43232	-1.77026
c48773_g1_i1	-6.57716	-5.80808	1.39487	7.17077
c64602_g4_i2	-6.61562	-5.41474	-1.99401	7.08393
c62087_g2_i1	-7.64789	-6.95376	4.1692	-1.56761
c52471_g1_i1	-8.49549	-17.0575	-5.03883	3.4128
c50822_g1_i1	-8.50374	-4.14317	-1.22566	4.77425
c48799_g1_i2	-9.08468	-7.01774	1.67978	5.6605
c53132_g1_i1	-9.79154	-4.83321	1.64288	2.1727
c42892_g2_i1	-10.1818	-3.36654	-1.02759	-4.51341
c56155_g2_i1	-18.335	-17.7424	19.7154	1.71975
c124359_g1_i1	-22.5055	-2.73583	-1.19794	19.3478
c63937_g3_i1	-23.6235	-1.00945	4.63179	7.17171
c60623_g1_i2	-30.5129	-16.8942	5.05681	8.38325
c56598_g1_i1	-35.5379	-46.713	25.231	2.13221
c94899_g1_i1	-273.052	-148.623	-1.18134	165.758

## Sheet: S4C
Table S4C. Sequence of commonly expressed DEGs in L. longiflorum
>c10300_g1_i1
GGATGTGATTCCTCTCTGCTAGTTCATTCTGGATGATCTGCAAACCGAGAGCTCTGAGCCGAGAATTGGCTCCCATGGTGATTGGCTCTTTGAGGAGGTAGACTTGTTCGTCTTCTTCATTGATTGCTTTGCTTTCAACAAGAAGATGGACTGCTGGATAAATTTCTGGAGGCGCTTGCTTGAAGTCCTTCAGATTGTTCCATACCGGGTACTTGATCCATGGCGGAGTAGAGTAGATTCTTAGACCACCATCATCTGTATGAGAATCTTTGTTGAGAAGCCATGTAACAAAGCTTCTTAACATATCATTCTCAATAGAGTTCTTGAAGATCTTCTCAGTTTTAGTATTGACTTTAATTGAATGGATAAAGTCAAATTTAAAGAGTTCTTCAAAAAATC…
>c10692_g1_i1
TTGCGCGTGATATTGTTGCGAGGGGATCCTCAAACTCTTCTCTCTCTCTCCCTCCCTTGTGATTCAATGGCCACAGTTGAGGTTGAATCTGCAACATCCTCTCTGCCAGTTGAGGCCACAGAGGTCCAACAAGAGTTACCGGTGGTAACCAAGGACATCGAAGTGGAAGCTGCAGCAACAGAAGAAGCAACACCAGAGGAACCGTCCATAACCGAAGAACCAGTGGTGCAAGAAACTCAGACCCCCAAAGCCGAAGAACCAGAGGAAGTACAAGAAGCAGCTAAGACCGCCAAAGAGGAAGAATCAACTGAAGTGGTAGATGTGCAAGAATCCGAGAGCTCCAAAGGTGAAGAATCAGCAAAAGTGGTAGAGGTGCAAGAAGCTGAGACTACCAAAGAG…
>c109518_g1_i1
TTTTTTTTACAGCTCAATGGTTATGATTATTCAAAAAATACAAAAATTGTACAGCCAGTTCTTGATAGATTTAACTAGTGATTAATCTAAGTTAGACTGCACAAGCTGTTCCACCCAATCAATAAACTGTTATTGTTGCATAACAATGGCTAAGTTAAAAGGAAGAAATTCTAACTATTTCCCGAGGGAATCGAGGATTACGAGCTGGTATATTTTTCATGCTAGATGTAGAACAGTAATGGGAAAACCATACAAAGAATTGTGATGTCATCCATCACAATTTCAAATTAAAAAAAGAAACTATTCAGAGTACAATAGAAAACCTCATTCCTTGTTTATGACCTTGGGAACTTTAATATATGGATCATCAAAGCTTGGGATAGCAGCTATAATAGCATC…
>c11042_g1_i1
GATTTTGAGAGTAATGAGAGGAAGAGATATCCGAAGTTCTCAGCGCACTGGTACGCAGACTTTCTCAAAAGGAAAGCAACTATTATTCGTATGGCCAATGTCTCATCACATGTATCCCCTCATTCTATTTCTGCCGTCTAGTCCGCTTGTTGGAGATCCTCCAATCTGTTTGTTGTACGGTTCTAGTTCGTAGGTAACATATGAGAGCAAGGCG
>c110510_g1_i1
GCCGTGCGTGGAATGGCTAAGAGGGCTGAGGCAAAGGTAGAGATGCACCAGGAGAAAGCTGCGCACGCCGCCGCGGCTCAACACAATGTTCCCATCACCGGCACTCACCGCCACCGCACTACCGGATGACAACACTCTTATCTGGCCACAGGCGCCGGAAAGTACTTATAGTGTGTAAGCTTTGCTTCGTACCAGTTGTATGTAAGTGTTAAGTCCCTATATTTGTGTGGAATGATATGTGGATAATATTATCTTATAATTAAAACAGAAGGAAGTTCTACAAAAAAAA
>c11144_g1_i1
CCCGGCAAGTGATCCATCACTCACTCCTCATCAGTTCGCCACTGCTTTTTTAAATGCATTACTACGTACTCTACTGAACACAGTTTCTGTTGGTTTCGGTTTTGGCTCTGGCTTACATTTCGGTTTTGGAGTTCAGCCATAAATCAATTCACTCAAGTAAAAAAAAAAACCTGGAAATTAACTGTTTAGTTCAGTGGCACAATCTTACAACTCCGGACCCAACCGTGTCCGAGTCGTCGTTACAACCAAAACAAAAATAACTCATTCCACGTCAGTATAAAACTCTTACTACTCTGCTTGAAATAAAATCCTTATTGGTTGAAGCCTTACTAAGGGTGAATATAATGTTCGTTCAATTAAGAAAGAATTAATCTGTGAGAAAAAGGAGATATTATTTTT…
>c11148_g1_i1
TATGGAAGTTTACTGTAATGTTTTGTTTTGTGTATGCCAGTGTGTTCGTCTCTGAACTCTGTTCAATAGTATATCCACGAAATCACTATTACATTAAAGAAAAGGTTCGAGAAGAAATGATCATAATAAACTTTGTGGAGATAAATAAGGATTTGGCAGTACTGTATACTAAATCTCTAGTGAAAGAGTTGCAAAGATAACATTCATA
>c113038_g1_i1
AGGGAAGATTGCAGAGGTGAGTCTGGGAGGTAGGAGAGTATCCGGGGAGGATGCCGGGGAAAGTGTCGGCGAGGTGAGGGTCAGATGTGGTGCGCGCTGTGGTGGCAACGAGACCGGGGTCGCCGGGCAACGTCGCCGGGGATGAAGGAGAAGTGGCGCGGCTGTCGAGCGAGTCCAAACCGTCGGTGTACTGTAAGGGAAGGAGGGCCGGAGAGGATGGTGGGACGACGGAGGTCCGGAGATGAAGGTGTAGCCGCCGAAGATAGGACGACGGAGGGAGTATGATGGGGAGGAGGGG
>c113093_g1_i1
TATCCTTCATTAGAAACTATGAGGGAAAGTACTTCTTGAGATGCGAAGCATTCCATAGATGAGGCACCCTTGCTCTGTCCACTCCTTTAATCTTATACGTATTGTTGGGCTTGATATCTGTAACAATGTACGACCCCTTCTAATTTGGATCTAATTTCAAATTGCCCTCTTTTTAAAGGTTTCACGCAGTACACAGTCTCCAACTTGAAAACTTTGGGGCTTGACTCTTTTGTTGTAATGTATAGCTATCCTTCGTTGACATGCTTCCAACTTTATCAATATTTTTTTTATTTGTTGTAAAAAAA
>c113342_g1_i1
ATGGAAAACCACATCTACCTGTGATGCATATCCAGTATGTGCCTCATATATTACATGGTCTAATATTTCGTACACCTACATTCAGATGATGCAATCCATGAGGTCCGGTACTGCCAATGTACAGTATAGGTCTCTTCCTGACCACTTCTAGACCTTCCAACACCTAAATTTGCTCAGAGCTATAGGCTGAAGGCATAACGGATTTCTCTTGCAAAGATTCTGAAGCGATGGTCGACCAAGACATGAATGCCCTCAGTCCCGTCGCATTTCTCAGGATCCGAGTGATTGATAAGCTGGTATTGGAGGAGAGGCGGCGGGAGAGGGTGGAGAGAGAGTAGGGGTGGTGGCGGTGGTGGTGGCAGTAACGTAGAGCAGGGGTGAGAAGAGGTGGTGGGTGAG…
>c113551_g1_i1
TTTTTTTAAAGAAAAAACCGATTTCCATTAAGAAAAATTCTTGACTTTGACAAAAATAAAAGGGGACATCAAACATACTGAAAGCTTAACATGCAAAATAAAAATAACATCATCAAAAGACAAAGAACTCTTCAATCTCTGATCTCAATTAGGGACTGGGCTTGCTCTCTAAACTTTATGTTTTGTTTGGGCTCAGTATACTCATCTTCATTGCACCATCTCCTCTTCTTTATAGATGCATCAAAGAATCAGTATCTTCTCCCCGATATGAGCATAAGGACAAAGCTAGCCCCCAAAGTCATGGTATAGTAGTGGTAGAGGAGAAGTAATGATGGATGTAGTGGAAGACATGGAGGAGAGGTGGCGATGGTAGAGAATATTCTCTTTATGATGATGCTT…
>c113798_g1_i1
ATGAACAGGAAGCCCGGAGACTGGAACTGCAGGTCATGCCAGCACCTCAACTTCAGTCGCCGTGAATCCTGCCAGCGCTGTGGGGACGCGAAGGCGGCCGGAGCCGACCGGAATGAGTACGGCAGCTTCGGTGGCGCCCGCGGGGGCGGTTCCTCGTTTGGTTTCAGTGGATCCGACGTGAGGCCCGGAGACTGGTACTGCACCTGTGGTGCACACAACTTCGCCAGCCGCTCCAGCTGCTTCAAGTGTGGCAGCTTCAAGGATGAGTCCGCCGTTGCCGCGGGCGGCGGTGGCGGTAGCTTTGACGGGGACATGGCGCCACGTAGAGGTTTCGGGTTTGGTGGTGGGGGCGGCGGTGGAGGGCGCTCAGGGTGGAAGTCCGGTGACTGGATTTGCACT…
>c116133_g1_i1
TTTTTGCCGAAGAGGGAGATGGGCCTCAAGGCTACATTTTCATTGCCATAATTTTAGAATTAACTGTTGATTACAATAAATTAGGTCTCTATATATAGCCCTTCAATTCAACAAACATGTATACGCAAATAAAAATAACTTGGACAGAAATGCTTTCGCTGACAGGAGATACTAATCCAGATAAGAAATTAACGAGATCCACATATCTCCAACTTACGGACTCTCGGTTGGGCTTCTACAGCTCCAGCAGCCACAAGGTTAAACTGGTTAACTTTGCTGACTGTTCTTCATATCTCAATACTCCCACAGGG
>c11687_g1_i1
GCGATCCCCAGCGACCGCCACCTGACACTCAAGCACGGCACGACGCCGCGGAGAACAAAGAGACCACGACGCCGCGGAGAACTAGTCCCCCTGCACATCAACGCATCCGCCCTGCCCAATGCTCAGCCGCGGTAGGGCGGAGTTGAGCGCCGCCGGAAAATTTATCAGGTTAACGGCTAATTTGGTCCGGCTCTGGCTTTATGAGCTGAAATTTAAGAATGTCACTTGGGATAAGCTTCA
>c123702_g1_i1
AGGATATCAACCTTGAAACTGATCTGACTAGCACTCACACGACTGTGAACCAGCAATGAAATTGAGATTTCAGATGTCATCATCGGCTTGGAAGTGAAGAGAAACACCTAGATTTTCTGATATGGTCGTTTTCTACACATTAATATAACACTTTTTTGCGAATGCCAACATAAGTTGCTTCTTCTCCTTCAATTTCTTGAAGTTTCATTCTCTATTTTATGATCTCGATATTTTGTTTTTCAGTGAGTATTTCCTGAAATTGGATTACTTGTGTCCTCTGATAATTACACTGTTATTATTCTCACGTATTGTTAATTCATAATAATTGCATAAACAAAGGGGCAATATTATGCAATAAAACGGATTCGTAGGTGCAGAAGGAACTGATTACATAGACAT…
>c123757_g2_i1
TTTTTTTTCAGCTAACTCGCATGCTTCATGCTCATCATTTCCTGTTTAAGTTCATCCGAATACATTGAAATCTGACGATCTAACCTACATTACATGAAATCACTCATTATTCGTTGGAACCACCCTCAGCCCATTTGCATACTCCATCCTCATCATTTTTTGTTTAATTTCGTCTGAATTCGTTGAAATCCGGCGATCTGACCTACATTACATGAAATCACTCA
>c124359_g1_i1
TTTTTTTTGACATCCTAATATCGCGGTCTTTGTGCTTTATTTAAATTCCAATAAAAACAAAACCAGAATACAAATTGTAATTTCACAACTAAACATTATCATTTTTTAAAATTTTCATTTATAAAAAAAAAAGAGGGTAAAACCAGCATACAAACTGTAATATCACGACCAAACAGGTTCAAACTTGACCCATTCATTATTTGGTAAACCTTAGGCAAAGAACAACCGGACTTCACATCTAAGCATTAGATGTGAAATTGAAGTTAGCACATGTAGTCTGCCTGAACAGTAGCGACGAGCTGAACCCCAGCCTTGACCGTGCCAGATCAAACTCCAGCAAATTATCCTCAATCTGATGCCCCCCAATCACAATCGAAGTCCTCGGCTTGATTCCTCCAT…
>c125135_g1_i1
GTTCGTGAAGAAACCAGATGATGGGGTTAAGTCTCCAGGAATAAAATGGAAATCTCTAAGCTTATTGCACACACCAGATCAATGACATATGTTGTTCCTTCGCGGTTGTCTACCATTCAATCAAAAGCACTGCTCTCTGCAACAACCCAAAGATTGCACTCGTAAAGAAACCAAATTCAGTTTGTTAGAATTTACCAACCAGAAGAAATACTGCATGAAGTATTGCAAGGGAAATAATATGACTGGTAATCTAAAACTAATAAATTATGCCTAAATGCATATGCAATTACCTCTGTAACTGTATGAAGTAGACATTGCGGTGTATGGTCACGGCAAAATTAATCTGTAAAGAGAAGGGTTTCACTTATTTATTGACTACTTTCGAATGAAAATAATCTT…
>c127184_g1_i1
TTTTTTTCCAACTATATCTTATCAATGTATCAGCACCAAAATATGGATATTCGGAAATAATAACTAGAGAAGGGTTCATTCACATAATTACAAGCCAATCACTAATCCACTCGACCGGAGATGGTAAAATTATGAATTTCACTTGGTTTCCAAGGTTACAAGCTCAAGGAAGTTAAGAAAGTCAAGGGAGACAAAAGGAGTGATCACATAACTCATCATCCTCTTCACCAAAGATATATTGATTTTATGAGTACAATAGTCATTCGTCCTCTTTTTATTTGCTTAACCTCTTTGGAACCATGATCTGCGA
>c13258_g1_i1
TGAGCCACCAAAATATCATTCTGGCTCTGTTCCTCATACTCTGTCCCAGCTGAGCAATGGCGATTCAATCAGATGGCTTCATTTCTTCCAGCCTCATGGTGAAGGTGGGTGTGTTCATTCTGGTCCAAGCACTGGTTTATCTCATTCTTTCCAAGTCATCAAATGTTTTCTCAAAGAACAAGATGATGCGATCTATCAGCTTCCGACCGATGCGATCAGTGAGCGTTAGAAGGATGTTGGCCCTCCTCGCTGATATGCCACCAGATGGCGAGCCGTCACCTCAACCTAGGTCTCTGTCTCGACGGACTTCATCTACTGCAGATCATGTTGATTAAATTCTCAGACTTCTCTCCATTCTTTTGTATGTGTTGATTGTTTGATTGAGAAGCCATATGGCTT…
>c13277_g1_i1
TTTTTTTTTGAGCTAATAGTCAAATCACATTGAGATATTGATGGCAAGCAAGACTAATAACTATATCTATTCTTACTGCTCTTTAAGCCTTAAAAGTAAAGTAACCGGACATGACACTGATCCTTGATCTACAAGGAACACAAATAAAAAAACTACATGACATAAGGCTCTATTTATTGAGATTCAATTATTTGTTGGAGAGTTGCTGGCTACCCCTGATTCAGCTCTTTCTTGGAGAGTTGTCGGCTTCTTTAGGAGTAGCGTTTAGGTCGGGGAGGCGAGAAGAGCTTGGGTTGGCTTCAGCTAGCTTCTGCTTGAGTTCGGAGAGGAGTGCCTGGTTTTCCTGGTTGAGGAGCTGTGCCTTTCTCCTCAGCCTTTCGTTCTCTTGCATTATGTAGA…
>c135631_g1_i1
GGGGGGGGGAGTCGCGACAAGGGGGCGAGCACGAGAAAGATCGGAGGAAATGATTGAGAGGAGAGGACGGTGGAGACAGAGATTTGCAGAACTTTCTCTGCGATCAGAACCGGTCTCACCCCCTCTTTGCACTCTTTTCTTGTGACTATGGGAGTCAATTTCATTTATTCTGGTTTATTGTGAGCTTTCTACTAGGTATTGGGCACTGAGAGAAGTGAGGGAGGGGCCACTATAGTCTCG
>c135651_g1_i1
TGAGTTCCCTGCTTCTTTGGAGGTAAAGTTAAAGCTGCATGACTGCCATCATGAGAAGTAAAATGTAGTAGAGGATGATAGCCTTCGACTTTGTGCTGGCCAGACCTTTGTCTGATTTCCCAACAGTACTGACGATTCAGTTGGTGTATTAAGTTTTGATGTCACTTCTTGTATTTTAAAATCACCTTTCAGTTTCAGGTTCTGCATGGAGGGA
>c13609_g1_i1
TCCGATCTTTTTTTTGCATGCACAACAAGCTACTATTCTTAGTATTCAATACTAAAAAGATTTATATTACAAGAATTGAAACCCCGCACAAGAAGCTACTATTCCCAGCATTCAGTAGTTGTAGGATTATATTACAAGAAATGTTACCAGAAAGCTCAAGCAGCAAATCAGTTATGAGGGCGATCATGGGAATAGATATAGTCTGTGTGAGCAGCAAGAGTCCTCCTCATCATGCACTCATCCTCGCCCTCTGCTCCATCACACCCCTTCTCTCCCACCCCCTCCACTAGGGTTTCCTTTGGAGATTCCGGCTGCGGCAGGGATGCTTCGGATAAGGCTACGATGAGGAAGAAGAGGAGGGCTGCCATGAAACATCTGTATCTAGTCATGTATCTTTGC…
>c138194_g1_i1
TTTTTTTAATATGAATCTCAATAGTAAGTTTGGTAATAATTTTGCATATAAACCTTTTTAGCGCGCTTACAAATACAATCAATCCAATCACAAATCCAATCAACATATCACAAATAGTGTACTGTAATCAGCAAATCAGTTCTTCCATACTTCAAGAAGACTAATCACTCATTTAAATTTCTTTTCCTTGACTGGGCCTCTTGGAATTTTGTCAAGAACCTTCGAATCAAATTTCTTGTATAGTTTCCGAAGATCTCGGCTTCCTCTTTTTGCTAGACGATCCACTTCATGCTCATATCTCTCATACAGAGCTGGCAATGTGAGTGTGCACAGAAAACTCATGTATATCAGGCTGAGAGTGCTGCAATAGCTTCCAATGACTGATAGTATCCAAAGAGA…
>c138533_g1_i1
GCAAAATTAAAATCATAATTGATACATTAGTTAGGAAAAAGAAAAATAAATTGATACACAAACCATCCACAGTTTAAATACCTAAAACTGCAAATGACAAAAAGAGTGCATTATTAATCATTTTTACATAGTTTAGAACTAATCACACCAAGATGAATGAAGGACAAAGGTCAACAGAAACAATTTAATCAAAGAAAGCTCGAAGTGAAGGGTGAACAACCAATGCTTCAGAAAGCTCTTGCTTTTATAATATCCATGCTCATCTCGCTTGGATCTGTTGCTTGCAATTCAACTTGAATCCCATCAAGCTCTCTCTTGAATCTATCCTTGGTACTAGCATATAGCATCTTACTCCTCACCCTTGATGTGTCAGGAGACCAGGAGATGAAGAAGATCTTG…
>c139288_g1_i1
AAGAAAGAACATTAGAGGAATTTAAACCCTAATATTTTACCAAGCCTATATATAATTTCTCAAAATTACATATTAAGAAAGAACATTAGAGGAATTTTAACATTAATATTTTACCAAACCCAGAAGTTTGCAGTACTGCGGGGCTGCATAGCTTGTCCGATTGATGCAGGTTTTGGACAGTGTCTAACGCGAACTTGCGGTTGCAAGCGGAGTTGTTAAAGGTGACGCTAGACTCATAGACATTGCTTAAGATGGTGGGATATGACCACCAGCAACACTGGAACATCAACAGCAGGAACAGAAACCCCAGCTCCTCCTATAGCCGATGTGGACATAGCAACAACACCACCACCTTCTTCGGATTCAACATGAAGATGATTCCATCATTCTGGAGGATAA…
>c140435_g1_i1
TTCTTCTTTTTATCTTTGTTTTTTTTTTAATATATAATAATGCCCTGTGGGCGTTTATTTCATCATCACCATCAGAAATGTTTTCATATCAACACAAAAACAAAGATAAAAAGAAGAAAGAAAGCTCAAACAAACATCTCAACATATATTCTTTCTCCTCGGAGAGGCCTACTGCAAGTAGAAAGCAAAGAAGGAGACAACAGCAGCTCCGACAGCAGCTCCGACAGCCGGGGTGACGGCGAAGCCGGCGCTGGCAGGGGCCGGGGCGGGGCTCTCGGCCGCCATGGCGGCGGTGGCCGAAGCGGCGGCGACGAGCACGGCACAAGCGATCTTCTTCATCTCCATTGCGGATTGGTTTGCAGAGGAGATGTCGAAGAGGCTTGTGTTATTGCTCTCCTT…
>c141393_g1_i1
GATGCTGTTAATATTCACAGTTTTCATTGCATTTGATCTGTCATGATTGAAAGGAAATTGCTCTGATATGGATAAAAGGAAGATACTCAAGGAATTTTCTGCATGCTGATTGTGAGTCCGAGGTTTTAAAGTAAGAAAGTATGTACTGCATTTCACTTTCACACTCGTGATATCTTTACAATGATCGAGTATCAGATTTTTTTATAACCATATTACATTTATCCTTGATCCCCTGGCGAGGCTGAAACTTTTAATGTAGCATCCCACTTGTGTGTAGTTATACCTAGT
>c15029_g1_i1
TAAACACCCCCCATCACCTCTCCTCCTCTCGAACATGGCTACTCCGGCGGCTAATCTCACCGCTTCGACTCCGTTCGCCTGCTTCTCCGCCACCGCCAGCTGCCTCCCCAAAACCCTAACCCTAAAACCCCACCACAAGCCGTTTCTATCCCTCACCTACTGCCTCTCCCCCCACCGTCCAATCTCCGCCCCCATCGCCGAATCCGAGAAAACCCTTGAGCTCGCCGCCCCCATCGCGGCCCCCGAGAAAACCCTAGAGCTCAAGGGCGCCGAAATCCTCGTCCAAGCCCTCGAGCGCGAGGGCATCACCGACGTCTTCGGCTACCCCGGCGGCGCCTCCATAGAGATCCACCAAGCCCTCACCCG
>c15643_g1_i1
TTTTTTTTTTTAGTGAAATATTTATATTTGAGAAATAATACCATAAATTTATTGAATAACTGACCCAAATGACTGAGATACAAGGCTTGATTAGGTTTAGTGCCATACATTTATTAAAAACCTAGTCCATGAAGATATGGACTACAATGAAACAATATTATGGTACATCAAAGAAATAGAAGGGAAAAGGCTGAGAGCAACTAACTCAGATCAAGCTTTCCTGGACCTGAAGTCACAAGCATCTTAGCGAAAGGGCCTGCGAAAAATTACCTGTATGGGATCTCAGAAGCATTTCCTGTGGACAATCGATGGGCCTGATTCATCAAACTCCGCT
>c15948_g1_i1
GCCGGATGAGGCTCCGGTGATGATCACATTGCCCTTTCTAAGGGTCTTCTTTCCTTCAGGGGTAGCTCGGGTGATGGAGGGGGTGGTGACAGCTGCTGTTTGAGCCCTGACTCTCTCTGATGCATTCACCCTCTTGCTCCTGAGTACAACAGGATTGAGTTCAAGCTTGACCCCCGCCCCGAAGAAAGTCGAGTCCTTCAGACAGCCATTCACCTTGCCCTCTTTGTGGGCGGAGAGAGTTGAAGGGAGGAAGGAAGCCTGAAGA
>c16262_g1_i1
GGAGATCCAGACCTCTGTCCGCCTGGTCCTCCCCGGTGAGCTCGCCAAGCATGCAGTCTCTGAGGGTACAAAGGCCGTCACCAAGTTCACTAGCGCTTAGGGTGTCTTTTAGAGTTTCAAAATGTTCCGGGATTTGTAGTTTGTGGTGGGTATGCTTTGATGTCAATGTCAGCCGGTCATTTACTTAATATCCATCTTATGTTTATTTTTCGATTTGTTTGAAACGTGTTTCCTCTTTTTTATTGGTTTTTCCCCTGTGAAGGGGCGAATTTCTCTGAAGGGGTGGATTTTTGTGGAGGCCTAATCGTCAATTGGAT
>c16324_g1_i1
ACTAATCCGAGAATTACAGGATGATGGCTTTGATGTTCAAACTAGTGGATATGGTATAATGGCGACATATCATGCAAAGAATGAGTATTGTCTGTTCTCCGACATGGTTGAAGGTTTCCAAGTGTTTGTGAGCATAATCTCTCAATTGGAAGAAGATTAGGGATAATGATTGCCTCTATGCACTCAGATACTGCTCTTGATGTTATATTAAAAAAAGGGCTAATAATTTTTATTTGGCAGTTAATGATTAGATGAATAAGTGAAATGTTTAGAATCTTGAAACTGTATATTCTTACTGGGGTTTGAAAAAAAAACATGGAGCAATTATTGTCGATTGAGATTTAAAGAAATATACTACTATCATTTATCAAAAACAAAAAAA
>c16420_g1_i1
GACAGCAGCATGGAGGGCAGAGGCCACCCAGATGATAGTGGAGCAAGTCTTCGTTAGCTCTGGGAGGGTCTGCATTGTTGGCCACCAAGTTTCATCCTTCTTGTCAGCATGGCCGACTTCACGGACTTCTTTCCACCATGCCTGCAGCTCAGGGTCTGCTTGGATGGCAGCATCATTGGGGTAGTAGATGGAGCAGTATTCGGTGACCCACGTTTCGATGGCTGACCAGATGGCAAGGCCGTCAACTGCATAGGGGTAGTCCTCAATCAGCAGGCGGATCTTGTTCGGCTTGCTTAGATCCTCGACAGCAACTCCTCTCTTAATGAGATCATCTGGGAGCGATTGCTCGGTGAGCTTCCATTCCTTGTATGCTACAGATGACATCTCCATTGTGTACCT…
>c16420_g2_i1
TTTTTTTTTATTAAAATGCACGAACTTATTATTCATAGAGTTCAGCCTAGTCGGGCGACTACAAAGACATGCACGAACTACATGATATTAATATAAACTCACATAGCAACACTATACAAGGATCGCATGACCTTGCATTTATTTTCAGCATTTGAAAAAGCTTTACTTCACTGTCACTCAAATAGAAATGCTGTTGGGGATCCCCTTCCCGGTGAGCCCTCCAATTCCAGTGTAATCCGATGTGTTGGGATACTGCAGCATATACCCTTTCCTGTTCTTCAACTCCTTATCCTGGTTCAGCGCCACAATCCCTTTCTCTATCTCTATCAACCTCGCCGTGAAACCATTAAACACATCCAGCGCCCTCTGATCACTGGTCCACTCGGGGGAGTCCCTCTG…
>c17876_g1_i1
GTTGCAACCCTTCCTAACTAAAGAGAGAGAATTATGTCTTCCCTTCGTGTGCTAAACGTAGACCATGTTCTCCCCCGCCGTCCCTTCCCTTCGCCCGGTGACACTGTCCCTCTCTCCTTCTTCGACACCTTTTGGGTCTCTTACCCGCCTGTCCAGCGCCTCCTCCTCTTCCCCAACACCACCTCCATTCCCTTCCCTACCCTCGTCCAATCTCTCAAGTCCTCCCTCTCCGACGCTCTCAACCTCTTCCACCCTCTCGCCGGCAAGCTCACCTACCTCCCTGCCACCGCCGACATTACCATCGACTGCTCCCCGGCCGCTGTTGGAGATGGTGTCACCTTCATCACTGCCGATACCGATATCGACTTCAGCAGGCTAGCCGGTGAGGCGACCCACGAC…
>c19363_g1_i1
AGGGGGTGGCGGTGGCGGTGGCGGGGGCGTCTACGGTGGCTGAATAAGGATGGGCTGGACTTAGTAAATTTGCGGTTTTTTTTCAGTATAACAGAACTAATATAATGTAGCATTATTGATTGCTCAGTATAACAGTACAGATCGCAATATGTAACAGTGTTATTTGCAATATAGTGAAATCCAATATGTTATACTGTAAAAAAAAA
>c19559_g1_i1
AAACCAACTTATACATACCCCATCAAACACACCGACAGCCTCATTGCTTCCATCCTCTCCTCCACCATGTCATCATCTTCATTCCAGGTGACCAAGTCGCCGGGAACGTTCATCGTCCCCAGCGAGCCGACGCCGACGGGAGTTACCCTCCCTCTCTCACCGATGGACAAACTCTTCCCACCATCTACCTTCGTAGAGATGATACTTGTGTTTAAGCGAGGTGGCGAAGATGTTGTATATAAAGTAAGAGGAGCTCTCGCCAAGGCCCTCGTCCCCTACCACCCCTTAGCAGGGAGGATGATCAGGTCGGAGAGTGAAGAGATGGAGGTGGCATGCACCGGAGACGGCGTCTGGTTCGTCGAGGCCACGGCGGAGTGCAGCTTACAAGATTTGGATGGG…
>c1994_g1_i1
ATTTTTTTAGTAGCGATAATGCAATCAACAGAAGTTTTTTCTTTGGTAGTTGTAATGCCAATCAATAGGGTGTAGAATATTCCCACATATGCCAGAGCAATATGGGGCGGAGGGCCATCCATCAATAATTGAGAAGAAACACTGACGTGGATCCGCATGTGACGCGACGGCCCGTTCGAATGCAGCCCACCATTGCAGCGTCTCGTCCACCTCACCTGCCAAGCTTGCCGCACTTAAAAAGTATCCCATCGTCGACCGATAGCTCCATCAACAGAAAAGATTGTTGCGATGATCACAGACTCTCCCAATCTGTCTGACGTCTTATCGGTCTTCTTCGACGACGGAGAAACGCAAAGCTTCGGCGGCGACGTTGAAGAAATCAGTGGCTCCGACGAGGAG…
>c2005_g1_i1
TTCTGGCTGAAGGTGGGGTTTGGGGGGCTCTGGTATGGACTGCTGTCGGCGCAGGCGGTGTGTGTGGTGTCCGTCCTGGCGGTGGTGCTAGCAAGGACTGACTGGGAGGCGGAGGCCCTGCGGGCTAAGAAGCTGACCAGTGTGGAAGAGGAGAAAGAGCTGCTGCCTAGGAGAGAGGAAGTCTAATGGAATTATGAAGGGAGTTTTTGAACTCCTAAGATTTTGGATGTAAAATGCTAACCTTCTCATTAGTGTCCAACATGCAAATCGGG
>c20230_g1_i1
ACTTCCCTAGCTTCTTCAACCTTCTTCTTGAATGAACTTGTATAGAAACTATAGATTCTACTTTATACTACTTGTCTCCCTCCCTTCTTCATCTTCTTTATCTCCCCTTCTTTTATAGTCTAAATTCTCCCAAGTCATCATCAATGCCACCCATAGCCACATTTCTAGTTCCTTCATCATCATAGCTTGTGCTAACTTTGCCACCTAGCCTTAGAGTCACCATCCTTGCCACCCCTTCTTCTCCTTCATTCATGTCTTGATCAGTTATCTTCTTACCCCAAATATGAAACTTCTCTAAGGTCCCTATACATGAACAAACCTATGTTAGAATAATAGGGATAAGAGAGGCGGAATACATACCTTTGCTTCGAAGTGGGTGGAGAGATTATGATTTTGGTG…
>c20372_g1_i1
GTGACGAAGACATCTTTCAAAGCCCCTGAGACCTATGCCGTTTGCACCAACTACGAGGACGTCACTGACTCATTGCCAGATCATTATAGAAAGGATATCACTGTAGTGCCCTTTTTGTATTTATTTCCTAAGTTTTGTGTCGTATGTTATGTTGTTGTATTTGCTTTCATTTAGTCCCGCGTCAACTATGATGAGGAGACGCTTGAGTTCGTGCCCATATTTTAGGGCACCCTTGTGTA
>c20548_g1_i1
TGAGGATGCTGGTTTGGACAATGACAAGGCTATTAAGGAAACTGGTCACAGGTTTAGAGATACTATTCTTGCGCTTGGAGGTGGAAAACCACCCCTGGAAGTGTTTGTTGCATTCCGAGGACGCCAACCTTCACCAGATCCGTTGCTCAGGCACAATGGCCTATTGCCTGCAGCAGTCTCTGCCTGATAAGTCCCGACTTCAATTTCCAGAATTTCTGCCATACTTGCAAATGGAAAGGCGTCTGAAGAATTTATCCTGTCCAATCAAGGATTAAGCGATTTTCAATTCTAATAATCCAAACTTTATAAGCTCAAAAGATGTGCAGAGTATTTTTATAAATTTATGGTAGAACCAGGTTGCAGAGTATTTTCATAAATCTATAGTAGAACCAGCTTATT…
>c20685_g1_i1
CAGAATTCTCATCCAACATTAAAAAGTTCTAATTACGTACCTTTTTTTTTTTAATAGAATTTACAAAATTATGAAGCAGGTAAAGATTCACATGTTTATAAAGATGCAATTAAAACGTGTAACATAAATTCCTCGTTCAATGCTAATTATAGCTTTCATAATAATACTAATAACTAAACAATTTATTTACCTTGCCGGCAAATGTTGGAATCCGTATTCATAGATTCACTTGTACATAGAAGCTCATGACACCCACATCTAATAATTACAAAAAGTTACGCTTAATCTCCAACAAGAGAGGCAAGTCCTTTGCTCCTACCATCTCTGTCCATTCATCATCCTCACAAAATCATCAAAACAAACAAACCCATCACCATCAGAATCAACCTCGTCAATCAT…
>c22243_g1_i1
TTTTTTTATACCAATTATTTATTAAATAATTAAAAATACAGAAACCTGTACATACATAAAGTTGAGCTATTACTTCATATTTCATGCAAATTAAGGAAGATGATTACACATAAAGATGATGGATCTATTCTGTGTAATTCAAATAAATGGGTCGCTTCATTGACCGAAGCTACTGGCAGTGGCTTTAGTTCGCCGGAAGCACAAGAAGAAGTTCCGATGGCCTAGGTTGATGACCTTCTCCTTCTGGTCCAAACTCTCCAAGCTGTACTGCGAGTAATGGAGTTCGAACCCCGCGAGATGATCCACCGGTATCGCTGGCCGCCGCCCTTCCTTCGCGTATGCCTTTGCCGCCTCACTGATGAGCTCCGCCACCGTCCCCTCCGGCGACATCACCACGTG…
>c22479_g1_i1
GGCTATGTGTTACTCAAATTCTGACAACCACATCCTTAAATCATTCAAAAATTCTAACATCATATGAAACAAATAAATAAGTTGAAATATCACTAATAAACAATATTTCGAAAAGCTGCAAAATTTCCAAAAGGACCTTTGAAATCGGTAAATCTGTGGGAAAGTAACATTGTTTCTATAGTTACATCATTCTCAAGTAAACCAGCTAATACTCAGGCAGGTGTTAAGGCTACAGAACCATTCACAAAGAGTGATAAGAGATGAGAACTCACATTATTTTTGAAGTCTCGGTCGTAAATGTACCAAAAGACTGTTACCTATAGAATATAATGATAGATATACCTCTTTATAAGAGAAGAGGAGCTTTCATTGTTTTCTTCGACTTCTTGCTAGAGCATA…
>c22666_g1_i1
TATACCTCCAGTGATGCCACCGCTGGCTCCCATGTGCCCCGCAGCTGCTCGCGAGCGCAATGCGGGGGTCTCTATATAAACCCACCCCACAATACCGCTACCTTCGTGTCTCTCTCTCCTCGCCCTTTCTCTCTCCTCTCGCTAGCGATCCGAGGAGGCGGAGTCTCTCGCCGGCGATCTTACAGGGAAGAAAGATGGGGCTGACGTTCACGAAGCTGTTCAGCCGGCTGTTTGCGAAGAAGGAGATGCGGATCTTGATGGTGG
>c23153_g1_i1
GGCGAGGGGTGGGGGGTGGTGAGTCACCGTCACGGAGGGGATGAGCCACAGACAATGGTTGAAGGGATGGAGAGAGGATTCAGTGGAAGGGGAAGATAGTGCAAGGGTAGGGTGGTTGGTGAAGCTTCAGGTGGAGGACATGATGGTCCGGTGTCTAAAGGTGGGTCAGAGGAGGCAGGGAGAAAGAGAAGTCCACTATATCATTCCCTGCGACGCTGCTGGACACCCGTCATCGGCCCCGATGGCCTCACCTGCTTTGGCAATGACGGCTATATCGATACATTCCTAACTCACCAACGATGACTCTGTCGTCTCTGAAACATTGCATCAGATTAGAAAAATAATAAAAAAATGAAAAAAGGAATGACGTACTTGTGTGACTTTATACCTCAGTATTAT…
>c2358_g1_i1
TTTTTTTTTTAGATAATCATGATTTATTCCCGAAATACCCCCACGTTTACATTACTATAACAATTCGACCCCTATTTTTAGGGACATCGGACCTTATTCATCGCCGCCGCACCTAGCAGACGGATTGGTGCTCCGCCGGTGATACTCAACCGGAGCCCTTTACAAGTAAGGTACACTAACCCGATTATTACCATTCATGCTCCGCCGCCGCCGACTCCTCCTCTGGCCGTGCAGTGACGTAGTGCATGAGCTCCTCCCCAGTCCTATCGCCGGAGACGTCTGACGGAGGAGGCGAGATGCGGAGGAGGACGACGATAGTGGCAAGGAAGCAGCCGGTGGAGAGGAGAAGTGGCCAGAAGAAGTTGACAATGGAAGCGAAGCTGGGACCGAGACTGTGGA…
>c23651_g1_i1
TTTTTTTTTTTTTTTGAATCATCAAACCATTAATTCATTAATAAACAACCATAGAGGCATATCATCAAGTAAATTTACATAGTTTGTTATACATCAATCACTATTTATCTTACAGAAGGAGAACTTATATCATGGATGAACGTAAATGGATAGAATCTCAGAGTTACAATTACTCATCATCTTCATCAGTACTCCATCATTTCACTAATAAAGTTCTTCACTCCTTGAAGATGAAATATCTCATACCTGGCCTCCTTCCTCCAACTGGAGACCCTCTTCTTCCCTTCTCTTATCCTCTATATTATAGCCCTCAAGGATCCTTTCACATGCTCACAACCAGCTATTCCAGAGTATTCTTATTCATGTGATTCCTGAAATGAGATAGATAATAATTAGATC…
>c24878_g1_i1
AAAAAAAAAAAAAAAAAAAGAAAAGAAAAGAAAAGGGTACATGAGATCGATCCACGAAATTAGAGAACTGGACACAGCTATCAACCCTTACTAACCAAGCTCCGGACCACGACTTAGTCTGCCTTATTACACATACCACCAACAGTCACTTTGCCCACTCAGAACTGAACCGCATCAGGCCGAGGCGAGTTAGGCTGATTTAGCATCTCCGCCGTTGCCTTCCTACTCTCCTCGGCGTCTTCAGCTACCTTATCTTGCACACTCAGAACCCAACCACACCAGATCGAGTCACGAAGAGGCGAGTTGGCCTGATTTAGCATCTTCGACATTGCCTTCCTATTCTTCACGCTGCCCTCAGCGGCAGTATCCTCAGATGTGTTCTCCAGCGGTAACCATCTC…
>c2686_g1_i1
CTCGCATCACATTTGTACTTACAACACACTAATGTAGACAAACAAACATTTTATTTCTCTATGGACTCCATGCTTAATGGCCTCCTTATTTCTATTACACAATTCAAGCACAAGCACACAAGAACAAAGATATTATTACACCGACCACGTTTAGTTGGTCATTCTACATTTGCTTCTAATCTCTCCATTAGATCCAGTTAGGGGACTGATGTTACCCATCTTCACCATTGCTGCCCCGAAGTCATTGTAGAACATCCTAGCGTTCCAAGAGTACGAGCGGACTTGCGCGTCCGCAGAGCCACCATTGTAGAGCTGTTGGTCTGAGTGAAGAAGTCCCTTGTTGTTCACTAAGTTTTTGTAGTAGCAACCATCGAAGAAGTTTGGTGTGTCAGTATCTAG…
>c27330_g1_i1
TGGTAGCCACCGCCGTTGGACCCTTCCCCCAAATCTCGCCTCCTCTTCAGCCATGAACTCCCTGGTCGCCACCACCCGCAACTTCCACCGTGCCGCCCGCGTACTCGCTCTCGACGCTAAGCTCGAGAGGAGCTTGCTCATCCCATTCCGCGAAATCAAGGTGGAGTGCACGATCCCGAAGGACGATGGGACGTTGGCGTCGTTCATTGGGTTCCGTGTGCAGCATGATAACTCGCGAGGCCCCATGAAGGGGGGAATCCGGTATCATCCCGAGGTTGACCTCGATGAGGTCAATGCTCTGGCACAGCTGATGACGTGGAAAACAGCTGTAGCAGGCTTACCATATGGGGGAGCGAAGGGAGGAATCGGGTGCTCTCCTAATGATTTAAGTAGAAGCGA…
>c28237_g1_i1
TGGATTTTCAACAAGTTAAGAATGCCTGGTTTAAAGAATCTAAATCAAAAAATACATATTAATGGCTTTTGATTTATATAGGCTTGATCCAAACAAATATAAGGGCGAGGCACTAAGATTTGGATCCCAATTTTCCAGTTGGACTTAGGCAGAAAACAAAGTGGCAATGTGGTTGCACCAGGCATGATTTACATTTGGTTAGGGTAAAGAAGGGACTGTGGATATTAAACGAGTACAAAACAGAAAACTTGTATACCTCCTCATCAGACATGCCAGG
>c28662_g1_i1
TGAAAGTGGGGGACAAGAACTGGAAGTGCTCGCTATAATGGTGACCGTCCAGTCTCATCACCGCCCCCGACTCATAAAACCAGCTTTGCTCACTTACAGTGCTGATTAAAGATGCTGCCCCCTCTTCCCCTCAGTCTCCAACTCTTCTCTCTGTTGGTGATCGCACTCTCGGTCCGATGGCTGCTGAAAATGACAACCAGCTCCCGGAGAAGGACGAGGACACCGCCAGGGAGCAGTCGGTGGCCGGTGATCGGAGAGACGCTGGCTTTCATTGCAGCAAACAGCAGCGGTAAAGGGTTCTACGACTTCGTTCGGAAGCGCTATATCCGGTATGGATGTTGTTTCAAGACGAACATTTTCAGAGAAACCCACGTCTTCGTCTCGACTATTGAAGCAGCG…
>c28946_g1_i1
CTCTTAGGGGGTATTTATAGGACAACAGCCCACAATGCTACAGTCATGTAGCCCACAATACTATAGCCCAAAAATAGCCCACAATGCTACCGGTCCAGTTTTGTATTTATATTAATAAGCACAAAACCCCTTCCGTCTTCGTAAAAGAGGCTATGATGATTAAAACAAACTTTACTAACTGATCGATCACATATGATCGGTCTCAAAATCTCCCCTCATTTCAATCCGTTAACTTCAACCTATAAGCTGGACCTAAAATGATGGGGCAGTTTGGATTACTCACAGGCAACCCTGCAATGGTTGCTGGTTTTGAGGGAAGGAAGAGTAGACTGATATTTAATTCTGATGGGTCAATGGCAAATCTGAGTCTCAATTTCTCCAACTCTTCTTCGATGTACA…
>c29086_g1_i1
GTTAAACATAGCGGTTCTCATATTATAATTTGAGATAAGTTAAATCTCTCTTGCTGTGTTCACAATAAACTCATGCCTATGCGATGCAGTCTTATTCACAATAAATATTTAGTAATCGAGTTTATGGATTTGCCGTATTTTTATAAATTGGCTCATTAACAGGGACTCTGAGCATCACTCCGACAGTCCTTTTGCCAAACACAATATTATAATTTTCATAGCATTGTAAAACTGCCAACATAAGTTGGCTGGCAAAACAAACATACAAAAGAAAATTAATTAATAAAAGATAATATTATTTTTTTCCCTCATTTTCAAGGGCATTTGGGTCCTCCTCT
>c29377_g1_i1
TTCCAATCAAAACCCAATCCAGGCTTTCATCCTCTATCCTCTTGTAGTCATGGCAGCCCAGGGTGGTCCAAAGTCCGTGGCATTTCTCCTCCTATTCATCAACCTCTTGATGTATGGCATTGCCACCATCATCGCAATCTGGGCGCTCAACTATGGCATCAATGAGACCCCTCAATCAGTATCAGGGTTGTCAGTGCCAGCACGGATTTTTCCAATATACTATCCGATCGGGAACCTGGCCACTGGATTCTTCGTGATCTTCTCTCTCATTGCCGGGCTCGTCGGTATCGCCAGTTGCCTCACTGGCCTCCAAGGCGTACTTCAGGGTACCACGTCGAGTATGCTATCAGCAGGAGCCTCTTCTATCATGGCTTGGTCCCTCACCCTTCTGGCCATGGG…
>c29383_g1_i1
AGCTGAACCCGAATCCGAGATCGATGCAGCCCTTGAGCTCGTCCAGATCTTCGTCAGTCAGGCTCTTGGTCCGGTCGACCCCTTCGCTGCCGTCTGATCCGGACTCCACGTACCCTTCCAGCATTACGCCGCTCCGGCTCCGGCTCGGCCAAGCTTCTTTCTTCTCCTCCATCTCCGCCACCTTCCGTCGCTGCTGGAAGTGGCTGTCCATCTCCGTCCCGGTCGACCCCTTCG
>c29846_g1_i1
TTTTTTTTAGGGACCAAACATAATAGCTCATCGAATTTGATATCAATTTCAGGTTACATATTTTTTATGAGTGAAATTTTTGAATAGGAAGCAAATTGTCAACATATAGCCACATGGGCTCGTAGAACTCACTACCTATTTAGATACTACATTTTGATAGAATAAAGTTCTAAAATCCTATACATCCCCTTACATTTATTCTTAATAAAATATATACTAAAGAGTTCAATAAGTGAAATCCGA
>c30100_g1_i1
ATCCGGATCGATCTTCTGCTGCTCGAGATGAGCAGCGAGGAGCTCTTCCTGAGTCTGAGCGGTCATGGCGGCGGCGGCGGATCCGGATCTTGAGGAAGCGGCGGTGGCGGATCCGGATCTTGAGGAAGCGGCGGTGGCGGATCCGGATCTTGAGGAAGCGGCGGCGGCGGCGGCGGCGGATATGAGAGAGAGAAAACAGAGAGACTGGAGTAATACCGCTTGCTGAGATAGGTAGAAGACAGTGTGGCCCCAGTA
>c30434_g1_i1
TTTTTTTTTTTTAAAATTTAATTCCTGCTATATTTTTTATTGAAAAAAATACCAATATGAACAACATTCATCATTTCATCAGTTTACACATCACATCAGCGTATAATAAAACATAATACAATGTTGAGAATAAATTTAACTTACTTGAATGTTGATCTATCTTAGGAGCTCTTTGAAGCCGTTGGCGGCAGATATCTTCAGTGTAGGGGAAACGGGTGAGTTACCAAAGAAAGCATCAAAAAGGGCCGATGTCACATTTAGTGATTCAATTGTAGCATCAACTTTGGAAGGTAGTCCACTAGATGAGATTGAAACCAGCATCTTGGAAGATTCTACCCAAGTTAAAAATATAGATGTCCCTTGCTTAAGATCACGCTTCTGAAAGGTTTCGCGGAAAGT…
>c30483_g1_i1
GATCGCCCCCGATTCCCAGTTGCCATCAGCGTCGGCGGCGTGGGCGGGGACGCAGTAGGTACAGAGGGCGCAGCCGGCCTCGACCAGCGAGACTGATAGCGGCAATATGTGGAGGAAGTCGAAGGGGCCGCCGGAGACGCCGTGGTTGCCCATGACACGGAGGCTCTCTAGCCATTTCCTGGCCTCGGCGGCCATCTCCGCCGCCGCCGTAGCCATCTTCGCCCCCTTCCTCACT
>c31077_g1_i1
TTTTTTTTTTAAGAATGCATACCACTGGCAAACTATCCTATTATGAATCAGAAAATCTCATGTCACTTTCCTTCCTCAGAAGGACCACATGCAACATGCTCAGAAACATTCAAATGGTTCGTCTCCTTTAAGGAGAAACAAAGTAACAGAAGGAAAAGAAACAAGTGTTGTGTTATTACTGAAACAAAACGGCCCAAAATCTTTGACAAACTCCGAGATCGCTACTCTTCTGGTAGGGGCTTCTCGAAAAACTGCTTCTTAATCCAATCAAAAGGCTGGACGAGCCAGAGGGCGGCGGTGCCGGCGGCGATGCCCCATGTGGCGGCGGCGGTGATGTCCGTCGACTGAGGGATCTTGCGGGGGCGCAGGAACTTCGACGCCACGGATTCGATTGCCATT…
>c31706_g1_i2
TGGGCCTTTTGGCCCAACTTTTAGGTAGATTTTGGATAAGAGAGAGAACCATTTCTACCACACATTTTCATACCTTTCACATTCACTTCATCTTCTCCACCCTCATCTTCTCCTCCACTCCACCACCACCATCTCCATCAACCCCGACCAAAGCATCTACAAGGTACACTCTAACCTCTCTTATCCCCTTAGATTCTAATTTGGTTTCATTTTTGTAGGAGTCTTGGATTAAGCTCAGTTTTGGGAAAAAGTAAGGACAAAGAGATAGCTATAGGTTGGCCAAAAGTGAGGTGAAGGAATCAAGAAGGAGAAAAGATGAAGCTGATGTGCAAAGAGGTTCTATAAGAGAAGATGAAGGCCATGGAGCAAAAACCTCTACCCCCTCTACAACTGGATCTA…
>c31843_g1_i1
GATTTGGGGGCAGTTGATAATTTTGAATATTGTGAATATTATGCCTTGAAAAAAGTCCTGAAAAAAAAAATATTAAGGCTGTCTGTAGATAAGTGGTGGGTAGGTGGATGGATGGGACCTGTTTTGGGGCTAATGACTATGATGGGGATTGGGGCTAATGACTATGATGGGGATTGGGGCTAATGACTATGATGGGGATTGAAAGGAGGCAAAATGAGAAAAATGGTTCGTTTTGTATAGATGGTGGATCTGGAAGGCTGCTGAAGGTGCTGGTGATGAACAAGCGGAATTGCTGGATATGATTTTAAATTTTTGCTTATATATAAGTATGCATGCATCCATGTAGATGGAAGTCTTTGGTTTCATTTTATGAAGATGTAAGTATTATTATGTAAGTAT…
>c32005_g1_i1
GTCTATCAGCAGTTTGATAAGTGAATGCACCAGCGAATCGGAGGCAGCAGATAAACATTCAGATGTAGTGAGAGTAGAAAATGGAGTTGGTTCTGAACCTGATGGCTTCAACGATGGTGCAACTCAAATAGTAGCTTCACTTTGATAGTGTAAATTTTGATAAATAATTATACTTTATACTCTGTGGGGAACTACATAAATGTCGGGAATTTCATGGTTGTGATTAACAGTTTGAAATGAGAAACAATGTTGCAATGCCGGAATATCCACCAGGTGAAGTGAATTGTGTGTGCACACTCAAAAAAAAAGTAGAAATATAGTTAGCTCAGCAGTTCTTGTACAAATGTAACTCAGAG
>c32613_g1_i1
CTCGCTGGCGACGGCATCGCGTCTTCTTTCGCCGCCCTCCCCGATTCCGATTGATGGAAATTAGGGTTTTATAATTCTAGGGTTAGGGTTTTGAAACCCCCAATTTCTACCAATTCTAATCAAATTTTAGGTACAATTCAGCGAATCCCCACTCAATTCTGAGAATTCTCGGGTAATTTTTTTATTTTGATACTATGGGATCGTTGGAGCGGCGGGTGGGCGGAGCTGGGGGCGGCGGCGATTGCCGGGTGTGGG
>c32731_g1_i1
TATATATATATATATATATGGGGGTTGGGGCAGTTAGGGATAAGCGCCGAACAGGTATGAAAAGGGCAACGAAGCGGAGAAAAGTACCGAGATCACGGTATCGATAAGCGCACCTCACCATAACAGTAAAAAAAAACAACGGGCCAAATAAAAAATGGAAACCTTAGATCCAACGGCTGTCATACCTTCGATAGTTGACGGGGACGATG
>c32754_g1_i1
GCACTTCCTCTCCATTTCCCCTACATTCTAGGGTGTCATGGTCGGCGCTGCCAGCCTTTTCCTTGCCAGCCTTTTCCTAAGCTCTATTTCAGTTGATCCTTATTTCAAGTTTGCTTGTTCTGTCTTTCCCATTCATGTTTTGTGCTACTGTGGTTTTATTTCAGATGAATCTAGTGGTACGGCTCAGATTCCCAGTGATTTATCTGAATGAGGCCTGCAGCTGATTCAGGCGGT
>c32823_g1_i1
TGGCTTTGGCCGTTCCACTGGTTATGGCAGTCCTGGACAAGGGAGTCTCGGCAGCTTCCCTGAAAGTACAGGGAGTTTTGGTAACTCCTGGAATTCAGGACAGCGGTATTCTGACAACTTGAGTGATCCTAAGGCAAATCGCTATGGAGGTTTTGGGCTGGAGGGTACCAGCAATAGCTGGCCAGGTAGTTCTTAGGTTAGTATTATATGAAACATCGATGCATTGTTATTGCTAGGTTTGTTGACACTATTTTTAATTATTATCAATTTAAACAGTGATTATAATTTTTCTTGATTAAAA
>c33116_g1_i1
GGGGGACGTAAGGCACAGAGGGCAAATAGTGGTGGACATTACAAGGAATTATGGAAGGAGACTCTATCAAAAGAGTCTTTCAGTGAAGTTACTTCACTGTTATTCCTTGTGTTCTCACCACTCTCAAAGAGAGAGAGCTTCTGTGTGAGTCCATTGTAAAGAGTAAAGTTGAGAGAGAGGAGGGGTGAGATTGTAATCTGTGTGTGGCTTAATATTCTCACTGTAATGGTATTCTCTCCGTATGCTTTATGTGATTAAAAATGAAAGGAAATGTTTCATTGCTTAAAAA
>c33577_g2_i1
TTGAAATCAAGCACAATAATGAAAAAAAAAATCCTAAATTTCCCAATCACAGAACCATAGAGTTTGTGTAGTTCAATCGTTGTTCTATATCTACAGAGTGAGAGCAAAAAAAATCACTAGATCCCTCAAAACGTTCAAGATTTTTACAACTTTCTTTATTGTTTTAATCAAACTTACAAATACAATAAGAAGTATTAAACCTTCCATTCTCTCACTAGGAGTCTTCAATGGCTTCTTATGGGTCTTTTCTTCATTATCAACTTTTTATAAACCCTGTGGCTCTGCAAGTGTTGGCAGAGGATGTAAGCCCCACCTCTCCTCTCTACTCTATACTCTGTATATCAATCCACTGGTTAATGCAGCCCTTTGGAATGTGTGATAGCAAGTCCCTAACTCCCT…
>c33822_g1_i1
TTTTTTGATGGGGGGTTGGACCTTGTTTGGCCTGAAGAGTTGGCTATCTTTGGAGAAAATATTATAGTAGTGATCTATTTAACATTCTTAGTCGAAGAGCATAAAAAGTAGATCCACATAGAGGGTTACACATATATTCAGAACCTTTTCTATTAGTGACATTCAGGCATTTATTTATGAAATAAAGAGTACAAGAGCGAAACAGAATTCAAACACCATGCCACATCTCCATTCTTCCCCATGAGCAACTCGCCTCAATCACTGTCACTGCTGCTGCTGTGACCGTGGTGCTTGCCATCCTTCTTCTTTTTCTCCTTCTTCTTCTTCTCGCCGTGCTCACCTCCCTTCTTATCTTTCTTCTTCTTGTCCCCGTGCTCCTCTCCCTTCTTATCATCGCCT…
>c33892_g1_i1
GCCCCCTCCCCCAAGTCACATTTCCCCCTCATCCGAAGTTACCAGATTCGTTTCCGACGAGATGTTGAGCTCTCGCGCCGCCATATCCTCCGCCCTCCGCCGCCACCTCTGTACTGCCGCCGTCTCTGGCGGCGGCGGAGGCGGAGGCGTCGCAAGGTATTCATTGATCGGCGCCGGATTTTCGCCATCCCGGGCCGCGCCGTCTGTCCTTGTGCGTTTGATGAGCACGGCTCCGGCGCCAGCGCCGGAAGGACAGGTGGAACGGGTTGGAGAGAGACCCCAAGCAGCGACGGAGGCCGTTGGCATTCCTCCGTTGGAGGAGAAGCAGATCACGAGCTACTGGGGGGTCTCGCCGTCTAGGCTTACCAAGGAGGACGGATCGGAGTGGCGCTGGACTTG…
>c33898_g1_i1
TGGGGCGACCAAATGTGTTGGGGGTGGGGAGGGAGTGTACATGTTCAGGGAGTTGGGATCGGAGATGGTGGTTTGGAAGGAAGGTGAATGGTCGGTAATGGAGGGATGTTGTGCTTCTTCCTCTTCTTTGGTTGGGATTCCGGTGAGGGCTGCGCTGCTGCAACCATCTCTTGCTCCCACTTGCATGTCGTGTGTCGGCAACAAATAGCATTTTGGAGATCCAAGCAACACACTTTTTTACGAGACACTATTAGCTGGGTTTAAAATTCACATGTGCACCTTAAATGCCATTAGCTAAGTCACATATTCAATAACACAAGTACTTTTTTCTTATGCAACCTCTAGTTATCGCCTCACCCTTGGCAACAAAATATATTCAAAATGACGGACGTATGAGGT…
>c34429_g1_i1
TTTTTTTTGAAATGCAAATTAGGACTCTTAAAGTATCTATAAATAGATACCTCCACGCCCAATATTTCATTGAACAAGTGACAACAATTACATACATAGCACATCTAGATACTCTTTTCGAGTATCTAAACTAATATACATATTTAGATTACAACTATATACTCATTAACAACAATGATACAAAACATAGAATGAGTAGGAGGGGTAATCAGGAGCACCGGGTTTCATTACTAGAACAGTAATCCGGTGACTGAAACATAGAGCTATGGTAAGCCACACCAAATTACTGCAGCTTCAGAGACGCCAGACGCCTGCGGTTGTCGTCTCCGGCGAAGGTGGTGGCGGTGGTGGCGGTGGTGCGGTACTTGGGGAAGGGGACACGACCCAACTCTATGCTGT…
>c34621_g1_i1
ATCTTCTTCTTCTCCTTCGCCACCATCAAGACAATCGATGATCACTGCGGGTTGTGGTTTGGGTGGAATTTGTTTCAGCTGTTCTCTGAGAACAATACTGCTTACCACGAAATACATCATAAACTATATGGGAGCAAGTTCAATTTCTCGCAACCATTTTTCACTATGTGGGATAAGATGCTGGGGACATACATGCCTTATACTGTGACGAA
>c34934_g1_i1
TTTTGCTTTAAAATAGAGTTAGCATATAACCATGACAAACTTTCAATATGTTCCAACACAATTGAATGCTTCCCACAACTACCATTTCCATGATCAAATTGAGATGGAAAATGAATCAAAATGGAGAAGAGAGGAGAAGAATAAAGAAAATAAGATACATATTGAATACATATACCATCCCCACACCCAAACTGAATCATTTCTTCCTTGACTGAGTGAACTGAACCATCAACTGAGCAGTGCTTCGCAAATGGCAGGCTCCGGAGCAGCCATATTTTTCATGTTCTGTTGGTGGTATACATGCCTCAGTCTCTCAATCTCTTCCTTCAATGCTTCCTGATGAGCATCTTTGAAGATCTTGTCCTGTGCAAGAGCCGCAATTCGCTGCTTCAGGTGGCC…
>c35001_g1_i2
AACGCCTACAGTGGTAACCGCCATCAACCGCGACCATAGTTACCACCGCACCTAGTATTATAGGTAGGGAGAGACAGATTGGCCTGTCACCCCAATCTGGAGCCGGCGATGGTGGCAACACAGTTGCTTCAATTCGTGGTAGCGTTGCCTACGGTGTAAAAACCATCTGCAAATGAATAGACGAAATATTTATGGAAGATTTTAGTGTTTTATTCTCCTCTGATGAAATGATACGAAGAGAGATTGAAGCAAGAGAAAACTGAATATGCTCATCTGATAAGCACTTCAAAGGATAAGGGCAAAAGAAGAAAAATATTAAAGTTGCTACTGTTAAAGGTCCAGAGCAAAAGAAATAAAAGACTAAAAGTAATTATTTCTTCTATGGAAATCCCGGGCATA…
>c35001_g1_i3
AACGCCTACAGTGGTAACCGCCATCAACCGCGACCATAGTTACCACCGCACCTAGTATTATAGGTAGGGAGAGACAGATTGGCCTGTCACCCCAATCTGGAGCCGGCGATGGTGGCAACACAGTTGCTTCAATTCGTGGTAGCGTTGCCTACGGTGTAAAAACCATCTGCAAATGAATAGACGAAATATTTATGGAAGATTTTAGTGTTTTATTCTCCTCTGATGAAATGATACGATATTAGCCGGCCCAAAGAAAGGTTAATATTTGGCAGAATTACTCACATATTGTTTAATCAAGAGGAAGAGAGATTGAAGCAAGAGAAAACTGAATATGCTCATCTGATAAGCACTTCAAAGGATAAGGGCAAAAGAAGAAAAATATTAAAGTTGCTACTGTTA…
>c35001_g1_i4
AACGCCTACAGTGGTAACCGCCATCAACCGCGACCATAGTTACCACCGCACCTAGTATTATAGGTAGGGAGAGACAGATTGGCCTGTCACCCCAATCTGGAGCCGGCGATGGTGGCAACACAGTTGCTTCAATTCGTGGTAGCGTTGCCTACGGTGTAAAAACCATCTGCAAATGAATAGACGAAATATTTATGGAAGATTTTAGTGTTTTATTCTCCTCTGATGAAATGATACGGTAAGTATGGGTTGCTTGATTGTTTGATATAGTTTTGTAATGGTGGTTTAAATATAGTAATAGTTTTTTTTTCTCTGTAATCATGCTAAGTAAATTACAGTCAATATCACCGAGACTATGAATTGACATGGTTTTACCCGATAAAAAAA
>c35065_g1_i3
GCGGCTCTCCTCATTGACGAAATATGTGATTACCAAATTTTCATTGTGATATTTTTGCCCCCTCTTAGTATTCTCTCTCATTCGACTGCTTCTACTCAATCTTCCCTTGGACTCCTCTCTATGCTATCAATATACGGAGAAAAATCTCTGCCTCCCTCAAAGATGGTTCGAATACTCTGCCTGCTCTGTCGAATACCTCTCACATTCCTGTGATACCAATCCACAGTCTGCTCCGTCAATCTTCACTCTTCACCTAATAGATAACTCGTCAGTTGATTCATGTTACTACTTCCAATTATGGACCGTCTCCCTAATTCGAGGTCCTAATCAATCCTCAGATGATATAAAATAGGAGAGAGATACCTGATGAGGTGAATGTCGAGCTGGGACCATGTAGGA…
>c35115_g1_i1
ATACCCTCCCCATTTTCATCATATAAAACTTCAGATTACCAATAACACTTCATAAAGCCACAATACTTTAGCATCTTCTCCATAAATCAGTGTACAAACCTGAAGCACAACTTCTTCATACATCATAGAACCAGTACTCAATACAGATCAACAACTCCATTCTTTACACGAAACATACACAACTCTACCAACATCACAACATACAATATGGCTGCACATCTCAACAAACTCCCCCACATAATATTAGCATATCACAAATCTAGGATCATCAAACACTATAGAGTTCCAGTACACATACAACATTTCCTTATAGCAACACATAATACACCAAGCCATCACAAAGATAGCTACATAGATCTCTTCAATAATATATAGAAAATATCCATAACCTCAACAGAG…
>c35115_g1_i2
ATACCCTCCCCATTTTCATCATATAAAACTTCAGATTACCAATAACACTTCATAAAGCCACAATACTTTAGCATCTTCTCCATAAATCAGTGTACAAACCTGAAGCACAACTTCTTCATACATCATAGAACCAGTACTCAATACAGATCAACAACTCCATTCTTTACACGAAACATACACAACTCTACCAACATCACAACATACAATATGGCTGCACATCTCAACAAACTCCCCCACATAATATTAGCATATCACAAATCTAGGATCATCAAACACTATAGAGTTCCAGTACACATACAACATTTCCTTATAGCAACACATAATACACCAAGCCATCACAAAGATAGCTACATAGATCTCTTCAATAATATATAGAAAATATCCATAACCTCAACAGAG…
>c35259_g1_i1
GAATCACACCACCGCGATCAATTCAGTTTGTAAATTCTGAGTTTTCTCTTGATCTCTAATGTGTTCATCATCAATTTTCTTTTCGATCCCTCCCATCTAGGTTTCAGTCAGGACAGGGGTTAAAGTCGGCACACTCCTAAACAAGTGGCGCTACGCATCCTGCGCCATTTTCCCTCAATCCCCCCCTGTCGCTTCCAGCGCTCCAACGACGATGGCGGCGGCGCACGGCGGCTATGCCATCAGCGGCAGCCGGAGATGGGAGGACCTCAATCAGGACATCCTCGTGACGATCTTCGGGAAGCTTGATCTGGCCGACCTGATCGTCGGCGTCCCTTTTGTCTGCAACTCGTGGCGCGCCGCCGCTGGCGACCCCGCCTGCTGGCGGATCCTCGACTTCCG…
>c35261_g1_i1
CTAAATTTGAGTTCCTCCGCCCCTTCTCCGGAAACCTCCCTACCGTCCGCCACCATCCCTACCCAACGTCACCATCTTCGCCCCAAATACACCCGCACCACCACCTAAACTTCCTCAACCATTTCCCACCATTAGATTCGATCTTCACAAACCCTAACCACCTCAAACCCATCACCAGCCATCGATGTCCAAACCAAATCTCTCTCAATCTCTATTGTTCCATCATCCGAAAGAATCCCGTGCCACCTAGAAGCTTACAGAAGGTAAAGAGCATAATGAGCAGTTGGAAGGCACTAGAATCTCTGCTCGCAGGGAACACAGAAAGGAGCAGGTGGCTTGGCATGTTTGGCACACTTGGCATGCTGGGCTAGCACGTATGGTTGATCATCTTGGGGCCAT…
>c35484_g1_i1
AAAAAAAAAAAAAAAAAAAAGCAGGAGGATGTTAATAATCAACAGCAGGATGGGCGTTGGAGCATGCAGAGACTCTACGGAAACAGTTAGTGTGTAATGCAGATGTCATTTTTCTAATATTGTAAATCATGTCTTACCCCTCATATATGTGTATATTTTCCTACATCTCACCCAGCCACCCCAATTTGAGACTGTTTGACGTGGCAGGGATCTCATGCTTTCTATTGCGGCTTTGTATTGTTCTGTATATGTAGTAGAGATGCATTTATGCAAGAGGGTGTTTTCAGTGTGTGGATGTTTTATATTCTTCTACGTGCTTTTTTGAACTTCAAGTTGCACACTTTAGTGGCTTATTTGTGCTACATTTGTAGTTCACCCTGAACCAGCTCGTGAGATTCT…
>c36027_g3_i1
GGAGGCACTAATCAGAGGAGCCCGCGACTCGACCACTTTGCTCAGCAGCCTATTACAAGATCATGCCCCAGGATCGCCGACCAGAGTGCTCACAGAGGAGATACTGAGCTCAATTTCTAAAGCTCTCCTTGTTTTGGATGATTGCAAGAAGTCGGCTGTCCAGAGGACATCCAATCCATCTCCACCATTCTCCGACCATACACAAAAAGTGGTCTCCAGCAGCAAGAGGAAGATCATTCCGGCTAGAAGAGTCTACAAAAGCAGATCTCAACCCTACTCATGCACAACAATTACAACAAAGACAATCAACGATGCTTACTCTTGGAGAAAATAC
>c36056_g1_i1
ATCAGCCTGATGGCGGTAGTTCCAATATCCCGACGATCCGGCGATGAGTACGGCCCACCGTGTCCCGACATTAACGTCGTCAGCACCGACACGGTCGGACGGGAGCTGGATCAGAGGATCGGGGCGGGAATCGACGGCGAGTATCCCCGCGGCGATGAGGAGGAGGAGGAAGCCGGTGGCGAGAGGAGCCATTGCCAGGCCTCCTAATGGGTGGCAG
>c36448_g1_i1
CACCCTCTCATACAAACCAGCCTCCTTCCGTCCAAGTTAATCAATCACCCACCCTCATCTATTCTAACCCTACGTATACAAGGATAGACTTCCAAATTTCCTCTGCTACCAGTCCAATCTGTCAGCCTCCTCAACCAGCAATGGCTAGTCGCCTTGTGCTTTTCTTTTTTGCTGCCCATGTGTTCATTGCTGTTGCAGTGGGTCGATCCTTTCCGGCTGGGGCAGGTGGCACAGTGGCCACTCAGAAGGAGGCGAAGCCACAATTCCATGGCTTGCCTCCTGTTGCTGGTGGACCGGTGAATGCAGAGCATCTGAATCGGCCGGCTGACAGGTCCATGACCGGCGGAGAGGTGATACTCGGTGGATTGGCAACTGCGACTTTCGCAGTTATCATTTGCT…
>c36845_g1_i1
TACTAAAATTATGAAATAACAGATTAATGAGGTGATCGATATACATCTGAAAAACCAAATATTGTGAAAATTCACTTGACCTTGTTGTACATCTGAAAAACCAAAACTTGTGAAAATTCACTTGTCCTTGTATATTTTGATCCTTATTTTTGTTCAACAGAGGAAATGTAAATGACATATTGGTCTATAGTGAAAGAAAGTGATTGATAAAAAAAA
>c37150_g1_i1
TTTTTTTTTCCAGAAGACCCCTCCATTACCCAAGTCGGACACAAAACTACATCTCATATTAGTCCTATCAGAACACGTGCAAGCACGTGAACAAACAAGATACCAACTGATAACTCTCGCTAGCTAGCAAACATCAATGACTACAACGTCCAACAAACATTGGATATGTACACATACAACTCATTCCGAACCACACCACAATATACTCCCCCATCCTGTGCATGCATGGCTCCACACGAGTTGGGACGAATAATGGGTCGCCTTGTCTCATCTTCCTACCAGTCAATCAGTGGTCACAAATGTCCAACGAGAGAGTTAGCAAATAGGGTTGCTGCCGAGCCACTGGGTGAAAGCTTGAAGTGTTCTCACATCGGCACGATAGTGCTGCTGCGTGAACTG…
>c37204_g1_i1
GCTCGATCCACGAAAGGAGAGTTGTTTTACCCCTTAGTTGGAGAAGATCTAGGCAAGAGGAAGGTAAATTCTCCCAAGTCAGGAGAAATACCCTGGGCAGAATGATTCCTCCGCCTTGGCATAGGTTACCCTCTCTCTATATATTGTGAAAGAAGTTAACTCTCTCTTCTCATCTAGAAACCCATCATGTCTCGCCATCGTCGCCAACTCTCTCAAGCTCTGCCAGTTACATTAGACATTGGCGACAGCAACAAATCCTCCAAAGTGCTGTCGCAAGATGGGCCTCCGAGCAGCGGAGGTAACCAGAGCCATGGCAATGTCAGCACTGATGTCAATGCTCAGACAAGGGCAGCTGAGTCACTTCCTCGTCCTAAGCCGCCGCCATCCAAGAAGAAGCAA…
>c37293_g1_i1
TTGCAGCTCCTCTCTGGTGCTGATTCACAGCTTTGTTTTGCAACATGAATGTCCCCGTGACAATAATTATAGAGAGAACATTCTTGACCAAAGAAGCAATGTTGACCGTCAAAGAAAGCATAAGTCCTGACAGCTTAGCCATAAAAGGATAAGTGACAAGCAATGGTATAGATATAACCGACGCAATACGAGCCGACACAATGGGCCCAAGGAGTTTCACCAAAGGAGGGTAAAGAAATAATTGAAACACTAGAAGGCCGAAACCAGAGATGGTAAGCGCTTGTCCAACATCATTGGATGAAA
>c37381_g1_i1
CCAACGCTCACTAGCAAGCTCATAGCCATTTGGATCTTCACCGGGTGGGTGAAGAATAGATATGCAAACACGCCCATCAGGATACACATTAGGATGCCACATATCTGATGTAAATCTAACCGAAGGAGGACTATTGGGATAATTTTCAGGAAAGCTCATAATTGCATTGAAAAAGCCCCCATCATAGAGCGTGTCGGGAGGTCCGATGATCGTCACCGCCCACTCGAACACATTGCTGTCATCCACCAGGCCGGCGGAGAAGCCATCTACCGGGTTCTTCATGAGATCTCGGAGTTGCTTCTGGAGCAGGAGGCTCGCCTGACTCCGGCCGGCCATGGAGGAGATGAAGAGGTAGGATTGGGATCTCGGGAGGCGTGAAGAGGAGGGAGAAGCGAATGA…
>c37381_g2_i1
TGAGCTTGCTAGTGAGCGTTGGACACCTGTACATTCGGTCGAGAGCATAGTTCTGAGTATCATTTCTATGCTTTCCAGCCCCAACGATGAATCACCTGCAAATGTTGAGGCTGCTAAAGAATGGAGGGAGAGAAGGGACGACTTCAAGAAGAAAGTCAGTCGCGTTGTCAGAAGATCCCAGGAAATGCTATGAGAGGAGGAATAAGTAGAGCCTCACTGTGGGAGGGTCTTGCTTGTTGCTAGTGGCAGAACAACTTTCTTACTATTTGAATTTTAATGTTTTTTCGTCTTATGACTATGGTTGTGCACATCTTTTTCCATACTCTATTTAACATTGGCTAAAGTTTGTGTAGGCATTTTAATTATTCCATCTCACCTTTGCTTTACTTTCTAGAGGGT…
>c37683_g1_i1
GGAGGACCGTCCACCCCGGCTTTAACGCTGATGCACATGCTTTATTCGTCCCTCCACTCAACTTGTCATCTCATCTGCTCACTCTCAAACCCTATAAATACCAGTTTCTCTCCTCTCTTGTATCATCACCAAGCAAGCTTGATCAGCAGAGAAAGAGAGAGAGATGTCGGGCATCATCCACAAGATAAGCGAGAAGCTCCATGGCGGCGACCACAAGGAGGAGGAGAAGCACAAGGAGCAGAAGAAGCATGAAGGCGGCGGCGTGGTGGAGAAGATAAAGGAGAAGATCCACGGCGATAAGAAGGGAGAGGAGCATGGAGAGAAGAAGAAGAAGGATAAGAAGGGAGATGAGCACGGTGATAAGAAGAAGAAGGACAAGAAGAAAGAGGGCGGGCACCA…
>c37944_g1_i1
CCAATTTGTACACTATACAATAATACCCAGCATATATCGCTTAAATTTAAGCCAGATAATTTTCACAAAATATCATTTACTCAAAAAAAATTTACCCAGCATTTATAAAATCATAGAACAAAACCAAGATTATTAGGGGAAAAAGGATTGCCAGCTCCAGAGGATTTACAAATGTTTTCAGTTCTGCTTACTAATCAGCTCTCTACATGATAGAGCAAGAAGGTTCATTCTGGTCTTCATATCCCACCACCGGCTGCCCCATGCTGGACTGGTATTGTGGCCAGACCACAGTCTCATACGGATGCATTACCCACTGCAAGCTCTTGGCCTCACCACCTTCAACCTTCTTCTCCTCTTTTTTTACCTCTTTCTTCTCCTCTGCAGAAGCCACACTAACCA…
>c38467_g1_i1
GGAATTGTTTTGTGTTTCTTTGATTTGTTTGCAGATTAACTGTTCGTATTCATCCTTGTTGCGGAGGGTGACTGATTAGATTTGCGACATTATATGCTCGAATCTCTAAGGTTGTGGTGGGGTTGGAACAATTTGTCCTTCTCCTTCAATTTTTTCTTAAGATCTGTGGATATCGGGCGAGATCCTTCGAGATCTGTGCCGATCTGACGA
>c38469_g1_i1
TTTTTTATTTTTTTTTTTTTTTTATCCAGAACATCAGATGCAAGTTTTATTAATAAGTAGTCTTCATAAGTCCCTTAATAAAACACACTTGATGTAACTTGCATAGAACGTAAACACATGAAAGTAAACACTTGCACCATATCTATAAGCTCATTCTAGGTGAGCTACCTAGTATTGAGGATCGGCCTGGTACTCCCGGCTTGGAATCTCGTCGGGGCTTGAGCAGCAGCTGCAGCCTCCATAAGACCCACGGCGGCAACATCCATGACTACAATGAGAACCGCCTCCATAGCTGCCTCCGCCTCCACCGTGGCCACCGCCATAACTGCCTCCACCACCACCATAGTGACCGCCCCCACTGCCTCCACCGCCACCATAATGGCCACCGCCATAACTTCC…
>c38739_g1_i1
AAAAACACCACTCTGCATTAATGTACAACTCGAAAGAAGCTTGTTGCCTACCTTCTCTCCAATATCGAACGCGCCCCCACCTCTTCTTCAACATCAGTCAGCAAAAGAACAAACAGATCGTAATGCAAAAGCAAAAGATGGCAGAGAACGGAGCTGCCAAGTATTATCAGAAACCTGGATTTACCGGGATGGATGTCGTCTCGGTTGAGCTTGGCCACCAGCAGACGGCCTCCAAATGCTTTGACGATGATGGCCGCCTCAAGCGGACTGGTACTGTATGGACGGCGAGCTCGCACATCATTACAGCGGTCATCGGGTCTGGAGTGCTGTCTCTGGCATGGGCCATCGCGCAGCTAGGCTGGGTTGCCGGACCTGCCGCCATGATACTCTTCTCCCTGG…
>c38751_g1_i1
GAAGAGAACAGGATAATGGTTCTGCAAACACGATGCAAATAAAAAATATAGAAAAAAAAAAGTCACTTGATAAGACAAGTCAGACTTCTATAAAAGTATTCCATGTTTAAATTGTTTTGTGTTAACTTTCATCTCATTCCAGTATTGTTGATCATAATGCATCTTGATTCTGGAGGACAATTGCTCACCAAAATGATAAGCTATGCAACTGGATATAGTAAGGAAGTAACGGGAAAGATTAAGGTACCTCCAAGCGCTTCATCATATAGTT
>c38849_g1_i1
GTGCATGTGGTTGAGGGGCGAACTGGGACCGGCAGGTGGCATGAGCCCAACCCAAACGAACATATGCATGTGCTCTCTTCATTCCTCTTGTTCCGGAGCTTTGGCCGGCTCAAACATGCAAACAACCCATTTATTATACGAACAAAGGTCCCGACATTCACTTGTTATAAATTGATCCTCTATTCTGTTCACCAAAGCATCAGAAAAACACTCTCCTCTCCAATGGCATCCATTGTCGTGTTCTTCTCCTTCTTCTGCTACTTCATATGTGGAGCTTTTGCAGACTCTTATGGATGGGAAGGAGCCCATGCAACTTTTTACGGTGGCGGCGATGCAACGGGCACAATGGGAGGGGCTTGTGGATATGGCAACTTATACAGCCAGGGCTACGGAACCA
>c38950_g1_i1
TTTTTTTTTCGGGTAAAAATATTTAATCATAAAAATTGCACAGATAAAGAAACCGTACCAAGTAACACTGGTTTGTAGATGTAAAAGAGTCTGGTTACATAGGCACCTTAGAAGCCAACTATTACAAGCAGACACACATAACTTAAAACAGCATAACACCAACATCTGGGCATCAGTTTTTATTTATATCTGGAAGTCGGAATTCCATTAGAGCAGATCTATCATTTACCACAGTTGCAACCGGAGCAGGTGCAGTTGGAAGCACACTTGCAGTTGGGATTGTTATCCGCAAAGTAATCAAAACAGCTCATCTCGGTCTCCATTATCACAAAGCCATAGGTGTTCCCCTTTTTGAGGCAGTTGGTCTTGTCAGCACAG
>c39219_g2_i2
ACTGCCAGGACCACCTAAAACAAAAACAACCGTTACTTTCTTGTCAATGGAAAAAGTCCCATCAGTGTCCTTCTTCACATCTCCAGCCGCATGAGCATTTACCTCTGTGGCCATAAGTGCTGACTTCTAATTTGAAAACGCAATATCTGACGGCGAGTATCGGCGATCAGAAGGTCACGAGGGGGGAGAGAGATATTGCCACCTCGGGATTTCTGTATACCTTTCTGGAAGGATATGAGCCAATTGGACCACCGGGGTACATTATAAGTGTGGGTGGGTGGG
>c39568_g1_i1
TATCAGTCCCTTCCCTTCTCTATTTTCTTCGTCACCTGACTGCCGATTCTGTTGTTGTCTGCTGCCCCAAAGTTGCCGAAACCACCACCAAGTCCACCAAATCTGTCCAAAATCGATGATGTCTCTTCCTCCCATAAAAATAATCCCAATTCCACCACATCATCCATTTCTACCTCTGATACCCTTCCAATCACTCTATCCTCAATCCTTCCATCATGATCAGGTTTAAGCTCCAATAGGGTTCGATAAAAGATGATAGCTATGGAGAGATAAGAATTTGGATAGGTAACTCTCAGTGATAATTAGGGCAAGTAATTAATGGACAACTAGAAGGCATGGCTCAAAGATGGCTATTAGACAAGAAGATATGATAATTATGGCTATGGCTATAATTTGATT…
>c39612_g1_i1
CGCGATGCTGTACGGGGGATCATCCTCAACAAAAACAGAAAAGAGATGAAGACTTCCTTCGTGATCTTATTGATGGTTGTTAGCTCTAGCCTTCTGATTGACAATCCGGTGCTGGGAGCGACATGCAACCCCATGGAACTGTCTCCCTGCTCGGGCGCGATGCTGTACGGGATTGCACCAACAGGTGACTGTTGCAGCAAGTTGAAGGAGCAGCAGCCCTGTTTCTGTGGTTACATGAAGGATCCAAACCTGAGCGGGTATGTGAACTCGGCTAACAGCAGGAACATGGCTGGTGCATGTGGAGTGAAGACCCCACATTGCTGATCTGCTTGTAGTTCCACCCTGCAGATCATATCCAGAATGTGCCTATATCGTTGGGGAGAACCCTGGTGTGCTATG…
>c39750_g1_i1
CAAAGTTTACCATGCCAGAAACCTCAAAACTTCAGAGAGCGTCGCTATAAAGGTGATTGATAAAGAGAAAATCTTTAAGGTGGGACTTATAGATCAGATTAAGCGAGAGATTTCAATTATGAGACTCGTGAGGCATCCAAATGTTGTGCAGCTATATGAGGTGATGGCTAGCAAGGCTAAGATTTACTTTGTCCTCGAATACATCAGAGGCGGTGAGCTCTTCAACAAGGTGGCAAAAGGCAAGCTCAAAGAGGATGTTGCATGGAAATATTTTCAACAACTGATCAGTGCGGTCGACTTCTGCCACAGTAGAGGTGTTTACCATCGCGATTTGAAGCCCGAAAACCTACTCCTGGATGAAGATGGAAATTTGAAGATTTCAGATTTTGGTTTGAGTAC…
>c40204_g1_i1
AATTGATATGGTTGATTGATATTGGTTTGTGATGGATGGATCCAGACTTTCTCTGAGAGTGCAACATGGATTTATATGGTCCTCCAACAGTACATAATAAGAGATAGAGAGAAGAGGTGTACTTATTATTTAGATAAGATAGGTGTAAGTACATGTGTAGGGTTTATGTATCAAGGTGATTGTCTCTGGTATGAGTATCCTCACCCTACATTATATATCCCTTTATAGGCTACTAAAACCACTGCCTCTCTCTTAGCAGTCTCGGAGCTTG
>c40208_g1_i1
GCTGCAATGAGCACAACTTTGCTAACAGGACAGAATGCTTCCGATGCAATGCACCACGCGACTCCGGGACTGAAGTCTGAGGAGAACAAGTGAGAAGAGAAGAGAGTGTCGGAGAAGTGATCAAGCTATAACTAGTTTTGCCACCTTGGTGTCCTTGTTTTTGTTTTTATTATCTTCGAGTTGTGATCCCTAGTATAAGCATGTGTTTGAACTATTATTAAGTGCCTCTTTGTATGTCTTGGAGTTGGGCTTTAGGCCTTTTCTCTTTTATCAATGGAGATGATGTTTTAGCTATTTATGTTTGGGTCTTAATTCTTATGAGTGATGTGGTGCTCAAACTAATAATGAGAGTGGTCCATGGAGTTTCTTTGCAAAAAA
>c40329_g1_i2
CAGATGAGTAAGGGTGCTAGCAGGCTGAGCCGTTTCCTGAGAGCGCCCATCCGGGCTCTCGGCCGTGCACGAGACCTATACGTCCGTAGCATGACTGATTGCGCCCACGGGATACAGCCAGGCCATGGAGTGGCAGTCAGCCATCCCATCATGGGCGGGGTGTCCCGGAGCTTCAGTTTTCACTCTAACTCCGGCGAGGAGGACATCCGGGAGCTCATTCGCGCCGCTTCGCAGAACTGGGTTGCAGAGCAGAAGGTGCCTAGGAGTCAGAGCGCGGTGGTCGGGCGGATCAACGAGGACGGGCCAAGCGAGTTCGGTGATGTCGACGTGATGGTTGGGACGAATCTCCTTTTTCCCAGGAGTCAGAGCTGCGCTGTGCCGGTTAGGAGAGATGTGCCG…
>c40377_g1_i1
TTTTTTTCTCTTAATATATGTGATTTTCTTGATCATTTAACTTCTTAACTAGTTTTAGTTAGATCCAACATAGAAAATATCATCCCAATAGCACACTTCTACGTACCCAAAAAAAAACAGAGAGAATAATACATTTCTATGTACAAAAGATGAGCATAAACTTGGTACTCAGAAGCAGCCGCCCATCGGCAGATGTCCGCGGATGTTGGCTGGCAGGCCGTATTCGTTGCAGAGGTTGTTCAGCTTCCACTCTGGCATCGCCTCTGTGCCGCCTCCAG
>c40479_g1_i1
GCTACAACACAGCCATTGCCCAACATTGTATAGCCATCACACAAATCCCCTTCATTACCTTAACCATATCAACATACCTCTAATATCACCATGCCATTGCTCTTTTCCACAGAGAAAATCATCACTGCATCATTATTTGTACACACCTCTTCCCATAGGTCGCCATTAAATATTATACAGAGCTCCCATAAAGAACCTCACATAGCAGCTCCAGTATGTCTTCACCATAAGACCTCATCCAGCCAATGCCGCCACCCCTCGTAGCCGCTGCCTTCATCATTCTCCATAGCCTTTGTAACATAGCAACCCATTACAAGTAGCCTCTGTAACATAGCAACCCATTACAAGTAGCCTCTGTAACATAGCAACCCATTACAAGTATTACACAGAGTAAACTAA…
>c40479_g2_i1
TTGGGCAATGGCTGTGTTGTAGCATAGGCATACATGGGGGTGGATCTGTTGGTGAAATGCTTATTGGTAATGGTTGAATACTTCTTGTTGTATTGATATGGTAGTGGAGCTAGTATATGGCTATGTGTACATAGAGGTGTATTGAGAGCGGGTAGATGCTTATGGCTCTATGTGATGTATAATCTGAGATGCAATGTCTTGTAGTGGTGTGCTTGTGATGTAGTGAAGGAGATGAAGGTGCTCACTGAGGTGTGATGGTGTTCTGCTTTGGAGGTATGTTGTTCTATGTTGATGATGTACTGGAGGTGCTAGCATGGTGTGTTGTTATAATGTTTGTGGAGATGTATAGATGGATCACCGGTGTGGTGGCAGAGGTGTGATAGGAACTCGGCTATGGTA…
>c40685_g1_i1
GGTCCCCTCTAATCATCTGAGTTGTGGACTGCGCCGCCGCTGTATGAACCATGCAGATCAATGACTGCCATTGATTCCTCCCGAGTAAGTCTCCGACGAACATGACTGTTTTCCCAAGCATCCTCATCAGAAAATCAACCCCATCGAACCTTGGTAGCTCGCAGTCGGCCAGCTGCCATCGGTACCGGAGGTAGCTAGAGTCTGTCCTACTGTAAAGCTGACAGTCGAATTATAGGTCGATGATCGGGCAGTCACTAAACTGGTAGAGAGGGTAGGAGTCATCCCTAACCCCGCTTCCGGTGAAAAAGTTGCAGGATGTTTGGGTGGTGGGGGAATCTCGAGGGTTGGTTGTGGGGGACGACATGTAGC
>c40961_g1_i1
TCAGCCTTTATCGATCTTGTCCTCCAAGGAACACATTGAATTGAGAAGACTATTCTTCTTAAATCTCTACCACATGAACAACAGCTATAACAGTACAACAGCACAACTACAAATCCATAAGGATAATCAGCATGGCCTCAGAACTTGGTTGGCCAGATTATACTGATTTGCTGCTGAGGTTGAGGATTCATCCTCCTTCAAAGAGGAAGGAGAGGGATGGTTATGGGTCCCATCATACACAATTCTCAAATTGCTGGGGTCGGAGGGGGACCACTCCACCTTCTTCTTCATCACTCTGCAGTTCTTGTCCCGGCACTTGAAGTAGCTCCTGTTCTTGCCTATGCTGCTGATGTATTTCTGGCCATACTTCCTCCACTCATATCCATCCTCCGGTATTGC…
>c40961_g1_i2
TGTAATGGAATGATGCAATTCGTTGGATTTCTCTATTTATTTACATATGTGAGTACTTATGGAAGGGAGAAATAATAAGATGTTTGCTTTTAACTTATCTTATTTTGCTAATTCCTTAACTTTGGAATGGTTAAATGCTTCAAAATATAGTGGTTCTAAGAGAACTGTAACCTTAATAATGCTAAAGTGGGACCCCCAGACAATGATTGGTGCAAATTAAATGTTGATAGTTCTCGGCTCTCATTCATTAGAGGTGCTCGTGCTGTAGGAGTTTTGTGACAACACTGCAAACTGGATAAGTGGATTCAATATTAATTTTGGTAAAAGCGCAGTTATTGATGCAGAAATTTGGGGATTACTATTTGGGTTAAAGTTAGTAAGCCAGAAGGTGATTCAAAG…
>c40961_g1_i3
CTTGAATTAAGTTATTAATAAAACAAGACCAGTCTTGCTCAGGTTAATCGACCTGACACTAGCCGGTTCTTACTACTGACACATTCTATTTTGGAGTTAACTCACGTACTGTAATTCCTGATTTTGTATATCTCAGACCCTAATTGTATGTCTCAAAAATTATTGATGTTGTCCTCTAACGATCACACTGAATGAGAAGACGGGACTATTCTCCTAAACCTCAACCACAAGAACACCAGCTATAAGAAAACAACTACACACCATCAACTTTAAGGGTAATCAGCATGGTCTCAGAACTTGGTTGGCCAGATCATACTGGTTTGCTGTGGAGGTTGAGGACTCATCTTCCTTCAAAGAGGAAGGAGAGGGATGGTTATGGGTCCCATCATACACAATTCT…
>c40971_g1_i1
CGAAGCCAACGATCCCCAATATGCCTTACCATCTATCGGATATGTTCCTTTCTTGCAGGGATTGAATTTTTATCTTGCACTCCATTCGTGAGAAAGCAAAGAGGGTTGGATTCTTGAGATTTGGTGCCATTAAAGTCCCCTTTGAGTCTGAAGCTTTGCTCCACCTTAATGGCATCCCTAACTCTATTCCAGAGCCTGCTCAGGCGCGTTTTGATGGCCGCCCGAGGTGGGGAGAAGCAGCCGCTCAGGGTTCTCGTCACCGGTGCTGCAGGACAAATTGGCTATGCGCTTGTCCCCATGATTGCAAGAGGGGTGATGTTGGGCACTGACCAACCCATAATTCTTCACATGCTTGATATCCCACCTGCCCTGAAAGCCTTAAATGGTGTCAAAATGGAG…
>c41292_g1_i1
ATATATATATATATATATATTGCATTGCAAAAATAGTTTCATCTTTTCATCGCAATAGGCTTTATATGCAAAGATCGATTATACAAAGGAAAAGAGATGTAGATACTGTGTTGTCAATATGTGTAGATATTTTCTCTTTTATGGTACATTTAAAAGAGGAAAATGAAAATAGGAGGCTCAGTCTTTAATTCAAAATTTTCTCTAGTTTGTATGTAGATATTTTCTTGCGGAGCTATATTTTATCAATTTTTTCGGTCTTGTTGTTGAATGATGAAGCAAAAAGAACTGCACTATGAATGATGAAGCTCCTTGAAG
>c41337_g1_i1
GTTGCCACAATTCCCATCATCCCCAACACTCCATCGCAGGTAATTCTCCCCAATCTCTCAATTTCAGTCCAATAGCTCCTCCCATTGCACTAATCTCGGACACCACCCATTTTTTTTCATTGAGGACTTTCATCGAACATGTTCTGCGCACTAAATGGTTCGTCAATTCTGCCCAATTTTCCAAATCTGACGCTACCCAATACCAAATTGCGTCTTCTCAGGATAACGGCCGCCATGGATCG
>c41518_g1_i1
TTTTTTTGCAAAAGAAAGGGCAGATGTTTTCCATAAATATTATTTGCTGTACAATAGATAGCCAAATACAGACCGAAACACTGGAATCCACTGCCCATGTATCAAAAGAAACACCATTACCATCACAGGCTTTTTGATCTCATCACCAAAAGTTATGCATACCAGTACATAAACATGTACACAGATATAGTTATGCCCCCTTTCTTCGAGAGGGGTAACACCATAGCAAAACCAGATCTCAGCTGCTATAAGAATGATAGTGAAACTAAGCAGAATTCCCCGTAAAATAATTATGATGGGCGGGGAATGTGATAGCTTATCTGTTAACGTGGCGAAGCATCCATGGCGGTAGTGAGCTGCTGCCAACACGCATCAGCGGCTGTTCAGCTCCCCCCTCAT…
>c41548_g1_i1
TAGCCACCTCCTTCACCTGACCCCCCACCAACACCACCAACCAATGAGTTCCACACTTCTCCCTAGATGTCCCACACGAATAGCCGACCCCTCTTTCGCCGCCTGCAACGGCAGAGGCGGCGGCGGCGTCCCCATCCTGCCAATGCCGTCGAGGCGCGTGAGGTGCTGTGGCGTGTTTTGCTGCTCCAACCAGGCATCCAGCCCCTGGCCGGTGATCGATGGGCCGGAGTTCGGCAAGGATTTTTACGAGCTGCTGGGGAT
>c41597_g1_i1
ACTTCTCATATACCTGTGTAAAGGTAACTCTTGCCTTACACTGTCGGTTGATGTGTGATAATGATGCACTAACTCTTGCTTTACACTGTCGGTTGAACAGTCATGAAATGTATGTGTGATAATGATGCACGACAAAATACCTATGAAAGAGAGTGAGAATGATTATAGTAGTCAACATAATATTGTTTATTTCTTTTAATAATTTGGCTCTCCAAAGAGCAAAATTAAGTATTTGTCAATATATTTGTCTTTAATTTATTTAGATAAAAA
>c41767_g1_i1
TTTTTTTGTAGGAAAACTATCTTTATTAACAATGATGAAATATATATACAATAAAAACTAGAAATATAACACCATACATAACTAATACTAAAGGACTCTTAATATAAATAAGAAATATTTGCCCAGTATCCAACTGTTCTGGTTTCAGTTGAGGTATGTAGACACATGGATAACCATATAATTATACATCGGTCTACTTTGTACAAAGATCGTGGAATTTCAATTGGAAAGTACGTCACTCCTTCGCTTTTGGGGCGTCGTAACTTTTAACATTCAGTGACATGATCCCTTGTAGTTTCTGCCCAGGAAAGTAAGTCGCTTCTTTATTATATCGATTTGGATTCCTATATTTTCTGGCCAACAAATCGTTGTTTAGATTTGTCACTAGTTCTCCAGAAA…
>c41779_g1_i2
TGAAGGCCGATAGATCAGCAAGATTCGTCAACTTGGCGGCTCGCGCTATGGGAATGTTAAAGTGCCTCACGATCTCGTCGCGACATATTGTGAGATAGCTTTGTCCGCCCAGTACGTGTCCTCTGTATCAAGCGGTTCTCTTTTAAACTTATGCTGACTGGGTTACCAGTAATTTGTGGACTAATCCCATTGCTAGTACCACGGTAAGAATCATTAGAGTAAGAGATTGTGTTAATATTGACTGGATAGCTGATAGGAAATCAATTGGTTTCAAGCGTAGGATTGCTGCTGGTTGTCGCTTCAACTAGATGATTGCCAATGCTACTAGCATGCTGAAAACTTTTTTGAAGAGGGTCAATATTTTTAGGTACTCGATATCTGTCCGGAAGCAAGAGATTG…
>c41938_g1_i1
TTTTTTTTGAAGCTAACAAAGTTGTAGTTTCCTACAGATGTTAGTTTAGCACATCCATTAACAATTAATTAATGAATAATCATAAGACAACCATTCATTAATTTAATAACATGCATAAAGTACATCAACAATCCTCTTACGGTGAGAATCACTACAATGGATACTAACACTCACCCAACCCCTCTGTTTCACTCACGAACAAAAATAAATAATTCTGGTAGAATACTACTCTCGATCTCACAACCTTCACTGATAGTGGACAACACATAGCTCAATAACAATGTAGAGTAAGCACGCTATGCTTCTACCTCACCACTTCACAGAGAAAAATAGATTCTCTGGTGGGTCTTCATTTATATAAGTATTCCTAACAGCTTCCACAATGATAGCGGACCATTA…
>c41938_g1_i2
TTTTTTTTGAAGCTAACAAAGTTGTAGTTTCCTACAGATGTTAGTTTAGCACATCCATTAACAATTAATTAATGAATAATCATAAGACAACCATTCATTAATTTAATAACATGCATAAAGTACATCAACAATCCTCTTACGGTGAGAATCACTACAATGGATACTAACACTCACCCAACCCCTCTGTTTCACTCACGAACAAAAATAAATAATTCTGGTAGAATACTACTCTCGATCTCACAACCTTCACTGATAGTGGACAACACATAGCTCAATAACAATGTAGAGTAAGCACGCTATGCTTCTACCTCACCACTTCACAGAGAAAAATAGATTCTCTGGTGGGTCTTCATTTATATAAGTATTCCTAACAGCTTCCACAATGATAGCGGACCATTA…
>c42141_g1_i1
ATCCATTCTTCATCTCAAACATGAGCTAACATATTCTTTAGATGAACCAAACAATATAACTAAGGTATACATAAAAAATTTGAAGAACCTAAATGTAACTTAACATCTATTCATACAATTCTCATCAAGATTCAATTTATCTAACAACAAACTCACCTTAGCATCATTACTTCAACACACTTATCTCAATTTCTTGAATTCTAGAAGAGAAGCTAATAGTTCCTAAGAGAGGAACCAGGCATGGTACTTTCCTTCACTGCTTACTACTAGGATTATATAGGATCGGTAGGGCTATTGGCATCAAGGATACTAGCTTCATCTTTATGCCATATAATGCTTATACCCTTCCTCAAGGTGGTTGTCAACATTATCTCTCCCATCTCATCTACTCAGAATATT…
>c42141_g1_i2
ATCCATTCTTCATCTCAAACATGAGCTAACATATTCTTTAGATGAACCAAACAATATAACTAAGGTATACATAAAAAATTTGAAGAACCTAAATGTAACTTAACATCTATTCATACAATTCTCATCAAGATTCAATTTATCTAAAAACAAACTCACCTTAGCAACATTACTTCAACACATTAACTTCATCTTCAGCCTCACAAACTAGCTTATCTCAATTTCTTGAATTCTAGAAGAGAAGCTAATAGTTCCTAAGAGAGGAACCAGGCATGGTACTTTCCTTCACTGCTTACTACTAGGATTATATAGGATCGGTAGGGCTATTGGCATCAAGGATACTAGCTTCATCTTTATGCCATATAATGCTTATACCCTTCCTCAAGGTGGTTGTCAACATTA…
>c42155_g1_i1
GATTGGGTTAGTAGATTTCGTCGCCATGGCCGAGACTGTTGTCCTCAAAGTTGGCATGTCCTGTGAGGGTTGTGTAGGGGCTGTTAAGAGGGTTCTCACCAAAATGGAAGGTGTTGAATCATTTGATATTAACCTGAAGGACCAGAAAGTAACAGTTATAGGAAATGTAACATCTGAGGCAGTTCTGAAAACAGTTTCGAAGACGGGGAAGAAAACTGCTTTCTGGGAGGCAGAGCCAGAAGTAAAGGAAGCTGATCCTGCTGCTGTTGCTGCTCCGGCTCCGGCTCCTGAGGCAGCTACTTCAGCTGCTTGATTCTACCGGTAATCGGTTAAGTTGTTGGTCTGACGCCACTTATCTACTACCTATTGTACCTTTTGATTCTGGCTCTGAAGTATTGT…
>c42243_g1_i1
GAATAACCCCAACCTCCCACCGGGTCCCCGGCCCTTACCGCTCATCGGCAACCTCCATCTTCTCGGCAAAAATCCTCATATCTCCCTCCAGCATCTCGCCAAACGCTATGGACCCATATATCATCTCAGCCTCGGTGAAGTCCCCACAGTCATAATCTCCTCAGCCAGAACAGCGAGAGAAGTCTTGCGTACCCACGACCTCCCTCT
>c42672_g1_i1
AAAAAACATATCCACATATGAAAGACCGAAAAGAAACCCTAAATCTAATCCCGACTCCACCCCTTTCAGCTCTCCCAGCGTCGTCATGATGCTCCTCCGCCACCCCTTAGCACCTCACCCACGCTGACGATCTTTGATCGCAACCGGTGCATCCGGTCCACCCAATCCAGATCTCCTCATCTCCGCCCTCGATCTCGATGATGTCGACCTCTATCGAGAGGATCGATCACCTCCCCCCTCCGTTGGATCACCTCGATTGTTCTAGCAGCTTCAGAGTATGCTTTTCCCTCTATTATTGCTGATATTGCTATAAATTAGGGCTGGATCATCAGTATTCAACGTCTCTTACACCCCATGGGGAAAGGGGCAGTGATCAAGTTTTTCTTTGAGATAAGTTCG…
>c42672_g1_i2
AAAAAACATATCCACATATGAAAGACCGAAAAGAAACCCTAAATCTAATCCCGACTCCACCCCTTTCAGCTCTCCCAGCGTCGTCATGATGCTCCTCCGCCACCCCTTAGCACCTCACCCACGCTGACGATCTTTGATCGCAACCGGTGCATCCGGTCCACCCAATCCAGATCTCCTCATCTCCGCCCTCGATCTCGATGATGTCGACCTCTATCGAGAGGATCGATCACCTCCCCCCTCCGTTGGATCACCTCGATTGTTCTAGCAGCTTCAGAGTATGCTTTTCCCTCTATTATTGCTGATATTGGTATGAGATTTTTGAAATTGATTTCTAATTTGGATTGTTATTTCATGAATTTATTCGTGCGATCTCACACGTGTGCATGCTGGGTCTTAGCT…
>c42672_g1_i3
AAAAAACATATCCACATATGAAAGACCGAAAAGAAACCCTAAATCTAATCCCGACTCCACCCCTTTCAGCTCTCCCAGCGTCGTCATGATGCTCCTCCGCCACCCCTTAGCACCTCACCCACGCTGACGATCTTTGATCGCAACCGGTGCATCCGGTCCACCCAATCCAGATCTCCTCATCTCCGCCCTCGATCTCGATGATGTCGACCTCTATCGAGAGGATCGATCACCTCCCCCCTCCGTTGGATCACCTCGATTGTTCTAGCAGCTTCAGACTATAAATTAGGGCTGGATCATCAGTATTCAACGTCTCTTACACCCCATGGGGAAAGGGGCAGTGATCAAGTTTTTCTTTGAGATAAGTTCGGAGCTTTGGTGGTAATTTCTGTGTTGGCAATG…
>c42892_g2_i1
TGTAGTTTTTTTTTTTTTTTTAAATTTAACAATCTATTGTAGGAGAGGTCTTACAATGTAATGCTCAATCCATCTTCTTTATCTCTTTTATGGGAAACTACACACGGATAGATTTCTCTATTGCGGCAGAATACGATGGCACCCTCCGCGAGGTGCAACTGATAATGTCGACGAATATGTGCGTTCACTCATATAGATGAATATCTAACTAAGAAAAATAGGCATGCAAATCACTGATCAGTGCACATGCACTAGAAGCGGAAAATAAAAAGTTCAAAAATCATAATTGTGGATCAACCTAACATGAAGTCCTTAGATTGCATGCAATGTTCCTTGGAAAGAAAGAACGATTCCTTGAAACAAAAGTTGAAGTCCATGGTGGTCCAGGAATGTATGTCC…
>c43000_g1_i2
ATCTCAACTTATACCCATAATTGTTATTATATATATATATTACAAGTGAATCTCCTAAAATACTTCACATCACTCAGAGTTATTTTAATCAGATGATGAATGCTTTTATCTTATTATACTCGTGCTAAAATTTTATGAACCAGTTTCTCAGTAACACATTAAATCCTTGAGTTGGATTCTGGTATCCACAATTTTGCATTTAATGTCTCCATCCACATTAGAAAGATGGTATACAATAATTCTATTACATTCAAATATTTCTAATGTTTTTTGGAGCAACAATAATGTATTTAGTAACATTTTATCAGAAGAACAAAATTGTAGAATAGTGAGACTCACTCATAGACCTCCTTCTTGAAGTGT
>c43045_g1_i1
GCCTAACCCAAACCAGAAATTCTCCTATAAATGTACCACACCAACTCCATCTCTTCACCACTCTCACCCACTTTCTCCATAGTAATGGAGTTGCAGAGCAGCAGTAGCACCCCACTACAAATACTGCTAGTATGGATGGTACTGATGGCGGCATGCTTGGAGATCGCAGAATGCAGCGACTGGGGGGTGACCCACATGGCCCACGGCCGCCGGAGGAGCGGTGGCAGAGGTTCGGTTGGGGCGTTTCAGTATGCGGCTGCGACGAGCTGCAGAGCCCACACAGCGTCACTGTTGGACTTCGGCGGTGTAGGGGACGGCGTCACGTCGAACACTGGCGTCTTTGCGGCGGCCATGAACAACATGTCCCAGTTTAGCTCCGACGGTGGGGGGTTACTGTTT…
>c43368_g1_i1
GCAGCTCAAGAATCTCCATGCGTTTTCCAGTTTCATCTCTACCGACAAATTTGAGCCCTGCTCTTTCAAGCTCCTTGACTATAGAAGGATTGACCTCATATCTATGTCGATGTCGTTCATCTACATAGTTGACATTGCCATACAACTTAGAAGATATGCAGTTAGTGGTTTGAAAATATGTCCTCCTCGATCCAAGCCGCATGG
>c43368_g2_i1
ACGCATGGAGATTCTTGAGCTGCCGACTCATCCTTATTTCGTTGGAGCCCAATTTCATCCAGAGTTCAAATCGAGACCTGGAAAACCCTCGGCACTTTTTTCAGGACTCATCGCAGCCTCATGCGGGCAGCTGGATGCATTGCTGAAGCGCAATAACCATGTCGCTAACAAGTTCACAACCAGATACACTTATCCAAGCAATGGTCATGCATCAAGTAACGGACATACATCGACTAATGGTGTCTCATCGCCAAAAGCTTACCAAAATGGAAATGCTAACAAGCCTGTCAAGAGTATAGTAAATGGAAGCTTATATAGCAATGGGAATGGCAATGGTGTGTATGTCTAACAAATCAGCAGCAAAGATGATGCAGATCCTCGGTATCTGTTTGTTATCGT…
>c43371_g1_i2
ATCTCACTTATCCACTCCCATCGTACCACACATCAGTCAACTCCCTCTTCAGTCCTCCCTCTACTCTTGCTTTCCGGTAAAACCCTAACCCTAACCTCATCTCCCAATTGATAGATGCCTTCTGATCTCGCAGGAATCACCATGGTTCCGCCGGCTTCCTCCTCGAAAATTGGGCTGGCGAAGCCCACATCGTCGACCTCCAAGGTATGATGCGGCTCAAGTTCTCTCAAGGGAATTGATCTCGTATGCACATTTTCTTTACTTGATGTTGGTTTCAATGCACCCCGACGGGGCCTCCATGTGTTTATGGCAGCGGAAGTTGGCCTAGAGTTGGTAGCTTGGTCTTAGTCTTCGAACCTCCAATTTTATGGAAAACTTCCAATTTTACAAGATGTACCC…
>c43371_g1_i3
ATCTCACTTATCCACTCCCATCGTACCACACATCAGTCAACTCCCTCTTCAGTCCTCCCTCTACTCTTGCTTTCCGGTAAAACCCTAACCCTAACCTCATCTCCCAATTGATAGATGCCTTCTGATCTCGCAGGAATCACCATGGTTCCGCCGGCTTCCTCCTCGAAAATTGGGCTGGCGAAGCCCACATCGTCGACCTCCAAGGCAAGGTTGGTGATGATCGTGTCTGAAAGAAATGTGTATCCCTGAGAAAGCGAGGAGACAAAGAGAACAACAAATATATGAAAAATAATGCAACGCATGAACCATGAGTATTCTCCCATGAGCGTTAAGCTTTGTGTGTTCTACCAGACTGTGTATATGAGATTGTGTAACTGGGAATCCTGCGATGAGAT
>c43488_g1_i1
AACCCCCTTGGACTCGCTTATGTCTCTCTCCATTCATTAAGGTTTCACTCGCATATTTGCTGCCAAACCGCAGAGTTGCAGGCACCATTTTGTGGAGTCATGATTACCACCGTCGTCAGATGATATCTTTTGCCCCGTCAATCTTGCAGCTGCTCGTCCTCCTCAATAATGGCAGCGTTGGTGGCATTATTCCCCCTACTCCCCTTCAGCTCCGTGGTGATGCCTACTAATCCCTGCTAGGTTTTGAATATGATGAGAGACTTGTGTTGGATTTATGGTGATGTATAGAGCCTGGTGGTGTATGTGATCAATATGATGTTGATCATCCTCAATGAGTGGATCTCTACCTACTTGGTTGTTGTTGTTGAGATTACTGGCGTACTTCACACAGGCGAGGTC…
>c43488_g1_i3
AACCCCCTTGGACTCGCTTATGTCTCTCTCCATTCATTAAGGTTTCACTCGCATATTTGCTGCCAAACCGCAGAGTTGCAGGCACCATTTTGTGGAGTCATGATTACCACCGTCGTCAGATGATATCTTTTGCCCCGTCAATCTTGCAGCTGCTCGTCCTCCTCAATAATGGCAGCGTTGGTGGCATTATTCCCCCTACTCCCCTTCAGCTCCGTGGTGATGCCTACTAATCCCTGCTAGGTTTTGAATATGATGAGAGACTTGTGTTGGATTTATGGTGATGTATAGAGCCTGGTGGTGTATGTGATCAATATGATGTTGATCATCCTCAATGAGTGGATCTCTACCTACTTGGTTGTTGTTGTTGAGATTACTGGCGTACTTCACACAGGCGAGATC…
>c43735_g1_i1
AATGATCTTGCCCTTGCACATGTTTGGTGGACAGAGGTCGCAGCCGTGGGAAGTGACGTTGAAGTCGTGATAGGGAAAGATCCTTAGCATCCCCTCCTCATCAATATAGCTCGGATTGGTGTTGATCTCTGAGAAGTAGCCGATGAGCCCATGATGCTTGAGAATCGTCTCTATGAAAAAGGTGTTGGCATCACTGACCACTCTCAGATCGCATCCAAGAGCATAAGCAGACTTCACAGCCGCAATAACATGGGGATCCAGAGGCGCGATTTTCAAACAATCCGCAATATCCTGAATCGTCTTCCCCTCCGAGTGAAGCTCGGCCATCATCCGATCCATGACAGAGTTCCAGGGCATGGTGGGGAGG
>c43805_g1_i1
CCGACAAGAGATAAGTTCCTTAAACTCTCGCTCTTCCATTTTCTAGTACTGATTTGGTTTCTAATTGCATTTCATGGCCCTTGCAGGAATTTGATCAATGGAGAAGATGAAGGAGATCATGGGGAAGAGCACAAACGGGACAGTCTATAAGGTGACTCTCGAAGACGGAAACCAAGTTGCTGTCAAGAGACCGAGGGAGAAGATTGCGAAGGGACAGTGAGATTTTGAGACAGAGATCAATGTTCTGGGAAAGATCCGACATCTGAATCTTCTAGCTCTCAGAGCTTACTACT
>c43830_g1_i1
GGAAGACACTGGGCCGTGTCAATGAGAATGAGCAGTATATTTAGTCTCCAACCGCCAAGCCCTAAACCCTAGTCGGGCGATTCGAAGTCGATAGAGGGGTGGGGAGGAGAATGGCGGAGCATCTGAGCTTGGGGATCCTCATCGACATCGTCGACGATGAATGGATGAGGGACACACTCCCCATAGAAGATATCCCTCTTCCGCCGACGATGGTCGTCCGAACTGACGAGGCGGAGGAAACACACCAGGACAAGCAACCGGATGAGGGGGATGTATGGAAGGATCTTGCTCTAGAGAATCCTTAGGCTCTATTGTCTAGTTAACTGCAGGATGTGACATGTAGCTGATGCCGGCGTTGAAGTAGGAGATCAATCTTCAGATAGAATCTGGGCATTATTT…
>c43954_g1_i1
AGAGGGTATTCTGCTGCAGCGGTGATTGATGATTCCATACTTGTTGTCGGTGGCAAGCAAGATGATGACCATGATTTGGATGCTGTGGAACGTTACGAGGAGGGGACAGGTTGGACTGTCACTGATTTCAAGTCCATTGGGAGAAGGTCCTACCTCTCTGCAGTTGTTCTATGAACTTATGCCGCGGGGTGACTTGGGGTCAGTTTCTTTTTAGATAGTGGAAATGGTAGCAGGGGAGCTTTAGTTTTGATCCTTTTTCGTTTAACTGGCTAAATTTATATGCACATATATGATATATGTTAGGCGAATATTGTGGATGTCACTCGATCATTTTGCCCGTCTGGTAAAAATAGTTTTTGTACATTAATCTCTTTTTTTGTTTAACTCGTATGGCG
>c44290_g1_i1
GCAAACTCAAAGTAAAAGTGGTGTGAACCAAATCTTTAGCTGCTTCACTCTGAAGGTGCTATTCACATTCTTCCTCGCCTTCTTCAGCTGCCATCCGATCTTAACCTTCAGCTTGCGCAGCACCACCCTCGTAAAAGACCTCCGCTTCCTTCTTGAGGATTTCTCCATAATCTTGTAGATCAAGAAGTTCGCCTTCATGTGCTTCAACTCCTCGGCATCCTCCTTGTCAACCCTAGAGTAGGAAGAGTAGCTCCTCAAGAGTTTCATCCAGGTATAGAGAGAGAAAAAAAAAAAACAAGAGAGCAG
>c44562_g1_i1
GCACAAGCGATCAGAAACAGGGGCGACGAGTGGGTCCTCAGTCCCCCGTCAATATATATCGGTCGTCTCCTCCTCCTCTCCGAACTCATCCTCCCTCACCTCCTCACTCACCCTCCCTCCTCCCCGTCAATGTCGAGCAGACGAGCAAGCAGGATCTCCGAGGAGGAGCTCAACGAGCTCGTCTCAAAGCTCCAGTCTCTGCTGCCAGAGCCCCGTCGCCGGAGCTCAAGCAGGGTATCCGCAGCCAAGCTTCTGAAAGAGACATGCAACTACATCAAGTCGCTCAACCAGGAAGTCGACGACCTCAGCGACCGCCTCTGCGAGCTCGTCTCCACCATGGACGGTGCCCAGGCCGAGGTCGTCCGGAGCCTCCTCCGCTCCTAACCAGCTAGGACTTTA…
>c44980_g1_i2
ATCAGCTTTTCCTCTATGGTAGCCTTCGTCTTTGCCAAAATTTCGGTCGACTGTCGTCGAGAATCATGGCCAATCAGCCCCGCGATCATCTCCTCATCGCGTACCCAGCATCGTACCCCTGATCGGCGCTTGCCGACCAAGCGCTGCGGTAGCACCGATGCCGCCGCCACGTTCTGCTCCGCCCTGCGCCTCCCTTCACAATCTCCTCTCTTTTTCTCTCTCCTCTGATACCAAATGAGTCACTACTGTGTAAGGAAGGGATAAGGTCAGGG
>c45898_g1_i1
GCCGATTACCGGCATCGTCGCACATCCGGCCGACTCCACCATCGTTTTCGAGGTTGGATTTCTGTCGGAGTCTCTTCCTGTATCACAGTTTGCTGAGATTCCAGTCTGCAAGGCCAAGGTTGGGTGCCGCGGGTCTGCTGGGATCATCAACGAGAAGCTGCCGATCTCTGAGGTATAAGCTGGATAAATCTGCCAAGTTAAGCTGGCCGTGAGAGCATCAGTAACAAGGTTTGTTGGGGAGAGTATGTTTCATATAGGCTCAAATAATCTTTTATGCAAAGACCTCGTGTATAATTAAATGACAGTGTCATCTGGTTGTACACTTTATCTGTTTTTTATAATAATGTCTTTCACTATACGTAAGTTCATTTATGGAATGTGAATAGAAATGGATGGAAA…
>c46077_g1_i1
AAGATACTTACATCACATACAAGATTGAGCAGTTTGATACATATTTTTACACATAATACATAATCAAATTACCATTAAATATTAGTTTTCATCTCGGCATACTTTGATTCACATAGCAAACACAAACGGTCATAAAGCTTTTATTTTAAGGCACTCGACGCACTGATATACATAACAAAGACTTAGCAAACCCAAATAGACATAAAGCTCTTATTTCAAGACACTTAACGCACTGATACACATAGCAGACACTCGGACTAAAAAGCCCTTATTTCATGACACTCCTCATACTGATACACGTAGCAGACACTCGGACATACAGCCCTTATTTCATGAGACTCCAAGTACTGATCCACGAGGGTTTATGCCTTGACAAAGACAACCAAGAACGGCTGGTCG…
>c46105_g1_i2
CAAGTGAGGAATCAAATGAATCAAATGTGTAATTGGTCCCCGTATGCAAGTGAGGAATCAAATGAATCAAATGTGTAATTGGTCCCCGTATGAGTTGCATGATGATCAAGTAGCTTATCATCAACTTGTTCATATAAAATTTATAAATATATTATCTGCACCAAAAGGGTACTATAGCCCCAGAAAACTGCACCATTTCATGGAATGATGTCCGCCTCTAACACTATTCTATTGATTTTGATTCTTTGTTTTAGTTCTAGCTAACGCCTTCTCTCATCGCTCAGTTGTGAATGGGGGGCTTTCTCTTCGCAGGTGAATAATCCATCCCTTCTATATCTATCATGTCGGGGAACGCCTCCGGGGTAACCTCAGTGTGGAATTCCTTGCCCTTGATGCCCT…
>c46187_g1_i1
GGAATCGTGACACACAAATTTGCAAGCATGGTGCTAAAATACTCTTGAGAATACTCTTTTCCCTCCCTATAAAGTGAGAGAGAATCGAACTACACTCAAATACTACGGGAGGTTGCAGTGGTAGAAGAGAACATGTCTCAGCTGTCCAACCCACAGCATCGTCCCAAGGGGAGCAACGACGACTACTGCTCGTACGTGACCAAGATCGAGAAGTCGCTGAGCATCTACGAGGGCCCTCACTTTCCTAACCTCGGTGGGATGTTCGCAACTAAGGAGGAACGAAAGGGCATATTCGGCCGGCCAGAGCACATGGAGGAGTTTGCCGATAGGGTTACCGTCAAGGTCGCCAAATCCAAGAGCGGAGGAGTCTGAAGGTCGATCGACAGTCGCCGGAGGGAG…
>c46202_g1_i1
GGACCATGAGGAAGCTAGGAGGAAAAATGTTGGTGGCAAGGTACTTGGATTCTTTTACTAGAGGGTTTTGGGAGGTGTTAGTCGAGTTGGTGGTCTCTTTTCCGATAGTTATGTCGTGGATGTGATTTTGTTTCCATTTATGAGGAATTCCCAAATCTTGAAGCTTGAAGACTGTTTCATTGTCATACCTCTTGTCTTGGTGTTGAGTACAGTATGGATTTGATTATATCTATTTGGAGGATGTTGGTTTTTCTATTCAATGTATTTGTACTTTTTCATCTGTTACATGCGTGACTCTTTAGAATAACGAAATGTAATCTGAAATTTATATCAAAAAAAA
>c46351_g1_i1
GCATGTATCGAATCCAAGCCCACCTGAGACCAAACAACTCACAGAAAATCAAAATCACAGATCAAAGTATGCACACCACATGTAACATATAAATGATTCATCGACAAGACGCAGACGATGAGCGATTCAACATAAATTCGAACAACAAAAGCATAGGATTCATCCAGACATCGATTATCAACGGCGATATGGAGGAAGAGAGGAGGATGAGCTCACCGGAGACGAGGGACGGAGCAGCGGAGGAGGTATGCAATCGGTGAGGTCTACGAAGGAAGA
>c46575_g1_i2
GGCAGATGCATCCACGTGTAACCTATGATTAACGCATGAGCCGTCCTGAACCTTCCAGACCCCTCCTCCATCTTCCACCGTCGAACCTATAAAACTCCTCTGTCCCCTCTTTTCCAATTCCTTTCTGCTCGGCATCGCATCGTCTGCACCGGTTGATTCTCAGGAGCTCTAATTATCTTGTTCAGCAATTTCACACACAGGAGAGAAATGAGGGGAGCGATCAATATGCTTTTAAAGAATATCATTAAGCAAAACTGTCCATGGAAAGGATCAGGATCATGGAGGGCTATGACAGTCTCGATCCCCAACAGGCTTGAAAAGAACAAGCATGAGAAAGCGGGAGCAGTGATGAATGACAATGTGGTACCTCTTGTTGCCTTCAGCAGGCCGCCACCACTC…
>c46651_g1_i1
GTCAGGTATGATGCCAGCGAAGTAAACGTCGTAAAGCAGCTGCTGCCCTAGTCTCTTCACATCCTTTAAAAGTTGTATTGAGGGCAGCTTATCTGCGTTCAATTCCTCTCTCTCTCTCTCTCGTTTGAGTTTAGCTGTTGAAGATGGGAACCGCCGACTGCTGCGATATCATCATAGCCATCATCCTCCCGCCACTCGGAGTCTTCCTCAAGTTCGGATGCAAGCATGAATTCTGGCTTTGCTTTTTGCTGACGCTCCTCGCATATCTTCCGGGTATCATTTATGCTATTTATGCCATCACCAAGGATTAATCATCATCATATTCAGGACTGCACGAGGAAAGGATCCGTCTGGTTTGTTCTGTATAGTGTGTTTCTTTTCCATCTTGAAAATAGTTTG…
>c46658_g1_i1
TGGCAAACATGAATATCAGGAAAATTTGGGCAGCACTCCCTTTGTATTAGTATGCATAGAAACAACTATTATAACTCTCCAAAATCCTATATTTAATAGTAATCATACAATAACTTCACATAAATTACTTCTTTACACTGGAATCTAAAATCACAAATTTATGACTTTCTCTGCCTTGGACTAGCACCCCCTGGTTGAAGCCCTCCTTAAACTCTCCTATGGTGAAGAACAGAGGTCTCCTTCACTCTTAATTCCTCTAATAACAGTGGTGGTTCCTCCTCTCCAAAAGCTCCGATGAGAGGCCGTTCCCGTCGTGAGAGAGGTCCTTAATGCTGCTGCCTTTTACCTCCTTATATAGACCTATAAAACTGGAAAATGAGTTAGCAATAAAAAAGAAAA…
>c46763_g1_i1
TTTTTTTACTTAAGATAGTCTCCATATATAATTGTTAAGAATACAGCTTGATCCGAGATATAACTGTTCCTCCACGAATTCGGTGGCCGGAGTGCTAGTTCAGCCACTTTAATTCCCTCCATTTACATTCCTCCATTTACATTAGGGTTTCGAGCAAACTCTACATAGCTCGGCATTTGCTATAACTCTACAACTAAGTCCCAACATTTGGGTACCGTTAAACATTGAATAAAAAAATGATGATATCTCAGACGGAGAAGAAGCAGTCTGTGATCTTCGTAGACTGTCAACGGCAGAGATCTCCGTTGACACTATCCCGGCCGCCCCTGCCCCTCCCTTACTGTCAATTGCCGCTTCTCCTCCGCAAACTGCGATGATCTCGCTATATCATTGATCAAC…
>c46823_g1_i1
TTTTTTTTTTTTTTTTTTTTTTCATAAAAACACACACAGATACTTTTATATAATAGTTTAACAGTTGTAGCAACATAAACTAGGGTTACACATTAAAGTAGACCAAAATGATGAGAAAGGACTCTCTCATATACATGAGAGATGGGCATTCAGTCTTCGAAACCAGTACATAAGAAAGATAGTTGGGATATGGTGGGACAAAAACTAGTAATAGCTTCAGAGTAATACTACTGTATCATCTGATCTGATTTTATCTCTTCTTCACCTCAGACTTCAGTCCCGGAGTCTCGAGGAGCGTTGCATCGGAAGCATTCCATCCTGCTAGCAAAGTTGTGCTCATTGCAGCCCATCCTTGTACAAATCCAGTCACCAGACTTCCAACCAGCGCGGCCACCGCCT…
>c46888_g1_i2
CCACCTGCACCGTAACCTCCACCATGCTCCCCACCGGCAGCGTAGCCACCACCTTCTTCTCCTGTTCCACCACCAGCACCGTGCTCCACACCGGCTGCATAGCCACTACCTTCTCCAGATCCCCCACCGGCACCGTAACCTCCACCATGCTCTCCTCCGCCAGCGTATCCACCACCTTCGCCAGACCCTCCACCGGCACCGTAACCTCCACCTTGCTCCCCTCCGGCAGCATAGCCAACTCCTCCTCCTGAACCCCCACCCCCACCTGCACCGTAACCTTCACCATGCTCACCTCCGGCAGCGTAGCCAATTCCTCCACCTGAACCCCCACCTGCGCCGTAACCTCCACCATGTTCCCCTCCGGCAGCGTAGCCACCTCCTTCACCTAACCCCCCACCT…
>c46950_g1_i1
TGGTGATGGAGTGAGCCACACAGTCCCAATTTATGAAGGATATGCCCTTCCTCATGCCATCCTCCGTCTGGATCTTGCTGGTCGAGATCTTACAGATGCACTGATGAAGATACTTACAGAGAGAGGTTATTCCTTCACCACTACTGCAGAGCGGGAAATTGTCAGAGATATAAAGGAGAAACTTGCGTATGTTGCCCTTGATTATGAGCAGGAGCTGGAGACTTCAAAGAGCAGCTCCTCCGTGGAAAAAAGCTATGAACTACCTGATGGTCAGGTTATTACCATCGGAGCTGAGCGGTTCAGGTGCCCTGA
>c46950_g2_i1
AGTGAGGATACCTCTTTTGGACTGGGCTTCGTCACCTACATAAGCATCTTTTTGGCCCATCCCAACCATAACACCAGTGTGGCGAGGCCGACCAACAATGCTAGGAAAGACTGCCCTAGGAGCATCATCACCAGCAAATCCTGCCTTCACCATTCCTGTTCCATTGTCGCAAACAAGGGGCTGGATATCCTCGCCATCAGCCATTTTCTACAAGTCTTGTTGAGAGGCGATCGAGGCGGGTCAGACCTTCCTCTTCCGGGCAGTGCGGATGGGAAGAGCACAGAATGAAGGCACCTGCGAAGAAACGAGAGGGAAATGGTGAGGTCCGTATAAAA
>c46950_g3_i1
AGAGTCGAGCACAATACCAGTTGTACGGCCACTGGCATATAAGGAAAGAACAGCCTGAATCGCAACATACATGGCAGGCGTATTGAAAGTTTCAAACATAATTTGTGTCATCTTCTCTCTGTTTGCCTTTGGATTGAGGGGGGCTTCAGTGAGAAGGATAGGATGTTCCTCGGGGGCAACACGAAGCTCGTTATAGAAAGTGTGATGCCAGATCTTTTCCATGTCATCCCAGTTGCTAACA
>c46989_g1_i2
GTTGGCCTTTCTCGCAATATCAGTATAGTTGTAGGCGCACTTAAGCTCGATCTCATTGTAGATGATGGTGGTATTTTTTCCTTCATAATTAACTGGAGCCAAGCAGTAGTCAGGATGAGACCTCTCCATCTGAAAGCGGCCCTCATCATAAGGGTTACTGTGACGCCTCGGATACCTTTCGCAGTAGTCAGGATGAGGCCCCTCCACCTGGAAGCGGCCCTCATCGTAAGAATCGCTGTAACGCCTCTGATACTTCTCGTATTTTTCTTTCCAGCGACACA
>c46992_g1_i1
AGAAGATGGTGGAGCATTCGAAAATGGGGATTCAAAGGATGTCTTCTATCGAGAAGGAACCACAAACCCTCATGTTCGACCAGATCCAGCATGCAAGGGAAGCAGCATTGTATGTGATGAAGACGAAGACAATAGAGGAGGCTATCAGTATTTTCACAGAGGGTTTACAGTCTCAACCTGTACTCGTAAAACGAAGCAAGGAGGCCTACATCGATGATGATATCTGGAAATTGGAGCGTCTTGTTACAGAGCGTGATGAATTAACTGAACCAAAGGACATAGTTTCAGCTCCATTTTAACTCTTTGTTTTGGGATTACTAAATTTGCAACACCTTTTTACTAAATGCGAGGATCTCCCTTTTAAGAATCATCAATGGGAAACTATGTCCATGAAGAAGG…
>c47039_g1_i1
CTTCCGAAATCAGTCCGCAATCCACGAAAAATTCCGAACGAGCAGATTCACTTCGCTCGTTTCGACAGAACATATCAAAATGAAAATTGCATAAAACACAAACCCGCTATGATTATACTATCCAAACTAGACTAGTCGATTATACAAGACAACACATTACAAAGAAATACATTGTTTCTGTATTCACTGTCCAATTCGATCGACATAAGCAACAAAACATCAAATTTTGCCCCTTACTTTCACACATCAGACTGCAAGCCTCCAGAGTATGACGCCTTCAACTTGTTCAGCAGACCATCCTGACTCGTACTGACGAGCAGGTTACTCCAGTCTGACGATCTGTGCACAATTCTCGATGGAACACGGTCGCTATCTTCACCCCCCGACGCTTCGTACCCA…
>c47039_g1_i2
CAACGGACCATTGTAGAATAAGCTGCAAGCTCAAGTCCATGGTACATACACCATAAAGACCAATAGAATAGCAGAAATCATGAGAATGAAGAATTTTAGGTAGTTCTTTCTTCCTACACAGTTGTTGATCCACCTGCAGTGATGATCGAAACCATCAACACATTTATCACAAACCCTACAGTGTTTACTTTTGTTTTGCACCTCAACCTCGCAGATACTGCAATAGAACATGCCATCTTCGCTAATTTGCTGTGAAGATTGTCCCTGAGCACCATGCTGACCAGAAATTTTAGGACAATTCTGCTTTCCACCGTCCTCTATACCAGCATTCATCTTTGTCCTGAGAATTCCTGAGTCGCATGGATCTGTTGCAGCACACCAGATGTATAGACAGAAGAC…
>c47368_g1_i1
TGGACCGGATATATAGAGAGCGCCAGATCCACTTCATATCTGTCACGGGCCCCACACGGATAAAACCACATCGTATCCTTTAGCCATATTTGTAACCCATCCGATTGGTGTGGTGGTGGTACACTATGCTCCACTGCTCCACTCCTCCATAATCCGTTCATGTGCCACAATGTCCATTCCGGTCATGCGCCACAATGTCGTCAGAATCTTCCAACATATGAACCATTATGCTCTCCGCTGGCCATTCGAGCTTGCACACCGGGGCAACAGATTGTTGATACACCTGCACAATAATTGTAGCCGGCTCCGCGAGATCCATGTTTCCCGCTAGCGACGAAAGTTTCGCCATCGTAGTTCGGTTCAACCCCGCTGGTGCCTGCTGATTCCGAGGCATCGTGT…
>c47395_g2_i1
TGTGATTCTTTCTCTTTGAGGGTCCCGGCTTCTTGCAGGTCTACCATTTCCTCTGCTTCCTTTGGGTTGGGGATCTCTGCTTCGTGAACTTCCTTTGATTCTTGGTCTTTTGAGGTCTTAGTTTCTTGCACAACTAGTACTTCAGCCGGCGATTCAGTTGTAAGAGCTAGCTCCTCCTTTGGCCCCTCAGTTACTGTTTCTTCTATTGCTTTTTCCTCCACTTCAGTGTCCTTGGTTACCTTAAGTAATTCGTGTTGGACCTCTGTGCCTTCAATCGGCAGCAGGGCAGATGTTAAAGAATAAACCTCCACTGTGGTCATTGATTCACGAGGGAGAGAGAAGATGAGCCGATTGAAAGGTTGGTGAGCTTGTTATATAAGCAACACTGAAGTAG
>c47408_g1_i2
CGGGACCCTTTATACAGCTTTGGAGACGGTGTTTTTAAAGCCCCACCCTCAGTTCACCGCCTGCTGAGAACGGGAAACCGGCCCCACTTAAGTTTTTGCCATTTTAGGGCGTTCTCGGTCGCAGATCTGGTAACTCATCGAGCTCGTTCTTGACGGCGATCGGCTGAAGAAACCAGGGACAGCAAATCTTCAAGATGTTCGACGATCAAGACTTAGGATTCTTCACCAACATCCTCGGCATGATCATATTTCTGTTGGTGATCGCATATCATTACGTGACCGCTGATCCAAAATACGAGGGGAATTAGCACATTATGACACTTGTTGAAGGAACTGTGACACTTAATATGGCAGACCTGAAATGCTCTATATGCATATCACATGTTTCTAATTAGCATT…
>c47423_g1_i1
AAAAGGTATACCCATCAAGGAATGGAAACTCGGAGAAGCATGCAGTACGAGGATTATCACTTGCTATACCTACAGGAGAGTGCTTTGGCATACTTGGTCCAAGTGGTGCTGGGAAGACATCTTTCATGAACATGATGACCGGGTGTACTACTACTACTTCTGGCACAGCATTTGTTCTAGGACTGGATATAAGTAAGGATATGGATGAAGTCTACACTAGCATGGGCATATGTCCGCAGGATGACTTGATTTGGGAAACATTAAGTGGTATAGAGCACCTCCTATTTTATGGAAGATTAAAGAACCTAAAAGGAGCTTCATTGACACAGGCAGTCGAAGAATCATTACAGAGAGTAAATCTGTTTGAGAAAGGTGCCGAGTTTGTAGGAACATACGATG…
>c47446_g2_i1
TTCATGAAATATAGTCCTTATGTCACACACAAATGAATAACATTACTATTAATGAAATTCAATACAAAAGGATCCAATGACATTACATATTGAAGAAACTATATAACAAGTAGTACAATTTCAAATTCCCCTTAGAACTCAAGTATCAACCCTCTGATTTTATTTAAGAGATTTTGTTGATCAGGTCCTTGCATCCAAGTCCAAGATGGTGCTCAAGTTCATAGGGTTCATATACTCAGTTGATCCAGTCATAAAATGGCTTGCGATGATCCTGTTGGCCCTCTCTGAAGGATGAAATTGATCCCAAAATGCATAAACATCACGGTTAGGACATAAGTTCGATGCTGCTGTGCAGAGACCAATCCCATTATAAGGTCCTTGTCCGCAGCATGCAATCTT…
>c47447_g1_i1
TTGAGGTATTCAATTGGTACCATATATCGCTCGCCTTCGATTGTGTAGACCAAGAGATGGCCTTTGCTGGCAAGTGCCAGTGAACTTGTGCTGCAGATACGATCATCATCAGCTGATAATCCCCCTCTCTGAGGTGAAGAGAGGGTAACCGTTCTCCCGAAAGTGGCAGACTTCCTTGTCCTCTCCATAATGGTTTTTGTGTTCAGCATGGTTGGCTGTAAGACAACGGAAGAG
>c47483_g1_i2
TAATATATACGAGAGGTACATGCAATAATTTTACAATGAAGAGCATAGTTGAGTTTGTATGCATAACAAGTGTAGAAATATGTGGTTAATATATACGAGAGGTACATGCAATAATTTTACAATGAAGAGCATAGTTGAGTTTGTATGCATAACAAGTGTAGAAATATGTGGTCAATGTATACGAGAGGCACATACATATTAGGTACCAGAAAGTGTTCCATTTGATGGTACTTCATCGCTCATCATCTTCTATGAAGCTGGTCTCTAAGACATATTCCCTCATTAGCCTCGTGTTAGATTCGTCGACCATCTTGAAAGCCAATTTCTCCAAGTTCTCCCACTCAAAATCTTTTTTAGCATATGCAGAACGTACCTCCAAAATGCGTAAAGCTAAAGCCT…
>c47500_g1_i1
ACTCTATATCAACCACCTGGCCACCAGCAAATCCCTGGCTCCCAAGGCAGCGTGAGAGCTCGGCGACAGCGCGGTTCATGCGTGAGGGTCGGATGGGGCGGCCGTAGGAGGTGTGATCGGTCAGAACCTGAAAGGCCTGGGCGATGAGGGCGTCGCCTGCAAGGATGGCGACAGCCTCGCCAAAGACTAAATGGCAGGTGGGCTTCCCGCGGCGGAGGGTGTCGTCGTCCATGGACGGATGATCGTCACGGATGAGTGTCATTGTGTGGATCATCTCCACTCCGAGTGCTGCGGGCATGCCCTGGAGATCGTTGCCACCGGAGAGTTCGCAGGCGGCGAGGCAGAGGATGGCACGGAAGCGCTTGCCGCCTGCAAGGAGGCAGTAGCGCATGGCATTAT…
>c47698_g1_i1
CAATAGGAAATTTGTTGGTCTGGCAGAAATGGTTGGTCAATGGTGAAGAAGAATTTTGATTTTGTTCATTATGTTGGTGGTGAGTGTTCCCTTTCCTTGTCACGCGGGGGTGGGATCAGAGTTCTTGTCCTTGAAGGGAGGATCTGATCAGCACTGGTTCTAGGAGCTCACGTCCAAGCCAAATACTGAAGACCCTGCTTCTTATAAGCAAATGAATGGACTATAAGAAGGGCTTGAGCTTAGATATCACAAGACAATAATGCAAGCTTATGCAAAGTACTTACAAGTTCTCAAGATGATCTAGAGTATGAAGATGATATCAGGTTTGATGCAAGATGTAAAAGATAAACTATCTAGATACTAAAGCTACTAAAACTAATTAAGACTAATGCAAGCTAA…
>c47724_g1_i1
AGGAGGAGGAGGAGGAGGAGGATGAAGTCTTGTCATTGGTGGTGATGTCTTGGGCAGTGGTAGAATGCTTGAAGTGGTCAGTACCGATTCTAAGGTGTGGTGGTGATGGAGTTGTGAACATGAAAGGTTGAAGGTGAGGAAGAGGTTTGGTGGGAGTCACTCTAAATTTGTATCAAAAAGGAATTTTGGGGGAGAGGTGGTCGGTTTTGGGAGGAGAGAATGAGGAAGATGGAAATGGTGGTGGAAGTTGCATGAAAATGGGAGGTTGAAGGTGAAGGAGTTGGTTTGGGGAAGAAGGATGAATTGAGAG
>c47742_g1_i1
TTTTTTTTTTTGAACAATATAAAATCTTATTACTTATATATAATTGTTAAAACATGTAACGATGCAAACTTTCCTTAATATTTAATGATACACATTTTTTTTAAAAAATATGTAACATAAAAATATCCATGTATAGGGTGCCCATTTTTTACTTTGCCATGGGTACCGTAAGCCTCCAGACTGGTCCGGTCTAGACATTATTGATAGCAAACAAATTCAGCTACTACTCCTGCCAGCTCTTCAAAGCCTGAATCAAGGACTCACCGCTCCGTGAGCTGGGTTGGGAATTTCGAATCCGGGATTGGGGACGAAGGTGTCGTCATTCCCCGGGATGTAACGTCCTCTCGCTGCAGCTGGTCCACTGTGGTCCAGATCGGTGAAGGAAGGAATACCCTCATG…
>c47780_g2_i1
GAATATACCATCATTTGTTAATAACATGGTGCAATGTTTAACAATAATCCTATAAAGCACTCAATATGTGCTTTATACAACAAGCACAGATTTTCTGTATGTCTCACATAGACTTCCAAAATGAAAAAAAAAAAAATGAAAAATAAAACACAAACCCAAAAAACCATGCCCACCACCCTTTCATGACTTCCTACATTCTTCCTCTCCGGTAGGATTGTTAGGGATAGACCACAACACACCCTGTAATCACTTCAAGGGGTTGGCGATACAATCTGAACCCTCAATCTCTATCCCAGAGCTATAAACAGCTCCGGCCCTCCACTCAGCCGGCAGGACTTCTCCCTCAGCCCACATCCACTTCCCCATCACCACCACTCGCAGCTGTAGCGCCCCGACCGG…
>c47844_g1_i2
CACTGAAACCAAGAAATATACTCGCTGCATTCCACACACCCAAAATAAAAATCAAACTCAATTCAACACAGAATCTCTAGACATGTTGATCCATTTTCAACACAAACCTGTGATCCCAAAAACTGAGCCTCTAGACATGTTGATCCATTTTGTAATTAATGTCCTGACAAACTCGGTAGGGTAGAAAAATATCACAACAATCCAAATTGTGAAAAGCACCCACATCAAGGATCTAAGGACCCATTCGGTCAATGAAACCAAAATGGGTGTTGAACTCTTGAGTTCAAATTCAACCTCATTGGGTTGAAGAAGGGGTTGACGAACTGCAAGGTCACCCATGGTCGTAGGGCTTTCGGTGGAATGCAATTCCTG
>c47854_g1_i1
GCTAGCTTCTCTCTCATATTCTCATATGAGTCTCCTAAGGAGTTTCTCTTCCTCCTCTAAGCATGACGAGCGTCAGGAAATAACACTATCAAGGAGCTACTCTTCCTATTCTAGGGTTGATAAGGAGGATGCTGACGAGCTTAGGCACCGGAGGGCTAACTTCTTGATCTACAAGACTCTCCAGAAAGCTTCAAGCCGGAGACATGAGTCTATTCCAAGCATGGTGCTGCGCAAGCTGAAGAGCAAGACAAGGTTAGGGAAGTTGTTGAGCAGCTAAGGAAAGAACGTTGTTTAACATACCCTCACACATCTATAATAATGAGAGTCGATTTCTTTATACTTGAT
>c47856_g3_i1
ATCTGTACTGGATGAACATTTCAATGAAGATGCTGCCTTAAATAACTGTAAGGCTGTCTTCCTTCACGTGGGAAAGATGGAGAAAGAGGTTGATGGTGCCTGTACTCAAGGCATTCCGCATGGATCATCATTGTTGGGGGAAGTTGAGGAGCAGGAGACTCATCTGAAGCAATGCATTCAGCAGCTTGAGAGCGTTGAGGCAATTAGAGCAAACCTAATATCTCAGCTGA
>c48119_g1_i1
CGTCTGCGCATTCCCAACCCTAAATGCCACCTCCTCCCCTACCGCCTGCTCCAGTGCTGCTAGCTCCTTCGCCGCCCCACGCGTCCTATCCATCGCCTCCCTCAGCACCCCGCCACAGTCCATCACTGCCGCCATCGTCCGCTGCTCTGCTACTCGTATTGAATCCACGTGGTCTAGGACAGCGCGGATGCGGGAGAGGCTGACGTTGGAGGCGGCGCGGGCGAGATGGACGGGGTCCTGTTGCACGGCG
>c48223_g1_i2
GAGTGTTTTTTTTTTTTTTTTTTTGTGCTCTCTTTTTATCTCCAAACTCTCATATCAAGAAGGTGGATTAGCTAGCTCAAAAAGCCAAAGGGATCATAGCTTCTTTTTTTTTTCCGCACCAATAATTTCCCTGAGTTGCTTTTGAATTGAGGCTAGTCCTTTATTTATTGTACTTTCTATAGTTGTACCAAAAACATTTAGCTATTTGTTGCGAGTTGCAGTTGAACATAAGAAGTTTGATATCCATGACATGCAACATAAATGGCATCATCTGATAAATAATAAATTTTTCAAAGAGTACAATGCAGGCACAAGTAGGATAGAAAGGTATCTCGGGTCCACCCTTGAAATATCATGTAGCTTGAAGGATTATGATGGAGAAACCATGCATTATACCAC…
>c48255_g1_i1
CGCAGCACTTCTGGCAGAAGAACAAGCATGGCTTCTTGTATGCTGTCGACGAACACCTCCCCACACATCTCCCTGAGCACTCTTGTGGGTGAAGGCTTCCTTCAGTGACTCCATGTGTTGGATTACTCACTGGATGAGCTGTTGGAGCGGGAGAATTCCCGGGTTGTGCTGTGGGTGCCGGCCCGTGAGAATGCTTTGCCCTTACGGATAGAATAAGGAGGGTGAGCAAACACAGAGTTAGTATGCTCAATCTGCTTGCCATTGTTAAGAAGCTGGATAAGGGAAATGTGGTATTGTTGGGGTTTTATAGGCAGCTGGGTAATGATTTGAATGGGGTCGGTTTGCAAAGCAAATGCCTGGACGGATAAAATTG
>c48255_g2_i1
CAACAACTGGAAGACCAAGAGAGGGGGCCCCAAATGCCCATGAGAAAACAGAGGGAGTTTTCTCAGGTACTCCATGCGCCCCTTCCAAGCTCAGTACCAGCATTAGGATCTCCCGTGTCCGTGACATCCTCTGTATATGTTTAATTCTCTCTCTTTATCTGAATCCGCAACTAAATAAGTGGTATCTTTAGTTCTATTGTCTTGGTGGGACCTTGCAGACTGGATATATGAAAATAAGTTGCTCTACTATAATAATATTATAATCATAGAATTTGGTAAAATAAATTTTGTTTTCTTCAAAAAAA
>c48274_g2_i1
AGAGTTGCTTGACAAACTGAGTGTCATATTGACTTTTGAGGAGCTTGAAGTCATAGAGAGGCTTTATCAGAAAGCCGTGAAACTTGAAATAGAGTTTTTTTCTGTTCAACCTGTTGTTCAACAAACTGCAGTTCCCTTGATAAGGCTGCATGATCCAGTGAACCGTCTTTTTATATTTTCCGAATTTGACCTGACTTGCACTGTCATTGATTCTGCTGCGATTTTAGCAGAGATTGTGATATTGAAGGCCTCACAAAAGGCTAGTGGTATTGAAGCTAACAATTCGATCCCTCCAAAGGCTGATGGCAGTGAAACTGACAATTCGATTACTCCAAAAGCCAAGGGCACTGAAGTTGACATTCCAATTCCTGACATTGAAGCTGACAATTTGACTCCTTG…
>c48320_g1_i1
TTTCAATTTATTTTCTGATATGGCATTCATCCCCTTCAAACAGAGGTGGCGCCAACTAATGTACAAAGAATAGCAGCACATGGGTTCTTAGTTGTCGGTCGGAATAGATACTGGAAACTGCATAGTAGCGGATACTTTCAAAAAGATAAACCCAAAAGTTTCAGAAACGAAATTGACAACTTCAAACATAAAAAAAAAAATTCCGCCAACTCATTCAGTTTCAGCCACACATAACATACAGCCGGAAGGAAACAAATACTGCTGCTCTTTCGCCCTCACGGTGACACATAACGAAGTACCTCTTATTCATACAAGAACTACACAAAAACAAACAACCCAAGATACATTTAACATACACCTGGAGTCCCAGTCAGCAATCGCCGGCCCTCCACCATTGCT…
>c48387_g1_i1
TGGGCCGGAGAGTGCATTCCAGTCGAGACGGAGGATCGTGAGTTTGGTTAGCTGCCCGATCGCAGGAGGGATGGGGCCAATGAGATTAGGGTTTTTTTGGAATCCGAGGGTGGTCAGGAATTCGAGGCCCGCAATGGAGGCGGGGATGATGATTTTGATGGGGGTACTGATCTGGTTTATATAGAGGTCGTTGACGCGGCCGTTCGCATCACATTGTACACCGTACCAGCCGCAGCAGGCACCGGCGGCCGGCGTGTTCCAGGAGATGAAGTCGTAGGGGTTGCCCAAATCCGACTTGATTTCGAGGAGGACCTTTTTGTCTTTCTGGTGGCAAAGGGCTGAAGAAGCCGGAGATGGGGTGAAGAAGAGGGCTGAAGATGCCGGAGGTGGGTTGGAGAG…
>c48649_g1_i1
CTCTAGTGAGACTCATTCCCTTCTCCTCCACAGCCATGGTTTCTCCGGACCTTATTCGTACTGTGGTTGGCATCACAGGAAATGTGATAGCCCTAAGCTTGTTCCTATCACCAGTACCAACTTTCTACAAGATATGGAAGAAGGGATCAGTGGAGCAGTTCTCGCCGGTGCCATACCTTGCCACCCTCCTTAACTGCATGTTGTGGGTGGTGTATGGGCTGCCTCTGGTACACCCCCACAGCACACTGGTACTCACCATCAACGGCTTGGGTCTCATCATCGAGCTCACCTATGTTCTTCTCTTCCTCCTCTACTCCAATGGTCGTGCACGGATCCGTGTGCTCGCAATGCTCCTCACTGAGATTGTTTTTGTGGGGCTTATCACCGTAATAGTCCTCT…
>c48666_g1_i1
AAAAAAAAAAAACTAAATCCAATTCTCATCGAGGACAGATACTCAATTTAGTAAAAACTTTGGGAGATAAGTAAAAATTTGAAAAATAATCCTACAACTTTATGTCAAAGTTCCATATCCATTATCATGTATAATTGATGCGTATACATTATGGTCTCATCCTCACATCTCACATTATTGACATCATTTTAATAACGATACCGAAATATATGATAATGTTTTATATGCATCGAAATCATGGAGGAAAAGCACTTCATCACATGATCCTGCATGGACGGTCCTCCTCGCTTATCAGCTCATACGTCTTGTATCCCTCGTAGCATGGCGCTCCATATCCCACCGGTGGGGCCACCGGCTGGCACGGTGGTGGCGCCGGCACATACGCGGCTGCTCTGCCGC…
>c48698_g1_i1
AGAAAATAAAATAATCCAACCCAATCTCTTCTCTCTCCCCACCGCCCAAGCTACCGACCACCACCGCCTCCTCAACCACTATATCCAGCGTACCCACTGATTCCACCGACCACCTCAAGGTGCTACCCTCTATTGTACCTCTGCCTCACTGCTCCGTCTCCATCACCCTTCACCACCTTGGCTCCGTTGCCCTTTCCGTATATCACCTCAGCCAAGCTATCAGAGCTCAACCCCGCTTCAACCTACTTAACTTCCACCTGAATGTCGCTTTACCCTCCATGCCCTTAACTGCACGGCTAGGCTTGTGTCCATCTCCAGCTATTTCACTGACTGTCGTGTCCTCTACCACCACCTCCGACCAATCCAACAGCCCAAACCGAGCAATATAAATTGGGGGAA…
>c48773_g1_i1
GGATAACCTGATAATCCAAAACAACAAATCATCACAACTCAAAAGATTTAACCCATCAAGCACATCAAATCCATTTAATATCAGTATTAACAAACCTCTAATTTAACCCATCAAGCACAAAATCTTCGGTTCAAATACATTTAATACCAGCAATAACAAACACCTAATTTAACCCATTATCAGAACGTTTGATACTTAGTTGTACCGTAGACGCTTGATTAGGGTATCATCCGCCAAGGGGTCTGATGGGGTCCTTTTGAGTTCCAGCGGTGCTGGGGTTAGGCTTGCATTTGGGTTGACATCAGCCTTAATCGGAGAAGATGAGGACGCCGATGAAGTAGACGCCATGGAGGCGAAAGCAGGCGAGGCATCGGTGGACCGCAGGGAAGAGGACGCAGA…
>c48799_g1_i2
AACAAAGTACAGCTCTCTTTGCTGATCTGAACAAAATCAATACATGAAAATTTTCCAGATCGCAGACTCGCTTTTGGTACATATATTTTTTACGATTTTCTGAGAGAATCTCAGGATATCATCCAAGAAAATTTCGATTAATCGCACATAAAAAGAGAAAATAAGACATCATCCAAGAAATTAAACATAGAAAGTCGAGATCTTCTTCAACAAAAACTAGCCTTCAAAGATCACAAACATAGACTCCAAACTAACCTTCAAACTAAAAACAAAGCGCACTACTACCAACACAGGCACAACCAGAGATTGCCTTCGCTCCACCACCGACACTGCTAAACGCGCCCCGCCCAGAGGCATTCGCCCTCCGGCGCCGCCCTCAGAACCCCGCCGATATCCACC…
>c48805_g1_i2
TTTTTATTTTTTTTTTTTTTAACACACCAATTTAATTAACTATATATATTAGTAATCACCTTAAGGCGAAGTGGCAGAGGAATTACAATATTTGACAGAAGAGAGAGAGCAGCCTGAGAAATAGTCAATAGTTCTCTTATTGGATACATAAAAGCTTGAAGAGAAGAGGACACTCATATCACGTATCCACCCCCTCCATAACCACCCCCTCCATAACCGTCATTGCGGTTCGACTTCGATCCTTCTTCCTGAGTTTCAGGAGGCACCTTCCTTCGACGCTCATTGTGTCCAGCCAGACTCCTGCGGCAGCTCCTCTTCACATCATCGAACTCCGACAGCTGATGGAACCTGCTGCACTGCTGGCAGAAGCGTTGGATTTCGCCGGCGACCAGAACGTTG…
>c48845_g1_i1
CCGGCACCATTTTGGTTTTTTTTTTTTCTGAAAAAAAATTCATGCAAACATCATAAACTCTGCTAATATCAATCACCTTTATACAATAAATTAAGTGTAGCATTTAGTATTAATAAATATATGCAAGAATCTTACATTTTATGACTCGAACGCAATAGGCCAGATGACAAGACATAGACTCCGATTAGCATCCTTACAGCTTTCCAAAGGTCATCGTTCAGCCGATAAACATGCAATTCATTAATGGTAATATTGGCACGCTTCAATTTGTTTTTGTTTCCACAGTTAGACGGATACTATCTTGGAGAATTCTTCAACAGCATCAGCATGCAGTTTTGAACTGTGATTTCCGCAGAGAAACTCCAGAATTGTCTCTGCTACAAGCTCTGGCTTCTCCAC…
>c48863_g1_i2
CGAGAATGCGGAAGCAACATTAGATTCGAGTGGCGCCCTTGTCAACACCCTTACCTTATCTCCCTCATCCAAACAGCCTCCTCATTCTCGCTCCTGAGCGAATGGCCCTGACAATGGCGGCAGCGTCCTTCTCCTCCCTCTCCGCCGTCCGCACCTCCCTCTCCTTCTACACTCCCTCCGCCGCTTCCCCCAAGCGCGGTTCCCTCATCATCCGCTCCGTCCGCATTGGCGGCGTGGAGGTCCCCAACAACAAACGTGTCGAGTATTCGCTCCAATACATTCACGGCGTCGGCCGCTCCCGGTCTCGGCAGATCCTCTCCGACCTTAATCTCGACAACAAGGTCACAAAAGATTTGACGGCGGAGGAGCTGATTAGTGTTCGTGATGAGGTTTCGAAGT…
>c48883_g1_i1
GGATAACCATTGCAATCTTTTATCCAATTTTAGCCGAGTGGGGCCTCCTTCTCTATTTTTAATTAAATAGAGACTGCATTCGATAAGATTTCCATTAAAAAAAATAGCATAACACTCATAAATTTATACATAATCCTCTAAAATATATTGAAGTCTCTATTGGGTCCGGGTAACAAAAGGACCCGCCTCCGCATGAAACCCGACAAACCGGCAAGTTACCTCGCCGGCGCCGCCCATCAACACCGCCGGCAGCGGGTTCACCGTTCGCCGGTACGGCCCCAGCCACTTAGCAACCATATACCTCCCCTTCCTCCACGGTGGCACCGACAGACCCTGGCTCCTCATCGACCTCTCCGCCGCCTCCGCCAACTTCTTCACCGCCTTCCCCATCTCCTCCGG…
>c48933_g2_i1
CTTGTTGCCACATTCACTGTTGAGCTTGAAGGTAGAGTGTATCAGCCGCAGAACTTCCCGGGGTTTGGTGGCATTTTCGGTAGTCCGGCTCTTGGAGGGGGCAGTGCCATTCCTGGGTCGTCCGGCGCAGGGCTCCCGGGCTTTGGTGGTGGGGTTCCCACCGTAGGAGGAGGGACGCCCGGTGTAGGAGGAGGGATGCCTGGTGCAGGCGGAGGGTTCCCTGGTGTAGGAGGAGGTTTTCCTGCCTTTGGAGGAGGGATGCCTGGTGTTGGAGGAGGGCTCCCCGGTGCAGGGGGAGGGCTTCCGGGGGTTTTCGGAGGGATGCCCGGTGGAGGGCTAGTCCCCGGTGGCCAGCCGTGATGGAAGTAGGAGGATGGCTTCCGGCTATTATCAATGAAG…
>c48984_g1_i1
TTTTTTTACTGAAAACATCTATATTGATCAAAGTATCAAGTTGATTCATTACGAAGTTAACATTGATCTTAAAGAGGTCTCGTAACTCATGATACTTCTATCATACAACTCCACATACTGAAAGTACAAGACTCATCACAGCATCTAAGTAACTTGACAGATGAACTTCTAGGCTATCTCTTAGACATCACTTATCAGTATCATATGCGTACTCAATACTGAACCTAGATACATAGATTAGATAACTCACATATGATGTAGAGGACTCAGCACTATCAGAACAAGTCTTCATCAATTAAGTAATTCGAAACAAGGCTTTAGTAATCAACAGCATCAGAAACTCTAGGAACTTCAAGACCAGCACCTCACTCTCTCGGTGAACACCTCAATTAGGGGGAG…
>c48984_g1_i2
TTTTTTTACTGAAAACATCTATATTGATCAAAGTATCAAGTTGATTCATTACGAAGTTAACATTGATCTTAAAGAGGTCTCGTAACTCATGATACTTCTATCATACAACTCCACATACTGAAAGTACAAGACTCATCACAGCATCTAAGTAACTTGACAGATGAACTTCTAGGCTATCTCTTAGACATCACTTATCAGTATCATATGCGTACTCAATACTGAACCTAGATACATAGATTAGATAACTCACATATGATGTAGAGGACTCAGCACTATCAGAACAAGTCTTCATCAATTAAGTAATTCGAAACAAGGCTTTAGTAATCAACAGCATCAGAAACTCTAGGAACTTCAAGACCAGCACCTCACTCTCTCGGTGAACACCTCAATTAGGGGGAG…
>c49009_g1_i1
TGCGTCCAGAGCTATGTCTGGTCGCCAATTGCGCCAAGTCAGATTGATTTCATCACTTTTATTTTTCAAATTAATATAAAAAAATATAATAAATAGGAGTAAATAACATTTTACTCGACAGTTAATTTCCAAAATACATAAATTAGACAAACACATTAACACGAGGAAACATTAATAGGCAACAAGCTTAAACCTTCAATTAAACTGATGGTATCATTATCCTTAGGGTTCCATGTTGTGAGATAGGTTTAAGGTATCCCACCACCGATACCACCGCCAGATCCTGCTCCTCCTCCAAAGCCGCCACCGGCTCCACCGCCAAGCCCACCAACTCCGCCGCCAGTGCCAACTCCGAGTCCAGAACCAGCTCCAGCTCCGAACCCTCCACCAGCACCTGCT…
>c49046_g1_i1
TGTTTCCAGTGTCCGGGCTTATGTGAGCGCACTGAACAAGATGCTGGGTTTCAGATACTCAGCCGGGGGGAAAACTGCCAACCAGGTTACAAGAGATATATCTAAGTAAGTTTTGTGTCTTCAGTTGTGCAAAAATAGGGTTCTTGTGAGGCTACCTATGCAAAGCATTGATGGAGCTTGTAAATTGTTGGATGATTAAGTTTATCTTGTTATGACATGCTCAAGGATCCTTAGCTCGTTCCAGAATGTTAAATTTGTGTCAATTCTTTTATTGTCATGGAAAGATACTAGCTTGTCGTATTCATGTGTTTAATATCAACATAAGTAGAGATCCGACCCAGATCCGATTTAAATGGCTCTGGATCTCTTCTAAAGACGGATAACCCGATTTCCCCATTA…
>c49286_g3_i1
CGCCGCTCAATCTGGTTAGAGCTCCAATAGAGCACCATTGCTGGATCCCCTTTGACCTCTTCGGATCAACACTAAAAACATGCCCTAAACTCGCCTAAGCCTCCCAAGCAATTCCCTTTTATCAATTTGAGATTCCACCGTCAGGTTTATAAGATCTGATACTTTCGACTTCCAATCTAACTCTGATCACCCAAAACCTTCATGGAGCTTTTAGATCATCTTCTTTCCCCTTCCCCTCTTATAATATGATCAATTTCTAATGTAATTAAGTGTTTCATTTCAGGATTCACTGGATCATTCCAAAAGGCCATAGATGCTTCATCGAAGATGAAGTAGTCAATGTACCGGAAGGGTGGAGAAGCTTTCAGATATGAGAGAAAGGATCACGAGAGGGTCAAG…
>c49492_g2_i1
CATGCCTCGGCACGATCCGAGTCTGCTTGTTCTCTAAAGCCTCGTTCCCAGCCAGCTCGAGCACCTCGGCCGCGAGGTACTCGAGGACGGCCGCCAGGTACACCGGAGCTCGGGCTGCGACGCGCCGCGCGTATCTGCCGGCCCTGAGGAAGCGCGCGATCCGGCCGTGGAACTGATGATCCGACTTGCTGCTTCTCGACCGCCGCTTCTTCACCGCCGATGCGGTGGTGGCGGTGGCGGTGGCAGTGGTGGCGGTGGCGGTGGCAGTGGTGGCGGTGGCGGTGGCA
>c49546_g1_i1
AATGTGGAGAAGGCGAGGGCTGCGTTTCTGGTGAGGTGCAAGGCGAATTCGGAGGCTACTCTAGGGATCTACAAGGGCGATGCTGGCAAGGGGGAGGGTGTGTCGGAGAGCCTCCATGTTAAGGACTACAAGTACTGATCCTGATGTTGATGTCTGATATCGACTTTGGTTTTGCTCTTGTTCTTGAGATTGATAGGTAATGCGGAAGCTAATGTTTGGGTTTTCTTTCAGGTATGTGTTTACAATAAGTTGTGAAGGGTAGTTTATGTGTGCCTCCTTAGTTGTTAATGTCCTAGTATTTTGTCTACTTTAAACAATCTGTTTCTGGTTCTAATTTTTTTAGTACTAAATTTATCTGTTTTTTCTTTTTGTATGCTTATCGAGATTGGTTGTTGCTTG…
>c49546_g2_i1
CGCTTTGCCAAGTGGCGTGCTGTCCTCAAGATCGGTCCCACCGAGCCATCCGAGCTATCGATTCATGCCAATGCCCATGGTCTGGCACGGTACGCGATCATCTGTCAGGAGAATGGCTTGGTCCCAATCGTGGAGCCTGAGATCCTCGTCGATGGCTCCCATGACATTGAACGATGTGCCTATGTAACTGAGAGGGTGTTGGCAGCGTGCTACAAGGCACTGAATGATCACCATGTTCTCCTTGAGG
>c49546_g3_i1
GCCTTCTCCACATTCTCCACCTTCCCACCCCAAGCCTTTAGGGTGCTCTGCTGCAGGGCCCGTCCAAATGAAAAGGACAGTGACCACGGCTTCTTCCCCTTCAGCTGGTTCATCGCATTCAGGTTCAGAGTTGCCTCCTCCTCACTCTGCCCGCCAGAGAGGAAGACAATCGCAGGCACTGCTGCTGGGACTGTCCTCAGAAGCGCCTGTACAGTGTACTTAGCCACCACCTCAGGGGCCACCTTCACAGAGTCAGAGCCAGGAGTCACCATGTTTGGCTTCAGCAG
>c49601_g1_i1
CAATAAATCATTTTGACCATCCAAGCACAGCTATGTATATCAATTGATTCAATAATCACCACCAGTCTCAATAATATCAAAGCACAAGTACACCAATCGAGTTGGTCTTGAAAACATAACACCTTAGAACTGCTAGTGGTGGCCATGATGACCGTGGTGACCATGATGGTGGCCATGGCCATGATGGCCGTGGCCGAGATGATGGCCATGGCCGTGATGATGATCGTGGTGATGGTGATGCTTGAATTTATGATGGTGGTGATGGTGGTCATGCCCATATTCATATCCATGATGGTAAGCCACATGCCCGTGGTGACCGTGCCCATGATGATCATGTGACACGTGGTGAACCTCCATAACAGCTGCAGGTCCAGGTCCAGGTCCGTGCCCATAAGGAGG…
>c49638_g2_i1
CCCCATCCACCGGTCGAGGCACTGCCGGTGGAAGGTGTGGCGGCAGTTGCTCAGCTTGTGGACCTCCTCACGACCCTTGATTTCTTGCAGGCACACTGCACAGTTCTCCTGTGGGCAGCGGCCGAGGGACTCGTACCGGATGATGGGGAGGATGTCGTTGATGAAGAGCTCCGGGCGGTGGTGGAGGGGGATGTTGGTGGAGGGATTCGGCACTGGTGCATGAGAATCAAGGAGATTGCTGAGACCGATGGAGTCGAAGGCCCAGGAGATGAGGCGGCGGATGTGGCCGAGGATGAGGATGGCGTGGAGGAGTAGCCCGGGGAGGGCCGAATAACCCACCGGGAATCCCATAGCTTGCTTTAACTCCACTCACCTTGAAGCTCGAGGAGGAAAATGGGG…
>c49702_g1_i1
CGCCCCCACAAACTCATCGGAGCTCTAATCTCCCCCTCAACACCATCTCCCTGAAATAAGATCTTAATTACCCCAGATATGCTATTTCTACTAAATCTCCATCCATTTCACTGCAATCTCCTTAATCATGGAGAGAGATCTGGTGGTGAGATCCTCCAAGGCACTGGATCTCTAGCGTTGAGATCCTCCGAGGTGCTGGATCTGTGGGAAGTGGCAGCGAGGGTCACCCTTGACTGCGTTCGCCAGAAGGGACACGCATACGTCGAGCTCTGTCGTGCTGGTAAGCACACTATCTTCTTTTGCACCCTCTACCTCACCTCGTGCTACAGCGATGATGTCTTGTTTGATCACCTTGGTGGACTTCCGCATGCGCGACGCTATGCTGCCGCAAACACCTTG…
>c49711_g1_i1
ATCACCTCCAGCACCCGGTTCTTGCTCGGAGCCCTCGATCCTCCAGCTGCGTCTTCTCCTCTCTGGCGGCCGTCGTGCCGCGTATCTCCTCCCTCACCAACATCACACCCCAACTCGAAACCTTCCTCTTTGGAACCACATGCCAATCCTTTACCCTCTCCTGTCATAGGATTTGGCTGATTCAACCTCCAATAATTCTAAATCGATCATTCCTTAGTTTTGATTTCCAAAAACCCGGTCATCCCTAACCAGATCATCTACTAGGTTCCTTCTCTCTTCTATATTGCTGGCACGTGGTGAACATAGGAGCAAGCGGATGGAGGAACACATGTGAGGGAGCAAGTGAGAATAAGCGCTTGCGAGCGGAGGAACACATGTGAGGGAGCAGGTGAGAATAAG…
>c49900_g1_i1
GCCACGCACAATGACCACTCAATTTGCACCATGCCAGCTGTCCATCTGTCCCACCGCACCTCCAGCCCACTCATGCAACTCCACGCATCCCACCACCACCCACTCCTAACCATTGACCCACTCAACTTTCTCTCTCTCTCAACTCTTTTCTCCCTTCTCTTATGGAGATAAAGCTCCCAAGTAATGACTCATGTCTCTCCCTGATCATCGCCAGTCCCAATGCTCTCCTTGCCTACTATGTCAACTCTTTGATGTGGCTGCTCTGCTTCCTCCTCGACAATGCCACCCCTCTCTGCCACCTCGAAGTTGTTGCTCAAAGGATCTATAAAAGAAGGAAAATGATGAAGACTGGGGAGCGCTCATGAAATCCTGGTACTTGTTCCTTGTCGGGGCTCCTAC…
>c50410_g1_i1
ATCATCCCCACCCTATTTATATCCCAAGAACTCAGGTCTTTCAACATCTTCTCTCTCGGCCATGAGGTCTTTCAACTTCTTCTCTATCACCATGGCCGGAGCTTCCTCTTTCTTTATCCTCCTCCTGTGTGTTCTCATCTCCTCCTCCGCCGTCACCGCCAAGATTCAGCGCGTGGGAGGCCCTGCAGGATGGGTTGTCCATGGCAAGGATACCAAGTATCCCACCTGGTCCACCAAGATCTACCATGCCGGGCATGACACTCTATTGTTCTTGTACAACAAGAACACCGACAGTGTTTTGCAAGTGACTCAGGCGGACTATATTAATTGCAAGACAAAGCATCCCATTGCAAGGTACAATAGCGGGGCTGATGCTATCAAGCTGACTACCGTTGGGGA…
>c50413_g1_i1
TTTTTGAGGAATAACCCAGCCCTCTATACCTTGATATGAAGATCAGAATCACCCGATTAATACAAGAGTAATTAAGATAAGTTGTTGGACATAATTATACCATATTATTCTTTTATTTTTGCCTATTAAATATCCAACAACATTAGATTGAACCAACCAAATGTGGAATCGAATCAACGACATGAGTCATATGACCACACGAGCCAGACCTGCTGGCAAACTGATACGAAGTACATATTTTGAATTCAAATGCAGGACAACAGAGGTATTATTCAAATCACAACCTACTTCAAGCTGAAGGCGAGTAGCTTAATCCCTTGATCTCAGCAATGCTGAGCACCGTCTTCCACGCTGGCCGGCCGGTTATGTCCTCCCACCAGACCTTCACGTGCTTCCTCT…
>c50464_g1_i1
ATCTGGACTTGGCCGCGCTCTTCTTGGGCTAGCCGCCGCCAAGTCCAGATCGGAGATGATGTTATTGATGTTTTATCACTCATCTTGAAATTGGGTCTTAAGGGTTAGATGAATGAGTTGGTTTGACTGATATCAGAGATATTGGGGTCAAAACACCCTCTCAAAGAACCCCTGTATCAGAACATCTTTTCCCTGCAGACTCTTCTTTCATCAGATGGATGGTTATGGATTGCAGAGTTATATGAGAAGAGACAACAAAGGGCAATATACATAAATTAAATGCAAAATGTATGAAAAAATGAATTGCCTTAATCTTGCGAAGCGGGGGTGTTTTTTTTGTTTTTGTTTTCTACAATCAATCATAGTTTATGTGCCAAGAAAATGACATCAGAGTCAGGT…
>c50601_g1_i1
TCCAAAAGGGTCTCCTCTTCTCCACCTCCCTCCCAACCCATCAACTCATCGACCGCCTCAAATCCTCCCTCGCCACCGCCCTTCACCACTTCTATCCAATTGCTGGCCGGCTCGTCACCCACCAACACCCGAGAGGCATCTCTGTATCAGCCGAATGCACCGGCGAAGGTGCTGAATTCATTCATGCCACCAATTGCGATACCACTATATCCGATGTGCTAGCTCCACTTTCTGACGTACCCTCATTTGTCCACAGCTTCTTCCCGCTAGACGGTGCCGTCAGTCACGACGGCCACTCTCTCCCACTCCTCGCTGTCCAACTCACGGAACTTGCCGATGGCTTTTTCCTTGCATGCTCCTTCAACCATGCCCTCGGTGACGGCACCTCCTACTGGCACT…
>c50627_g2_i1
TCCTTGATCAGCTCAGATATTCTTAAACTTTCCTTGATTATCCAACAAATGAATATCTCATAATGAGCTGAGACTAAAATAAAATCATCATTGCCGATCTTATTGTCATTAAAATGAAGAAAACAAATTAGCAATGGTGAAAAATAATTACAATGAAATACACCAAATAGAGTGCATTTTTAGTAAATAATACAGCTCAGATATCATCAAAGAATACATTCCTTGATGTTCCAACAAAAGTAAAATCTCATTGAGATGGGATTAGATCAATATCACCAATGCCACAATAGAAACATAAATAAAAATTTAAGAAAGCAAATCCATAAATTAACAGGTAGAAAATTAAAAAAGAAAATACTAAAGGAGAACCAAAAGAAAATAGTAAATAAACAAGAGAAA…
>c50782_g1_i1
CTAAATCAAACACAATATTATGCACATTATACGAGACTTGCCTCAATTTAAATGCATCATAACTCCTCCTCAACAGGTACATTGTGGTCTCCCTTAATTAACAAATGATGGGTCCCATAAGACTCATATATTATTCCAATATATCCCAATAACATACTTTTCATCCTTATTTCTCGGAAGACTACACAAACCATGCATACATACATACATAAATTGGCGCTCTCTCTCCACTTTGGAGACGGCTACAAGTGGGAATGTTACTAAACCCACATACCACATTTATAAAATCACACCCACACAATTTAAATATAAGACTTCAGACATCCACCGTACTTCATTGGCGCCGGTGGTTCATCCTTCACCTTCCCCTTTCACACTATATAAAATTGAGATCGTCTT…
>c50822_g1_i1
CTAAAATATGTGATGCTCCGTCAATGTTATATTTAATGGTGTGGAGAAGAGCCGACACCCGGTCTATAAAATGGCTTTCTGCTTCTTCTGCTCTCAAGCTGTGGGTTATTGCTTGTGCTTCTCTTGTTGTAATTTTCAGAGTCCGAATTAGGGTTTCTGCAACAATGGTGTACAAGTTGACCGTCACCAACCTCTCCTCAAACACGACCAGCGACTCCCTCTATGAGGCTTTCGCCGTTTATGGCGATATTGAGAAGGCTGTGGTCGTAAATGATCTGAAAACAGGGCAGTCTCGGGGTTTTGGGTTTCTGTTGTTCTCCGACGAGCAGTCGATGAAGAACGCCGTAGAAGGGATGAACGAGCATGAACTTGACGGGAGGATTATTGTTGTCAAAGTTG…
>c50958_g2_i1
CATCGTCCTCTGGGAGCTCATAACTGGAATGCTACCCTTCCAGAACATGACTGCCGTGCAGGCTGCATTTGCAGTCGTCAATAAGGGTGCTCGACCAGTGATTCCCCATGACTGCCTCCCCGCACTGAGCGAGATCATGACACGCTGCTGGGATGCCAACCCCGATGTTCGCCCTCCTTTCTCACAAGTGGTTCGAATGCTCGAGTATGTAGAATCGGAGGTTACGAACAACGTACGTAAGGCTCGCTTCAAATGGTGCATCTCGGTGCCAATGACTACTGAATGAAGTAGTCATTGAAGAAGACGGGGTTTTTTATAGGGTGAATGAGTCTTTTTCTATATTTGTCTGTCTGATATGTTACTGGATCTTGACTGGAATCGATAAAGATATGTGATATT…
>c51106_g1_i1
TATGGGAAGGGAAGATGAGCTCCACAGCCCACACTCTCTCCTCTCTCTCAAAAATATCTCATCCTCCTCCCCTCACCCCATCTCCGGCGCCGCCTCAGGGAATGCAGAGATATGAGAAAATCGAGTCCTAACCTCGCCGGAAAACGCCGCATGCGCGCTAGCCGCACCTCCCACCGCAAGCACGTCGAAGACGGGTAGTCCCTCCGCCCTCCCCCATTCACTCACACCTTCGAACACCTCCATGGAAGAAATCTCAGCCCCCGCCCCCTCATCGGAAGGCCGCAGCGTCCTCCACGGCCGCTACGAGCTCGGCCGCGTCCTCGGCCACGGCACCTTCGCCAAGGTCTACATGGCCCGCAACCTCCGCACCGGCGACAGCGTTGCCATCAAAGCCGTCGC…
>c51165_g1_i1
CTGGGGCCAGAACTGGCAGAGTAATAGCTACCTCAATGGCCAGGCTCTCTCCTTCAAGATCACTACCAGTGATGGCCGCTCTATTGTCTCGTACAACGTCGCCCCTGCTGGCTGGTCCTTTGGCCAAACCTTCTCCGGTGCCCAATTCCGTTAAGTCCCAATCTATACATAGCGCATTGTAAAATAGGAGTAGATGAGAGGGGGCATATTTTGAAATGGCCACTTCCATCGTATTGTGTTAGCATCCTAGGCCTTGGTTATGGTTTCAGGGCCTTAGATTGATGTTTGAAGAGGAGAAGTCAGTTGTATGGATACTGCTTCTGTACCTCTTTGGCCGCGGTGGTAAACTTCACCACCGGCCAAGTTGAGTGTCTTGTAGTTCCTGCTTATTGTTTTTAC…
>c51165_g2_i1
TTGATGGACACTGCATGAACATCGCCGGCTCCTCCTACGTTGGTAATGAGCACCAAGTTGAAGTAGGAGTGTCCATTGATGGTGAACCTCACCCCTCCTTTCTTCCTGCATGAAACCCTTCTGTAAGCAACAGGCACAATCCCAGCTCTGTACTGAGCAATCTGCTGGAAAACAGGCTGGGCGAGGTCGAAGTGGTGATTGGGAGGGTCGCACCAGCCCCCTGGCGGGCAGAAATTAGTTGCGGTCACTACAATGGAGTTCCTCAGACACCACTTCCGGTCATTCACACACACGAGCTGGAAGCAAGCTCCGCAGCTCAGCCCGTTGTTGAACAAGGCTGTGCTCAGGGCTGCAGTGTTAGTCCCGTACCCTTGGCTGTACAGGTCTCCATACCCGCAA…
>c51273_g1_i1
ACCTCAATTTTCAAAGCGTTAAGGCTCTTGCAAGCTCCCATCCTCTCACATCACCTCCTCGCGTTCTTCATCTCATGGGTGTTCGTCTTCGTTGGATTTGTATCTGCAAGTAATGTCACCAACATTGGATGCAGAATCCAACTTTCAACCCTGCACAAATGTTTCACCTGAGGTCTATATATTGGCTTACAGTACATTTGTATTCTCATAGTTTGAAGGACAACCGAATAATTGGTCGAACTAATGAATTATGAACATGTTAGTAAATGATCTATTTCACCAATTAGTCAAGAAGTAATTTTGTTGTGAAATAATTAGAATTCATATTTGTCTACGTGTAGAGATTTGATCTATGCTTCATTGCTTGGGCTTATCTTGCTGGTTTCAGATTTCTAGCTT…
>c51273_g1_i2
CCTCAATTTTCAAAGCGTTAAGTCGAGATTTTTCAGCTTTGGCGAGTCCACAATTCTTCTACAAGCTTCATTTAAGAGTTGCATTGCACCAAGTTTGCATCCTCTGACAAGTTACCATCTCCTCTAGGCTCTTGCAAGCTCCCATCCTCTCACATCACCTCCTCGCGTTCTTCATCTCATGGGTGTTCGTCTTCGTTGGATTTGTATCTGCAAGTAATGTCACCAACATTGGATGCAGAATCCAACTTTCAACCCTGCACAAATGTTTCACCTGAGGTCTATATATTGGCTTACAGTACATTTGTATTCTCATAGTTTGAAGGACAACCGAATAATTGGTCGAACTAATGAATTATGAACATGTTAGTAAATGATCTATTTCACCAATTAGTCAAGAAG…
>c51425_g1_i1
TTTTGGTTAAGGACAAATCAAAATTTGGGCGCAAATAGCCGCCTCGTCCAGCAAACACTTCCATACAAACTTCATCTCAATGTCAATGTAATTTCAAAAAAGCAAAAATGACCACGCAAGCATAATATTCATCCTTTTCTATTGGATAGCCGACGTGAGCGACCGGAACTCGACCTCCTCGCACGGGATAGTAAGCCCCATGTCATGGTCAAAACCGAACTCCTCCTCTGCATGGCGGAGCAGCGCCTGAAACTCCGGCCGCGCAAGGCAGGATATAGGGACAATGAACCTGCTCCGATGTTCTCCGACATAGACCACAAAGTGACCCTTAGGTACATCAACGGGTTGGCTCTCACAGTCATGCCGCCTCCCAAATCTAGAGCACCTCCTCAGAATCTG…
>c51540_g1_i1
CCCGGGCCAATTTTGCCATTAGATAAAAACACCACTGATATGCATCAACGTATCCTACGTACAAAATAACAACACAACCCAAAAAATAATAAAAACCACATCTCAAACAAATTCCAGGACCAAGAAGATCCATCACCCTCACCCAACACTAATCAAACACCAAGACGAACACTCATCAAACATCTCTATCCCTCTTGCACTCGGCCGGCATTGTCGGGTACCTCGACCGATCAGTGCAGTAATTATACGTAGTAAACTGTTTACGCACCCACTTCAGTCTCTTGTACTGATCCCCATCCATATCCTGGAACTCCTTCTGATCCCACCACCGCTTTCCCTGAGTCTCGCAGAACTTCGCCTCCGCCGAAGCCTCGCACCCGTCGATGTGGAAGCTCCGGT…
>c51554_g1_i3
AGCAGAAACTTAATGGCCCCCCCGGACTCCGGCCATTCTTCTTCCTTCCACCGCTCTGCCCACCGTACGCCGCCGCCCGCTTCCCCAGTTACCCCCATGCCGGCCGATCGGACCGGGTGCGTTAGCACCGGTCGATCGTGCTGATGCCGGATCTAACCTACAATTTCATTGAACGCGACTTCTACTTCACAAATCTACTCAACCTCCGCCACCGTCGATCTTCAACAAGCCATCTCCGGCCGTCAATCAGTAACCTAGAATATTCTTGAGAGTCCCAGAGAAGATCAAAATTCATGCCGCCCGTGTGAAGATCGATGCTCGGGACTATAAATGAGGATCCGGAGTAGATGCAAAGGGGTGTATTTCATGAAGTACTTGTAGTTTTAAGTATTGATTCTT…
>c51664_g1_i1
ATATTTTCACAAAGCTGTCAACCTTCAAAAATTTAATGCGATACGATACAACAATAGGGACTTGGGAGTTTCGATTAATTGTGTTGAGTTGGGTGAAACTCGATAGCCTGATAGCCTATATAACGGGACCTCAACTTGCAAGTTATAAGTCGATATTTGATTGCTTCTGTACTGCGACCAGATTATAGTCGGGTTGTAGGCTGCAATTGCGGATTGTGGTATGGCCACAATATTGAAACTTTACGAACGGAGAGCCCCATTAATGTTACTTTGTGGCCAAGGGTCCGTATCCTCAATTGCAGATTGCGGAACCACAATTTGAACATTGGTATCGAATACTTGTTGGAAACTTTGCCCTATCCGTATCCGGAACGTATCCAACCACAATTTTGAACATTG…
>c51667_g1_i1
TTTTTTTTAAGCATTCAAGGAACTATCGAGTTAACGGTTTCAACATTCGAAAACATACAAAATAGCTCTTCACAAGTGATCACCATATAAAAGTTAAGATACATCAACCACCGCCACTTATTATCACACCTCCCTTGCAAGATGAAGAAAAATCACAAATCTTGATTCAAGGTGTGATCCAGGAAGAACAACGCAACCTTGTCAAAGCCAGATGGCACCGGCATCACGGAGGAGCGGG
>c51677_g1_i1
AAAAAATTGCTCGTGCTGGCCAAAGAAGCAACACAACAATCTATATATCCCTCAATGCTAGCTAATTAAACACATCAATCTCCTTCCTACAAAGATAACCATGAAGAAGTACATGTTCCTACTGGTCTCGGCTCTCCTGCTCATCATCTCCGTCGTCGGTGAGCCCATCTACGATGTCAACGGAGCCAAGCTCAGACGTGGGAGTGGCTACTACATCCTCGGAGCGTCGGGGGAAGGTGCGATCTCTTCCATACTGCGTAATGGCGAGCTCACTGTGGCTCAGACGTCCAGTGACCTCGGCAAAGACCTCGAACTCGCCTTCTACACCGCCAACTTCACCGCTGAAGTGGAACTCCTGGGCTTTACAGAAATCATTTTTGTCCGTCCACCACCGTTCGA…
>c51704_g1_i1
TCATCACAAACCCTAAGAGAGAGAGAGAGAGGAGAACCATGTCCTCCTCCACCTCTCTTAAAACCTTGATACCCCTGGTGAATAGAGTCCAACAGCTAAAGCACAACTCAACACCTCTCCCCTATCTCATGGCACCACCAAGCCCTGTCGGCCGGTCAGACGACCATCTATCGAAGCCGGGTTCTAAAGACCTGCCGACGTCTGAGTCTGAAGAAGAAGAAGATGAGGTTGTGATTGCTGACCCGGAGTTTGCAGAACCGCCTCTGGATGTCCCGCCGATAGATGACCCGGACCTGATTGATCCAACAGCAGATCCGCGTGTCGAGCCGGCAGATACGGTGGCTCCGCCGACACGGGTTAGATACGGCGGCTCGCCACCGCCGGTGGATGTTCTGCCGC…
>c51727_g1_i2
TTTTTTTTCGGGGGAAAAGTGTGATTAACCCTATATTCTATTGATAGCAATACCAGAATCACTAACGAGTCTAAAATTACAAGTGGAAAAGCATGAAACCGATGTTGCTAACATGTTTTGCAAGAAATTCAAGGGGTAAGAATTTACAAATAATACATTGAATGCCAGATAAAATGGAATACTGAAATACACGGATTGGCTTCTAGACCACATTTCTACTCACCCCAATCAACCACTTGACCATTAATCGGCTGGGGTAGAAGGGCCGTTGTATATCCTTCTCTTGGGATTTGTTCAACCTGTTTCATGAATGCACGATTTGTCTATGATGATTTCCCTTTGCTCATGGTTTCCTTAATGATCCTTCCAAGTTCTTCTCCAAAATCCTCCTGTACGTGA…
>c51738_g1_i2
CAAAGATGCCTACGCAAAGCTGGAAAAGAGAGAGACAGAGAGATAAGCCGCAACGCAGTCCCCGAGACAAAGCTCGGTCACGAAAAAGTTAAAGCAAGCCCCCAACTTGGAGAAATATCTTAACGGTGGGCCTCCCGAATGGTCTATTTCTATCAACTGGGCCTTTCTATCCAGGTCTCACCGTTCCCTCTGTCAGATCTGGTGTCCCTCTGACAGATCTGGTGTTCGCCGAGCGGTGGGGATGAAGAAGGCTGGGCTCTTTACCGCCTTCATCGCTGCCGCCTCGTCAGCAACTCTTGTCTCCGCCAGCCCCGCTTCTCCCAAAGAGGGTTTGGCCTCCGCCGGATTGAGGAAGTTTACCTCAAGTCTCGACGGCCTGAGATTCATCGAGACGCTCGT…
>c51814_g1_i1
TCTCTCTCCTGAGATCTCAAGAGAGAAATTCCAGCTGTTCTTATTCTTTCCCTATACAAGCACCAATAACTTGGAAACCAAGTTCAATTTTTGAACTCACCAAAGTCTTTCATACCATACATGAAAACCCTAACGTACTCATCTTCTCTCTTCCTCTTCTTCCTCCTCATCCCCTCCGCTGCAACTATAGGGACCTTCGAGGTGGGGGACTTGGTGGCAGAAGGTGCTGCGCTCACTGCTCTCAAGGACTCCTTCGACCACCCCCTCCTCAACTCACAATGGATCGGTCCTCAGTGCATCTTAAACCAATCTAGGTGGATCGGCATCCGCTGCCTCAACAACCATGTCATCTCGATCGACCTCGAGGACATCGGCCTCTCCCGGCCCATCGATGACCCC…
>c51839_g1_i1
ATTTGTGGGCTGCCAAATTCCTTTTCCTCATAGGGATATTTAGAGTTTGATCCCTAGGTAGCTTGCCGGAAAATTCAGCCTATAAAAGTTACCGTCTTGCCTCTCGACTCGTTAGAGAGAGATGGCTCTTGGAGAACAAAACCATCCCCACCCGAAGCTCCACCTTCCCTTTGACGGCACCGCTAACTTCCGCGCGGCTTTAACCAACCTCCAATGCTTTCTCCCCGTCGACGACGAACCAGCGGTCTACACTAGCAACCACTTTCGCATGTACTTATTCAAGGTCCGTCTCTGCCAGCGGGGACGCCCCCACAAGTGGTCCGACTGCCCGTACGCCCACCCTGGCGAGAAGGCACGCCGGCGGGATCCCCTCAGGTTCCGTTACTCGAGCGCCGTTTG…
>c51883_g1_i1
TTTTTTTTTTTTACCAGAATGCTGCCCTCTCAATCTTCATTAAAATTTCATTTATTTTCATAATATTGCAACTTCACCAACAACTAGCTCTAGCTTCACTCAAGCTAGCACTCAACAAAGCCTTAAATAGCCAACAAGTAAAAAATTAATAAGACAATAAAATTAATACGACAATGGAGTCCTCCATTGTCTCCCACACAAGTTACTATCACCTTATTGCTAGATATAGGCTTCAGTTCTTAAGGAGCATAGCCGCCTCCATGCCCACTGTCGCCACCGGAGCCGCCTCCAATGCCATATCCCGGGCCACTACCACCTCCATATCCACCACCGTGCTCCCCTCCCACACCATAACCGCCGCCACCTCCGCTCCCTCCACCTCCTCCACTCCCACCACCG…
>c51883_g1_i2
TTTTTTTTTTTTACCAGAATGCTGCCCTCTCAATCTTCATTAAAATTTCATTTATTTTCATAATATTGCAACTTCACCAACAACTAGCTCTAGCTTCATCAAGCTAGCACTCAACAAAGCCTTAAATAGCCAACAAGTAAAAAATTAATAAGACAATAAAATTAATACGACAATGGAGTCCTCCATTGTCTCCCACACAAGTTACTATCACCTTATTGCTAGATATAGGCTTCAGTTCTTAAGGAGCATAGCCGCCTCCATGCCCACTGTCGCCACCGGAGCCGCCTCCAATGCCATATCCCGGGCCACTACCACCTTCTTCTCCACCTCCATATCCACCACCGTGCTCCCCTCCCACACCATAACCGCCGCCACCTCCGCTCCCTCCACCTCCTCCAC…
>c51911_g1_i1
CATGGATTTCAACATCTTTGTCTTTTCCTACATTATTTCTTCAAACTGCAAATAAGGGGATGATCGAGTCAATGATAGCATAGTGAGTACAGTATCATTGATTGTATCGGCGGTCAGAGGAACAAGAACCTAGAGCCGACAAGGTCGCCGGAGTAGTGCAAGCAGTGTTCTCTGTGGCTTCACCGAAGCTGAGAGAAATGATGTAGAGATCTGTGGAATGATACGGGCCAGGTGTGACCTCCTCAATCTATACCACCAAAACTTCCTCCACCAAAACCAAAGAATTGCTCGAATATAT
>c52110_g1_i1
CTTTTAAACCCGTAGGCCAAAACTTTTGAGGCTTAGATCTGATTTAACAGGCCCTTCGTCTTGGCTAGGGTTCTCTCTCCTGGTTTCCGCCGCCGCCGCCGCGTTCAGACGAGATGCCCATTGACGGCCCTCCTGCCGAGCCCAGGATGAAGCGGTTGACCAAAATCAAGCGCCCCATCTTGTCACCCAACTCAGACGGCGATCGCCAAGGGTCTCTAAACATCAAGCCGCAGGTCCAGACAGGATATGGTAACTGTCCGGGGTGCCGTCCAATTTTTAGACGAAGTGTGAACCCAGGATGTGGTTGTTGTGCGTGGTGCGGTGCAATTTTAAGACCAAGTGAGAACCTCTTTGATGTGAGTCCAGGACCCAGGTTATCAGATTGCTTCATTCCGAAGC…
>c52202_g1_i1
CCCAAATTACTTCCTCGCCATATATATGGGAACGTTCTCTATTCTTCAAAATAAAAAATAAAAAATTACATGATTAGGAGACCCTTCTGAATGACAAAAGCAAACCATCAATGACTCCCCTTAGAAAGCATCAAATACTTATACTTATACAAACTAACAATAAGGAGTATAATTGATCTTCCATTCTCTTGAAGGTTAGTGTAACCCTGCACCTTCATCTTCCCTCTATACTTATCTCATGTATGTAAATATATTTTTGAAAGGAAAATTCAAATTAATCCAAGGACAATTTTACTTACTTGACATTGATAATGTGGAGTTTTTTAACTCACCATATTGGTCCATATTAGACTTTGACCTCCATTTGTTGTTAAAAATGCTCAGAAAATTTTAAAAGGA…
>c52309_g1_i1
TTTTAATTTTAACCACCATCTATTAAAATTCCAACAGTCTCAAGAGTACAAAGACCCCTCTATCTGCCACCCGATTTTGCTACATATATAGTAAGTACTCCCGCGAAACCAACACCTACGGATATAACAGTAAAGCAAACAAAACAAGATAATAACTTAAAACATTTTGCAGCTCTTATTCATTGAAGTCGACGAGCAAGGCAGCGACGAGCATCACCAGGAAAAGCACTCCCCCGTTCAGTAGCGCTTCTTTCGCTGCACTCCCCGTATCATCAGAAGCAGCATCAGGGCTAGGCGCCGGCGGCAACGCAATGGACGGCGTAAGCGTCGAGTTCGCCGGAGCCGGAGCAACAGCAGCTTCCCTCTTCCTGCTTGGCGCTGGTGCCGGCGCCGCAGCGT…
>c52384_g1_i2
AGCAGGCTCTGGGAGTGTGCAAGTCGTGTTCCCAAACGGAACTTCGGCCATGAACACTGTAGTCTACGAGGGGGACGTGTTCTGGATCCCCCGCTATTTCCCTATGTGTCAAGTAGCTTCGCAAAGTTCGTCGATGGAGTTCTTCGGCTTCATGATGTCGTCAAAGCCGGTCGAAGCTCAGTTCCCGGCGTCGGTGATGACTAGCATGATGGGCCCAGAACTTGCAGCAGGGTTTGGGACCACCGAGGAGCGGCTTATGGGGTTGGTGGGCTTGCAGGAGTATCAATTTATTCTACCGCCTTTAGCGGGGAGAAAGGAGGGGGAAGAGAAGTAGGTTTGATGCTGTTGCACGGAAGCTGACTCAGTTTTCCGATTGGAGTAGTTGCCAATTATGTATTT…
>c52443_g1_i1
TTTTTTTTTTTTAAATGTAAAAAAACACAAAATATACTGAGAGACCATTGTCTCAATGTAATACATAATACATAAAGATTGTAAAGGAATTATTCGAAAGGAAGAAAGGGATACCTGTTAAAACCATACATATTTGAATGACCCAAGAGGATCATGTTATTGGCCAAATTGACAAATTAGGCATGGAAATAATAGTACACTATATATTTCAAGCTAGTGAGATAACACGCTGGGAGCATGCTTTATCTTGATGAGAAGAGACGCACATGAGCAAGAATTAAGACACAGTGGGAACAAGCTTGGACGAAGAGTCGCACTTGAACGAGAATCAAAATGCCCTAAGGACAAGCTTCGATCACATGATGAAGAGACATGAGTGGGATAATTTTGCATTTGCTA…
>c52471_g1_i1
ATTAGCACATTAGATAAAGACCATTATCTTTAACACTACATCAAGTTGCATCCCCGCAATCAAACAGGACAGACCAGATTTTTTATTCAGGTAAAAACCAAAGGATGAAACGGCAAATCCCCTGATAACCACACATGTGTTTCCTTCTCTTCTACTTACATGGTTAACATGGTCTGGTCTGAGATTGGAGATACCTCAGCTTAGAAACGAGTATTGATCTGGGAGAAGAGTTTCTTGAAATCTTTGGTTGGAGTGCCAACATTCTCGGGCTTTGATGCTAGATCAAATGCCTTGAATTTTGCCTCATGAAACAGCAATGCCTGAATGCAAACTTCTGCCACATCAGCCCTGGGGATTGTTTTATTTTCCTTTTGGAGAAGCTCATCGTCTTTTCCAACA…
>c52471_g1_i2
TAACTAATAAACCCCTGCAGCACCATTTTGGTGTAAAAAAAGATCCGATAAATATCAGGCGTGCAACATCAATGTAAAAAAAAAGCACAATTTTTTTATAAAATTGCACCATCTGCAGGTTTAGTTTAGGGTATGTAATAGTCATACCTGAATGCAAACTTCTGCCACATCAGCCCTGGGGATTGTTTTATTTTCCTTTTGGAGAAGCTCATCGTCTTTTCCAACAATTAATTCCCTTAGGCCTCCATCTTTATCCTGCAACCCTCCA
>c52480_g1_i1
CTTCCCTGAAATCCATCAGATCAGACCAGGCCACGTTCCCCAGGTTTTCTGCCGATGACAGAAGAACCTCATCCTCACAAACCTGTTTGATTTTCTTGCCGTGGAGGAGAACTAGAGTAGTCCCCCGTGGATAGATAGACCTTGCAAGCTTCTCACTCTCCGACCATGGAGGCCGGGAGGACCCTGCTCTCCCCTCCCCCCAATCTCCCGAGGACCCACCACCTTAGAGCTTCTCTCTCAGTTCCACTATTACATGATCAAACAACTCGAGCAGTTACCTCTGTGCCAAATAATTCAATTATGCGATATTTCCATGCATCTGTTCTTTCACACGAACAGCGAGATGATTACAAAACATCATGTGTTATCAAAGAAGAAAAAATTGCTCAGGAGATACTG…
>c52558_g2_i1
GTTTACCTGGTGGTGGAGTGGAGATGCGGCTTCGCAGCATCGGATTTGGGCGAAGGTTAAATCCTGACAGATATTGGCCGGGTGTTTATGGATGAGCACAGCTGAAATTGAAGATGGCAATAAGATTATGGCCGACGATCATCTCGGGTCCTGAACTCTGAGTTTGGGCTCATATCCATTTCTTCCCTACCGTGGTTCATTTTCATGACATTACCTTATCAGTTTCTTCCCATCCCGAAATTGAAGATGGTCGACGATCATCTCATGTTTACCACTTGATCTCTAAGTCTGAGCTCATCCCGATTTCTTCCCTACCTTATCACACCGTTTTCTTCTCTTCCCGAAATTGAAGACACCAGTAAGAGTATTGTTGCTGCTCATCTCAGGTTTACAACCTGA…
>c52558_g2_i2
GTTTACCTGGTGGTGGAGTGGAGATGCGGCTTCGCAGCATCGGATTTGGGCGAAGGTTAAATCCTGACAGATATTGGCCGGGTGTTTATGGATGAGCACAGCTGAAATTGAAGATGGCAATAAGATTATGGCCGACGATCATCTCGGGTCCTGAACTCTGAGTTTGGGCTCATATCCATTTCTTCCCTACCGTGGTTCATTTTCATGACATTACCTTATCAGTTTCTTCCCATCCCGAAATTGAAGATGGTCGACGATCATCTCATGTTTACCACTTGATCTCTAAGTCTGAGCTCATCCCGATTTCTTCCCTACCTTATCACACCGTTTTCTTCTCTTCCCGAAATTGAAGACACCAGTAAGAGTATTGTTGCTGCTCATCTCAGGTTTACAACCTGA…
>c52605_g3_i1
GGCGCCAAAATGCTCATTGCAAGCATATAGTTGAACTTACGGAAGGTGGTACCCAGAAGTCGCATAAATCTTTGTCTGAAATCTTGGTAAAATGGAGCAAGGAAGTTGGATTCGCCAGATTCAATCTCATCGTTGTTCAATGGCTTCAAGACCATACAAGTGTGTTCGCCAGTCACAGAACTTGGAATATGACCGATGTAGAATAGAGTAAAATTGTGTTTCCTCCAGA
>c52641_g1_i1
GAGCTCGCGGGTGAGCTGGAAGATGCGGGCGGCGCAGGCGGCGGGCATGCGGATGCGCCGGCCGCGGCCTTCGACTTTGGTGTGGCGGTCTTTGCTGCGGCGGGTGACGGGGAGGGAGGGGGTGGTGTCGGTCGGCGGTTCGGGTTTGGGGATGATTTGGAGGTACGGTGGCGGGAATGGGGGTTCGGCGGCGGGAGTGGAGGTGGGGTCGCCGCCGGCGTCGGCAGCGGCGGCAGCGGCAGCGGCCATGGTGAGGTCGGTATCGGAGTCGGGCATGGAGGGGGAGTGAGGGTTTGGTTGGGGTTTGAGGTCGGGGGTGATGATGGGGAGTCGTCG
>c52781_g1_i1
TTTTTTATAAATAAAACTTAAAAAGTTCAAATTGACACAATTACATAAAGGTACATCAGAAACAAAACACTTAAAACCACCATTAAACAAATGCCACAAGTTAAAACATAGAGGAAAAGACCCTAGAATTCTCCTTCCTCCCTTGCAAGAGGCACATACGTTTTAACGAGGAAAAATTGTTCATAGATAAGCCCAGCCAGCCCACCACCAATGAGAGGCCCAACCCAATATACCCAATGATCGGTCCAGTTCCAAGTGGCCAGGGCTGGCCCAAATGACCTTGCCGGATTCATCGAGGCACCCGAGAACGACCCACCAGCCAAGATATTAGCACCCACAACGAGTCCGACGAGCAACGGCCCAAACCCTGCAGGAATGATCTTCTTGGGATCGACAATG…
>c52789_g1_i1
GCGACAGCGGGGCCCGGAGACGATAAAACCTCAATAGCCTGAACACAAACCCTCAAAAGTGATGAAGAAAAGCTGGGAGGCGAGCCCCATGGAAGGAATCGAAGGCGGCGACAGCGGGGGCGCCGCCACGGTTGCCGGAGCAGGCGCCTTGGAGGTTGCCTCACAACCTCAGAAGTCGAAGCCCCCGTTCAGACCCGCCGAGGACGACACCAAGCCCATCCTCCGAGATCCCATACTGAGATCGTACCCGATCGAGACTGAGGAGGCGGTGCTCCTGCTGCCCCGCTTCTCCGCCAGTTCTTGAGGGTTTTGCGTCGGACAAATATGTTCAAATTATTCCAGTGATTCTATCAAGCCTTTGACGGGATGGAAGAAAGTTCTACGTGACATGATTAACAA…
>c52789_g1_i3
GCGACAGCGGGGCCCGGAGACGATAAAACCTCAATAGCCTGAACACAAACCCTCAAAAGTGATGAAGAAAAGCTGGGAGGCGAGCCCCATGGAAGGAATCGAAGGCGGCGACAGCGGGGGCGCCGCCACGGTTGCCGGAGCAGGCGCCTTGGAGGTTGCCTCACAACCTCAGAAGTCGAAGCCCCCGTTCAGACCCGCCGAGGACGACACCAAGCCCATCCTCCGAGATCCCATACTGAGATCGTACCCGATCGAGACTGAGGAGGCGGTGCTCCTGCTGCCCCGCTTCTCCGCCAGTTCTTGAGGGATGGAAGAAAGTTCTACGTGACATGATTAACAAAGAGAGGCGTTCAAAGTTATGGAATAATGGTGATGCATTAACAACAAGAGCCAAAAATA…
>c52807_g1_i1
TTTTTTTTTTTGAATAATTACTTTATATCGCAAGAAATATTGAGGTATTTTTCCATACTAGAATAATAACATACCGTATATTTAGGCAATAATATGAAACATTACAATCTAGTTGTTATGATAATAGACCCTTCAATATATAACCTCATTCCAACAGCTTGTACTGCAAGGTACAATCACATTGATTTGCTCAACTAGCTGCTCCCAATTATCTCACTATAGGTGCTCTTGATTTTTGCTACCAACGCTTCCCTGTCATCCTTGAAAACCACGTTACGATATACAAACCACCCAGTATAACCAATTCCTACTAATTCAAAAACACTGGGAGCTAAAGGAAGCCTATCAACGGCCGAAATCACTCCACTGGAGGCCCAGAGCCCAATAAATCCTGCAGCT…
>c52840_g1_i1
CTAAAACCATTTCCATGCCATCTTCATAAAGCCCAACCACACGCCCCTTATGGAATCTCCCTCCTCCGGCGGAGCCCCTCCTCCACCACCTGCAATTTCCGACCCGACAATGCCGTGAGAGGATGCGGCCGGCGCCACCGCCGGCTGCAATGAAGGCGGAACTCTGACCGCCGTGGAGGGCAACTTGGTATCTTTGGCAATGGTCTTGTTGTATGTAAGTGAAGATATGTAATGCATGATCCAGGATTTCTTATATGTCAATAAGCTCATGCTGGTTGCTTCTATGAATGTAGCTTAGCTTTGGTATCGTGTTTATCGGTTTCGAAGTGAAGCGAACTTGATGCTTTCTTGATGATGTACTGCGTGATCTAGGCCGTTTAATGTGAAAAATAAGATCAT…
>c52860_g1_i1
TTTTTTTTTTATTCAAAATCAGCTGGCTCATCATGTGCACCTTCGATACTAGTATAGAAAAGAATTCGAATACCAGGAACAACTATAAGGGTTACTAGTTCATATACCAAACAAGACATACATATATACGTTACTCAAGTAATTCCCACCACACCATACACAAATCCATCACAAACCATATGGGCCATCGAGAATAACAGTGAATGATGCAAATAGTTTGCATCCTAATGGCCCCTCTTATTTAGCAGCAAACAATTCACATATTAAGGGTGCATCAATCCCCCCTTCATTCTCTCCATCAACACTTGCAGCCGTCTCCACACTTGCAGCCGGATCCACAACTGCAATTGGGATTCCCACATCCCTCATTTTGCCCTGCACAGCACTTCATGGTGAAGA…
>c52981_g1_i2
CGACACAATGGTAGCATGGATTCACCCATTTCCTTTTTTTCAATATCATCGTATTCATTTTCTTAGGTGCCATTAACTTTCTTTACAGCCAGATCACTCAATTTCCTTAGATCGTGGTGTTAATTCCATTAATCAATTCCAAAATCTAATTTCAACCATTAATTTACAGGAGATAAATTCTAATTTATATCTGTCATAAGATTTAATTTTGATTCCACAGTGCAACTGAAGGTTTAAAAAAAAATTCATTTTCGAGAACATTATCAAGTTATCAAAGTTCATTTTTATGACTGATGAATGAGATATTTTATCTTTCCTTTCTATGTCATGTTCTAAGTAAATCTTCTATCTTTTTCCGTTATTAAGTGAGTTTTTAAGTTTCACTCATTTCTTCTTTTT…
>c53017_g2_i1
CAGCATTGAAGCTGGTTGGCAGGTTAGCCCGAATCTTTATGGGGACAACACCACCAGGTTCTTCACCTATTGGACTAGTGATGCATACCAAGCAACCGGCTGCTACAACCTCCTCTGCTCCGGCTTCATACAAATCAACAGCGAGATCGCCATGGGGGCGAGTATCTCCCCCGTCTCGAACTACGGCGACTCTCAGTATGATATCAGTCTTCTCATCTGGAAGGACCCTCAGGAGGGAAACTGGTGGATGCAGTTTGGCCCCGACTATGTTCTCGGCTACTGGCCCTCCTTCCTCTTC
>c53017_g4_i2
AGCTTCAATGCTGTTGAGGTCCTGCTCATATGTTCCCCCAAGGATCCAAATCTGTGACAAACTGAACTCGGTGGCATGCTGGATCTTTGGACTCCAGACATTAATGGTGGCCTTGGCTCCGTAATACTTCCCACCCCGCACATACACAATGGCATGCTCATGGCCACTCCGGTTGATGAGGTCTGGGTTTGCAGATTTGGGTTGTGAGATGGCTCTGTGGTTCTTCCTTCCATATCTTTTGATGGAGCTTGCTCTTAGCAAGTCTGAGAGTTTGGTTCTTCGTACGGGAATGGTATCTGCTGGGCATTGCCCGTTTTGGTGCCAAAGCTGAGAGATGGGAGGAGTGGTGCGCTCTGTGGGTTCTTTGGCTTTGATGTCACCAAAGAGGGCTGAAGGCTG…
>c53022_g1_i1
CGATATCAGACCAAGAGATGGAGATGCTGTTGGCGATGTCGATACTCACTGCTAATCCTATTGACATCTCCGGCGGATGGATGTCGGCAATGACGAAGAAAGAAGGGACCAGCAGCAACAAAAAGAGCCGTGATTGCAACAGCAAGTGCGAGAACGAGAATCCGAGGTCTGTCGAGACAAAGGACAACAACAAACAGAAACAGTGTAAGAGGGCGTGGTTTGCACCAGAGTTTGATGGTGTTTACTTCTTTGAGACCCTCGTCTCCTACTAATTTATCCTTTTTTTTTAATCTTTTCTTTTGTTTGTCCCTTTGTTCGTATATTCGAACTTTTATTAGAAAATTTTGGTTGTCTGACGATGGTTTTCTTTGGTGTTAGAATGAGAAATTGAATTTTATT…
>c53034_g1_i2
AAAAAAAATATGAGCGAAAACATAGTCGGTGAAATAAATAAAATGAGTGAAAACGGAATGTAACTATTTCTAGGAAGTTAAACTCTTCTGGGTTGAATTTTCGAAAATTTTGAGGCAGTTTGAATTTTCAGAAAATTTAAATTAGTTTGAGATTTTATGCCGAAGAAAGCTTTGAATTGTTGGTTACCTGTAGACACTATAATAGATATCGAATATGAAAATTGAACTCACCCATTGTGCC
>c53099_g1_i1
GCTGTGGCGGCGGCGGCGGCGGCGGCACTTTTGTTCACTTCTCAGAAGCTCCGGCAGTCCGCGGCGGAATTCTTTCGAGGAGGGTGTGTGATTTGGTGAGGATCGATGGGGAAGGCGAAAGGCGGGTCCATATTCATCAGGTTGGTGTCTGCCGCAGGGACGGGGTTCTTCTACGTGAAGCGGAAGAATCCTAGGAAGATCACGGAGAAGCTAGAGTTCCGAAAGTACGACCCCCGGGTGAATAAGCATGTCCTATTCACCGAGGCCAAGATGAAATGACAATGTTCATCTTGTTGCCCGTCTCACTCTATGCAGCAGCAATTTGTTTTCTTTCTTGAACTACTAAGGTAAGAATGTTGTATGAATAATATAAGATCATTACTTGATTTATCTTTTTCT…
>c53106_g1_i1
TTTTTTTTCAATTGCAAACTATCAAGAAACGTGGTTTCTTTATTCCATTTTACTAATCTTTGGTACACTCAAATTACTCAATATCACAAGCATAAATTTTTTTCTTACAATAAGAGTTGACTTTTATTGCATTATACACTAACAAGGCAGACGTATGTAGATATATATAGCTGGTGGTAAGAACACACAGAAGTCACCAATGTCCACCACCGTACCCTTCTCCATAACCCGACCCATAGCCGGACCCGTAACCGGATCCCTCACCGGAGGCAGAGCCAGAGCCCATCCCACCACCTCCGCCGCCCCCTCCCCCAGTGCCATACCCACCATCGTCGCCACTG
>c53132_g1_i1
TTTTTTTTGAATCAATCAGTTAACCATGCTAGACAAGAAGTCATGGTTGACTGTTAGTTTATAACATCCCAACATACCATGTAGCTAATCACTGTATTAATTCAATATCCCAACAACTGATTAACCCATAAGATACTTTGTATTCATCAACAATATCATGCTTTGTCATTCAAGAGTTGAAATCATCCCCTTCCCTCGTCACAAGAAGAGAAATGTCAAAAATATTGATAGAAGATTCTGAAAGACTGATATACGTACGCTAGTCGGCGGTCACGCCATCACCGGCATCGTTGTGGCCGGATATGTGATCGAGAACCAGCACAACCCCCATGAGAAGCGCTGCATCGAATCCCGGCTTCACACACAAGCAAAACACGTCCCGCCCCATCACCGCGCTCA…
>c53249_g1_i1
GGAAAGTTCAATCCCCATGCACATTCATGGGACTTCACACTCAGGTTCAATCACACCAAGAAGGTCTGAAGGAAAGTTCAATCCCCATGCAAATATAGCCATGGTGACTCAGTTGTGAATAGAGGATAGATGCTAATTCGCATACAGCGGATTCAAAATAACTTTCTTTGGACCAACAACAAAGTTCAGACCCCAAGGGTTAACTTTCGAAAGTAAACATAAATTGCATACTTACCCCACAACCTAATGGCTAGGAAACAAAATACAACCTGCCTTCACTCGAATCCAACATAACGGAGGGTAGGCATCAAAACGATAACATGCTCAAACCTGTTTCTTTTGTTGAACACCTGCCTTGTTAGGTTTTCCCCTCTTCTTCAACGGTTCTTCCTCTGCCCT…
>c53249_g1_i2
GGAAAGTTCAATCCCCATGCACATTCATGGGACTTCACACTCAGGTTCAATCACACCAAGAAGGTCTGAAGGAAAGTTCAATCCCCATGCAAATATAGCCATGGTGACTCAGTTGTGAATAGAGGATAGATGCTAATTCGCATACAGCGGATTCAAAATAACTTTCTTTGGACCAACAACAAAGTTCAGACCCCAAGGGTTAACTTTCGAAAGTAAACATAAATTGCATACTTACCCCACAACCTAATGGCTAGGAAACAAAATACAACCTGCCTTCACTCGAATCCAACATAACGGAGGGTAGGCATCAAAACGATAACATGCTCAAACCTGTTTCTTTTGTTGAACACCTGCCTTGTTAGGTTTTCCCCTCTTCTTCAACGGTTCTTCCTCTGCCCT…
>c53286_g1_i1
GTCAGCAACTAGAACAAGATAGCAGTTACAATAAACCAAACAAATCATAAATGTGGATAAGAATAAAATATTATACTTACATTTTGATCAAACACACCTCATCAGTGCATGTCAATTAGATAAATCCATGCCTGACTATAGTTTTATATATAAAGAAAGAGCTATTAGATGACAGAAGAGAGAGAGCAAGAATCAGCTTATCTGATCTGAAAGTGCTTCCCGGAGAGGCTTATCTGAATCCTCTCCCCTTGATCCACCTGTCTGCAGCGGCTCGACCCTTCCCCCTGAGACTCCGCCGAACCCTTCCGCCGCCGCTCATTATGCCCGGCCAGCCGGCGGCGGCAGCTCCTCTTGCTATGATCAAACTCGGAGATCTCATGGAACCTGCTGCATTGCTGG…
>c53357_g1_i1
ATTTTTCGGCCAATCCTTCATCTCGCCATGCTTTGCAAATAATGCAATCCGAGCAAACTCAGCTTCAGTAGACTGAATGTCGACCAATTTCAACTTTCCTGTAAGTGTGAGCTTTGCACATGTCGGATTTTCAGGATCAGTCTTACCACATGTCCCGATAGGATACTCGCTCACTGTGAGAGACGACCTTGCATCCTTCAACGCGTTCCTCGCTGTTGGATCGAGGCTTGTCAGGTAAAAGTAGGGTAGTCCTTTGCCTGCACCGGGAAGGCCATCGCTGAAGGAAACAATATTCCCGAACGGTGAGCCTCCAAGATCACTTGAGATAGTACTGAGGACGCCCCAGGAATTCTCAGCGACGAGCCACCGAGCGGAGGCGGCAGCAACGGCCGGGTCTGG…
>c53364_g1_i1
AATTGTGATAATCCTCTCTATATTTCAACACATTTTGGAGTAAGTCTTTAATTGGGACCAAGAATACGCGGCAATGAACTGATTCTGGAAATGAAGATTGAATAACTGCTCCATTTTTTCAGGCAAATAATTTAGTGGGTATTGTTACGTATAAAGTCTCATACGGATAATCTAAGAATATGAATGGTTGGTGGCTGTCCGATAACATAATTTGTATATTTTCCCTTCGTTATTGAAATCTAGATAGCTCTCTAATTATGTTTACAGATTTAAGGGACGAGTCTACAGCCACAAATTTTATGTGTAGGCATACAATAGAGTACTATGGTCTTGGATGCTTGGACTCTGGAGGAGAATGTGTTGCTACTCCACGATAATCTGCATCATAAATTGGCCCAT…
>c53364_g1_i2
AATTGTGATAATCCTCTCTATATTTCAACACATTTTGGAGTAAGTCTTTAATTGGGACCAAGAATACGCGGCAATGAACTGATTCTGGAAATGAAGATTGAATAACTGCTCCATTTTTTCAGGCAAATAATTTAGTGGGTATTGTTACGTATAAAGTCTCATACGGATAATCTAAGAATATGAATGGTTGGTGGCTGTCCGATAACATAATTTGTATATTTTCCCTTCGTTATTGAAATCTAGATAGCTCTCTAATTATGTTTACAGATTTAAGGGACGAGTCTACAGCCACAAATTTTATGTGTAGGCATACAATAGAGTACTATGGTCTTGGATGCTTGGACTCTGGAGGAGAATGTGTTGCTACTCCACGATAATCTGCATCATAAATTGGCCCAT…
>c53364_g1_i3
AATTGTGATAATCCTCTCTATATTTCAACACATTTTGGAGTAAGTCTTTAATTGGGACCAAGAATACGCGGCAATGAACTGATTCTGGAAATGAAGATTGAATAACTGCTCCATTTTTTCAGGCAAATAATTTAGTGGGTATTGTTACGTATAAAGTCTCATACGGATAATCTAAGAATATGAATGGTTGGTGGCTGTCCGATAACATAATTTGTATATTTTCCCTTCGTTATTGAAATCTAGATAGCTCTCTAATTATGTTTACAGATTTAAGGGACGAGTCTACAGCCACAAATTTTATGTGTAGGCATACAATAGAGTACTATGGTCTTGGATGCTTGGACTCTGGAGGAGAATGTGTTGCTACTCCACGATAATCTGCATCATAAATTGGCCCAT…
>c53435_g1_i2
CAGAGAAACGTTCACGGCCTCCTGTAGCAATTACATTTTGTCAGCAAGCAATTTGATGCCTAATTGGATTTAATCAAAAAAATTATAGCAACATTGATTAATCCAAAATGTTCAATACCACTCAAATCTTAATATCTGTGATGAGGCATATTTACTATGTAATTCATACTGCCAGTCTACTTGTAACTTAAAAAATCCAACCCTAAATTGTTTGTCATCTCAGGTTCATATAGATAGGGTTTAGTGTTTAGGGTTCTAATTAATTATAATTTGAAGTAATTACTTGATGTGCATGGACCTAAGTATAGAGAATAAACACAGTGATATAAATCAAGTTTAAAGTTATCTTGATTTTTTGCATAGTATGTCAAGTTACAATGTTAGAACTAAATAAAGGGT…
>c53466_g1_i1
TTTTTTTATTCTCGAGCCGTTGTATCATGTATTAAGTTCTATAAGTTCTCTCTCACAATTTACGGGAGAGAACGATTCTCACACGATAACACTGGATATTTTTGAATATAAATGATGGGAGCCTTATGTCTTCCATCTTCTCTGATTGTGCAGACAAAACCAGAATACTTCAATATAGACTGAAGGGCAATCTTTTCCTCTTCCAATGCATTAGTACTGGGTAACAAAACAGTCAAATATGAACGTGATGAATGCAGCTTATGTGGTTGAGCAATTCCCATCAATGTAAAGTCCAAGCGATTACAAACCCTAAAATTCAACACCTCCATCTCAGTTGGTGGTAGGCAGAGTTTGTCCATATTTAAGTCGATTGACTGAAATTTGAAATTAAGAATAGGA…
>c53517_g1_i3
TTTTTTTTGTATCCAAACGTGCTAAAATGTTTATTGCCTTCTTACTAGCCCATTAAACAACACCAAAACAACGAACAAAGAACTCAATTCTTTGAAAACATATCACAACATTTTCCGGAGATCTATACGCAGGAATTTCCACCATTATTAGGGCACTAATGAGAATCAGCAATTCCTTTTCAACTTGCCAACTTGAGTCAGTCAAATTTACTCAACTACCCTCCCGACGCCTCGCCGGAACAGTTGCTCCGCCTTCCGGGCCAGCGAGTAGAGATTAAGCTTCACAATGGTGTCGACGAACACTCTAGTATCCTCTCTCGTGTTGTTTGGGGGCACGTCCACCACGTAAGACTCCACCACAACGGTGGCTCTGCCATCAATATCCGGGTGAAGGGTGGT…
>c53521_g1_i1
CTGCATTCTTGAGCTGCTAAGCACCAAAAGAGTAGAGTCGTATGCCTCCTACAGGGCCGAGGAGGTCTCGCGACTGATCGACCGGGTGGCAGCATCGGCGGCAAGGGTGGATCTGAGCGGAGCTCTTGGTATTTATGCGAACGGGGTTTTGTGCCGGTCATCGTTTGGGAAGGAGTTTGCGGAGGGTGGGGATTACCACCGGCATGGGTTCGCAAAGATGTTGGATGAGTTCCAAGTGCTGATGGGAGGTTTCAGTACGGGAGATTTCTTCCCATCGTGGGAGTGGATTAATATGGTTACTGGAATGCAAAGAAGACTGGAGTCGACATTTCAGAGATTTGATAAACTGTTCGATAAGATCATTGATGAGCATCTGGAGAGGAGGAAGAGA
>c53525_g1_i1
ATGCCCTGGCCAACTTATCAGCCCGCTGTTCTTCAGCCGATAGATGTGCACCATCCTATGACTGAATCTTAATATTGTAAAATTTTGAATTAACTAAAAAAACATATTTAGAATACTGCTTACATTGCAACATAAAATGTTCCCTTTTAATGGAGGTGACTCAATTTAATGCCGTCAAATTTTGAATTAACTTTAAAACCAGGGTTTGTTCGCCTATGGAATATACAATCAGGCATATGTATTTTGATATTGGCCGGATCGCCGGTCTGATGGCAATTTTAGATATTCCGCTGCTTCTTTTCCTTGGCGCAAAATCTCTCATCGTCGTCGCCGGACAGAAACCGCCGACAGTAAAAACTTGATGCGGTGTTGTGTCAAACTCTAAATCCGTAACAAGGA…
>c53541_g1_i1
ATACAAACCAATCTATTATTCAAAGTAATCATAATATGTTTACATAACGTAGTAATAACATGACCATAGTTCACAGCTTAGTACATTGTATGGGGATGAAAAATACAGACAAAACACTTACATTGCAAATCCTATAAAACAAAACATAGTAAATACCATATTGCTAGCATGTCAGCACTGAATTGTAGTTAGCAGTCTTTGGAGTCTAAGCACCAACAGGTGTAGTCAGATGATGATATCTCCAACAATGCAGAGGGAGTCATCTTCTCAAGCTCCCTCTGCCTCCATGATGCAAATTTGCTCTTGTGCCTCTCTTCACTTGATCCTGACGAAGAGTATTCTAGAGAGTGAACTTGTGAACGCATACGAAAGTAAAGCCTCATTGCAGCAACACAATCT…
>c53608_g3_i1
GTCGTTCACCGCCATCCCCGACGCCGCGTTGGCCATTTCTGGAGAGACGGCGGCGATCGGAGAGAGAATCGGAGGAGAGATAAGAGGAGATGGATATTTGGAGAGAGACGCGGAGGAGAGGAAAGGTGAGGGGAATGTGGGGCGGTGGCGGTGGTCCTCTTGGTCACTACTTTCTCTCTGTCGCACCACGCTACTAACAGCGCCGCATTTTTTACCACCGCTGGGTATCAAAAGTCTTATGCATACGGGGTGTG
>c53663_g1_i2
CTTCAACTCAAAAAAGGAAAAAAATTCTCCACTCCAAAGTCTTTGAGATAAGCGAAGGGGCACCCGCCATCCATTCCCCCCTTCTCCCTCCCACCCTGGGGAAAATGCAACATCCGCTGCTCTCCTCGGCCTCCGGGATTTCGAACCTTCCCGCCATATTCCCTGCCCTCAGGTCCTATCCCGGTTGCCCTGTTCTCTGTTGGAGGAGGAGGGCGAGGGCTAGAGCTGACGCGCGTCCCGACGGCCTTGATGCCTCAACCGTCGGTGAAATTAGCGAAGAAGACGCGGAGTCGGGAGTGAGCAGAACGCCGGCGCCGCCGCTGTTGTCTGTTGCTCCGTCCATCGATAAGGACATCAAGAAGGTTGTTCAAAAGACTGCTGCAACCTTCGCACCAAGGG…
>c53671_g1_i2
AATAACCTGAAGGTCACGAGCTTCTGTTACTCCTCTATACTCAAGATCAGCTCAATGTCACCTCATCAATGACTTCAAGATTCATGCATCATAAAAACCACCAACACCTTAATTAAGAAGAAGAGAGAAGTGGCACCCTCAGCAAGGTCCACCTCAAGAACCAGGGACATGAACTCCATCGTCCTCCTCCTTTTTATAGCCTTGATTGAGCCTCACATTGATCTTGACCAAAGAAAGGGAAGGTGACCAGAACCGAAAACCTAATGTGATCGATCCCATCGATAGGAGCTAAAAGGGACAAAATCAACCTCAAATTCGAACTCAAGGTGAAAAGGAGAGGCTACCCTAGCAATTTGAGGTCGATCGCCACCCATCATAGGGGAGAGGATCATCGGAGAT…
>c53767_g2_i1
GCCCAAATCGCCATCCAAGGCCACCAAGTCGCCAAAGAAGGCATGAAGATGAGTGGCGGATTTCGTAGCTTCTGTTGAATTTGTATCTGATCTCGCTGTTGTTGGGCGTTCTTCTTGGATCGTAGTTTTCAACTCTCTTGTTGGATGAACCAATTCGTAATTTCAAATTTCCGGTATTCCATCTAATTTCTGGATTGCTAATTTTTTCTGTTGGCATTTAGATGCCGGTTTCAGAATTGAAATGTAATACCCTTTATGGAAAAAAA
>c53823_g1_i2
CAGCCACCCTCTTCAGCCGGAGCGGGGGATAAGCTAAAAAGGGTTGCTAGGCAAACCGAGTAGCAATCTTATCTCTCCATATACATTGTTGGTTTGCTCACCTCACAACCACTAGAAACCATGAGGCTCATCTGCTGCTCTTCCAATCCGAAGCTTCAATTTCATCCCATCCAGCCACCCTCTTCAGCCGGAGCAAACAAGAGACCTCCTCAACGGGTCACGGTGAAAGCGAGGACTCCATTCTCCATAAATGCGGCTAGATGCGCCAATCCGAAATCAGGCGGAAGAATAGCTAGCAGAGACCAACAATTCGAAGAAGAAGAAAAGGAGGTGCGGGATGAATGGAAGAGGGCGGTGGTGGGCGCGGCTACAGTCGGCGTCGCCATGGTGATGATGGGA…
>c53881_g1_i1
ATAGGAAGGGTAGCTACACCTTGAGGTCGACTTTCGAGGAAAACCCAAAAGATAGCTACACCTCGAGGTCGACTTTCGAGAAAAACCCAAAAGATTACTTCCAGCAAGTCCGTAAGGGAAACAAGCCTGGCGGGGATATAATGAAGGCACCTGGTAGGAAGGGTAGCTACACCTCGAGGTTGACTTTCGAGGAAAACCCTAGCAATTACTTTCGTCAACAAT
>c53956_g1_i2
ATCAAACTCAGCTGACTGTTCGTGTCATTTCTCACTGAGATCTCAGAGAGAGAGAGAGAGAGATGAAGTATGTGTTGGTGACCGGCGGCGTGGTGAGTGGGTTGGGGAAGGGAGTGACGGCGAGCAGCATTGGGCTGCTTCTGAAGGCCTGCGGACTTAGGGTTACGTCCATTAAGATTGATCCCTATCTCAACACTGATGCCGGAACGATGTCCCCATTCGAGCATGGGGAGGTATACGTCTTAGATGACGGCGGTGAGGTGGACTTGGATCTTGGAAACTATGAGCGGTTTCTAGATACAAAACTTACCCGCGACAACAATATTACAACTGGAAAGATCTACCAGTATGTCATTGACAAAGAGAGGAAGGGAGATTACCTGGGGAAAACAGTCCAGG…
>c53956_g1_i4
ATCAAACTCAGCTGACTGTTCGTGTCATTTCTCACTGAGATCTCAGAGAGAGAGAGAGAGAGATGAAGTATGTGTTGGTGACCGGCGGCGTGGTGAGTGGGTTGGGGAAGGGAGTGACGGCGAGCAGCATTGGGCTGCTTCTGAAGGCCTGCGGACTTAGGGTTACGTCCATTAAGATTGATCCCTATCTCAACACTGATGCCGGAACGATGTCCCCATTCGAGCATGGGGAGGTATACGTCTTAGATGACGGCGGTGAGGTGGACTTGGATCTTGGAAACTATGAGCGGTTTCTAGATACAAAACTTACCCGCGACAACAATATTACAACTGGAAAGATCTACCAGTATGTCATTGACAAAGAGAGGAAGGGAGATTACCTGGGGAAAACAGTCCAGG…
>c53956_g2_i1
ACCCATATGAGTTTTTGAACCCTCAGGCATGAACACAACACATGGATTTTTAGTGTTGGGATCAAACTCTGTGCTATTTGCATCCGGCAAGTTCATAACCGAACGAGTAAAGTCAACTACGGCAATTTGCATGCCCAAACAAATGCCAAGAAATGGTACATTCTTCTCTCGTGCATATTTTGCAGCAAGAATTTTTCCTTGCACACCTCTGTCACCGAAACCACCTGGAACTAATATACCATCTGCGCCCCTCAAGAGTTTCCAAGCTGCTTGATAAGCAGTAGCTGCCTCTTTAGCAGTTATTTCTTCGAGATCAGTTGCAGCAACCCAATCGACTACAAGTTTCCTACGCCAATCAACAGAAGCATGCAAAAGAGCCTTCAACACAGAGACGTAAGC…
>c54053_g2_i1
TATATATATATATATATATAAACTATCCTTTGTATCACTTATACTGTTGCTGGTAACTGCTTTTCCATATTATCTCATTGCGCAAACCAGTCTCAAGAAATTTGGAGTGGATTGTCACATCTACCGTGAACTGCAGCATTTTTTTTTGGCTTCATTTTTTTTACTGTGATACCTAAACTGCCCATGGGCCTTTGGGGATAGTTTAGTCTCTTTATGACTTCCTTTTTGCATCAACTTCTTATCCTCTAACACTGTAACCAAATATGTTCCTGTTTTTTCATCGGGAATTCGTAAAAGTAGTCCTGTTATTTTATTGGGATGATTTACATGCAATTTTTTCATCGGGAATTC
>c54099_g1_i1
GTCCAACCAATTCTAGATATTTCTCACAAGTTGCGGACAATCTGTCTCCGCTGATTATTCTGGATTCCTACACCAGCTCTATCCTTTACTTATGTAGAAGACCTTGGTAGTTGACCTCATCTCCCACACATTCAATTCCTTCTGGGCATTATTCTCACACATACCAGCCATGGAAGAGACTCGAAACTTCATCGTCTTCCCTTTCCTCTTGCTGCTCATCTCCCGCACCACACTTGCTGATGTCGGCACGGCCGCCTCATTCGGGCCACCTTATCTGCCGACAGTGTGCTACGGAAGCGACCCGGGACAGTTTCCCGCGGACAACCTGTTCGCCGCAGCGGGGCAGGCAATATGGGACAATGGTGCTGCTTGTGGACGGTTGTACTTGGTGAGGTGCCT…
>c54137_g1_i1
GTTTTCGAGCTGGAGATCTCCAACTGTTGAGAAATCAAACATTAGCAATGACTAAATCGATAATGTTAAGGGTTAGTTGCAGTTTACCCCTTGTTACACTTACCTTTCCCACTTTTCCGATACTTACACATGCAATAAGACAATTTTTGCCCCTATCTAAAAAAAAAATCTTATACCTACAGAACTGAATCTGTCCCGACCTCGCACTCTTAATAAAGTACACTCTTATTAGATAAGAAGAGTTCGAAACCCGGAGAGAACACGGTTGGTAAGAGATTACCTTTATGCTTCACTGCCCGTGCCCAGGTAACTCTGCTAAGAATCACCTCAAAAAAATCAAATGTTACACTGATTTCCCCTCTTTGATTCAGTTCGACGATGATAACAGTAGGGAACCCA…
>c54267_g1_i2
GGAGGAGGAGGAGGCGGTGGTGGTGACCTTGGCGGTGTAGCCGGTGGGGGCTTTGGAGGTGGAGCAGGAGCTGGGGGCGGCATTGGAGGCGGGATACCATGAACCTGTCTCACAACCTGAACCCTATTGAAATGAGGGTACTAATGAAAGTTTTAAGTCTATTACCTATTAAAGTTATCGTCGTATTGATGTGTTTGTCGAATTCATATGTTTGAAATTTTTATATATCAAGAAAATGTTTGTTACTTAGCAAGTTGCTAAGTAGACTGAGTTTCGAATTATTTTGAGCATGAATATGGTCTTTTAATTTCGACTTGAAATTACAGTCTTTAGAATAACAGGAATTTATGAGCCATAGAGTCAAAGA
>c54272_g1_i1
GATTCCATTAAAACATTAAGTTCCTGCAAACAAGAGAGATACAGAAAGTATTAAGACATGAAAAACTGGTATGAAACATGATGGTAAAATTAACAACTTGAGACCTACAACATTCATTCAACTCATTATGTTACAGACCTCCCGTACATAATGATTCAGAAACAGTATTAAATTAAACAGCGTCAATATCCAATTTACTTTGTTTAATTGTGTGCCATGCATGTGCAAACATCATAAGCAGTCTTAAACCAAAATAAAAAAATCATTAACCAAGCAACCCCAGTTTCCCTTTTTTTTTTTACCATTTTAGAAGGGGTAGGATAATGATATACAAAGTTTAAGGTTACACGACTGACTGATAATATATAATTTAGATGTTACAAAGACAGTCAACATTAA…
>c54309_g1_i1
GCCGGTAGCTCCTTCACTGACTCCATCTCCGACGGAGTTGTCTCCTCTATAAGTATTCCCTCCATCTTCAAGCGTAGTGTGTTCAGTTGTCTCGAGGACATGGCCGGTAGCTCCTTCACTGCCTCCATCTCCGGCGATGTAAAGACGGCCGTCCCTCCCCGGCCGTTCATAGCCCCGTTCTCTGCCGTTGCTCCGCTGCGAGTCATCCGTGTCACTCGGCCGGGTGCTAATGTGACCCTGGACACAATCTCTGAAGAGGATGGCGGCGAGCACGTCGGCTCGGCGACATCGGCGTTCTCATCCACTTCATCGCGTTTGTGCAAAGAATTTGGTAAATCTTCTAGGGATGGTTTTGGAGCTGTAGCCAGCAATTAGAGGAAATTATGTCACGGGGGTTGT…
>c54511_g2_i1
GCAGCTTAAGGACATGAAGATGCCTCCGCCGAAGGACCAGAAGAACGTTAAGTTCAGCCTGCCTGCCGCCGACGAGTTCGACGACGAGGGGAGCGACTTCGACGATGAGTACGACGATGAATATGATGATGACGAAGATTTTGATGATCTTGAAGGTATGGATGACGATTTTGATGATGACCCCAAGCAGAAGCTGAAACCGATAGCGTTTCCTCCTATGGGCAATGGTAAGAAGGATGGCGGCGGTGCTCCTAAGGGTGCGGGTGGCGGCGGTGCTCCTAAGGGCGGCGGTGGCGGTGGCGGAATGAAGGGCATGGTTGGTAATATTTTCGGGAAGAAGGGTGGTAATGGAAACCCAAAAGAGGGGGGTGGCGGTGGTGGCGCTGGAGGCAAGAATGG…
>c54532_g2_i1
CATATGTAATGCCTGAGATACTTAAAAATGATTAGTTTTTCGCTTGAATTGTGTTATATGTTATCAATTGTTCCTGACATCAAGTCCCATCAAAACCTATCTTTGTTGGGTGAAGTAAGCATTTAACATCCTACGTAAAAAAACCCTATATGGGAGGTCTTGTAAATGTAAGATTACTTATTAATTTTTCTTCACAGTAAGGCCTGGAAACAGAAATTGCTGTGGATTTCATATAGAAAAAACTAAGTTACAGGAAACCACCAATGCATATGGGACTAGGTTAGAGTACCGCCCTCATACTAGATCACCATGATGCTAAACTTGTTTCCATGTTAACTTAAAATCGGAGGACTTGTCAGTCTTGCATCACCGGATTCGATACTTTGTTAAGTAAATGAG…
>c54554_g1_i1
CTTAGGACTGTCATCCCAACAATATAACATAAATAGATTAAACTTGATAGTCTGACATATCAAAAAGTTTGGTCATAAGAATTCAGGGTTAAGATGGTTCAAACTTCTTTGTGAACTCACACAATGAAAATGGTACACATAATTCTAATAGAAAAATATTGTACACAAAGGAAAAACCACACTTCAAGAAAAACACATACATATTCTCCTAAGCTTGATTGATCTGAATGTCAATGACTCAGTTATCCAAATTTCACATAGATTTGTTCCTAGAACTATATCCTCACAACTCAAGCCTGCAAAAGCTGCTTATTTTCGGGGGCAAAAAAAGAAAAAAAAGCTCTATACATTTCAATTTCACCGCAAAGAAGAAGTACTAATCTTGGCATGTGGCTTGTA…
>c54558_g1_i1
AGAATATGATTATTTCAAGCATCGTAATATCCTTTCAAATTGTATTGAGAGGTCTGAGTACCTGGCAGATGTCACAGATGGGGAGCTGAGAGGAGGCGGAGATGGGAAGGAGAGAGATGCGCTGGTGCTTGCTGGCGAGCTTATTAGCGGCGTGGATATGCTTGTCGCAATGCCAGCATAGTGCTGCCTGGTCTGCGCAGCAGAGAACTGTTGCCTCGGCCTTCTCACATACGTCACATTGTATCTTCATTATATCTTCGCCAGAAGTTGGCAACTGTGGAGACGAGGTCCAGGAGGAAAGCTTCGGGGGTTGGATGTGGCTGGAATTGGG
>c54579_g1_i1
ATTTTTTTTCATCCACTCTCATCTTCTCCACCATCTCCTCACTTTCTCCTCCACTCCGCCATTTCTACCATCATTTTTCTCTCCATCACCATCCATCTTCTCCACTGCCACCATCACATTCTTCCCCATCATCATCCATCACCAACTCCAAAGCAAAGGTATGGACTTCTCACCTCTCTTGTCCCTATTTTTCTAACTTGAGTTTATTTTTGTGTAGGAATTTCAGAAGAAATCTTGGATTTGGAATTTGGGAAAGGATCAAGGCTAGGATGGCTCAATAAATTCCAAGACACATGAAGGGACACTATGTTGGCTTGGCTAATGGTGAGGGGCTCTAGAGATGAAGATTTATGAAGATGTGCTAAAGGAAGGATATAAGAATGGAGGTGGAGTTCATGA…
>c54709_g1_i1
TCCCTCTCAACAACCCCCTCACTCTCACCGGCAGCATCTCATACAACTCATCCCTAGCATCCGATCCCACCGCCCGAGGCGTCCTTATCATCCTCTCCACCATAACAATAACATTCGCATAATGCAGCGCTAGTCCGGTCGCCCCCAACGTGCTCGCTGGCGGCACCAGCTTCGCCGAGCTTGCCTCGAAAAAACCACACTTCAATGGCGAGTCGGATGGATAAACAGCCGCTGTGACAGAGAAGCTGCGTGGAAGATGATAACCAACACCGACAATGAACACATGCTTGATACGAGCTAGCACTGTGAATGCCGACCGTGCTAGCAGCGAGACAGCGGAGTCAACAGTGCAGCTCCAGAGCGAGCTTTGCTTTAAGTATTTAACCTCCTGTCGCTGCC…
>c54717_g1_i3
GAATTTTCTCAGTTCCATCCCGATTTCACACTATCAGTTCCTTGATTTCTCTCAGGTTCTGATTCGATAAGCTGCGTCGGCCGATCGACGATGAGTCTGTTGGATGGCGAGACGGTCTTGACGGATGAGCCGATTAATGCATCTTTCGAGTCTGAGGGCAATGGCAAGTCTCCGATCCGGAGAGCTGCATCTCCTGATGAGGATCCATTCGTACGTGATGTGAAGTATGTTGATAGGTTGATGGATTCATACCTATTGTTGACGGATCATGAAAGACACCACATAGACCAATTGCGGGTAAGCCACACTTACTTCGATGACGATATATCAGACATCCAGTCAATTGTGTACTGTGATCTCAAAGCAAAGCTCTTGCAACTTACTGCAATTCAGCTTCGA…
>c54757_g1_i1
CCTGTCGGTTATTTTCTCTACAAATCGTACTTTTAATTTGCGGCGAGGCGAAACGTTACGTCCCTCGAAAAACCGCCTCTTTATCGTTCTGCTCCTTATAAAGACCCCCCATACCCCAATGTTTCTGCATCCCAAATCATCAATGACGAGCCCCGAAACGAAATCCGTCGCTCCGATGGCCCGTATGAAGCATACAGCCCGCATGTCTACCGGCGGGAAGGCTCCACGCAAGCAGCTCGCCTCTAAGGCTCTTCGCAAGGCGCCACCACCACCGACCAAAGGAGTGAAGCAGCCTCACCACTACCACCTCCGGAAAATGGCGCTTCGCGAGATTTCACAGGAAACTACCATTCCAAAGGCTGGTGAGGAAAATCTAGCGGGACTTGAAGACACATCTGC…
>c54792_g1_i1
TTTTTTTTTTACTAAAATATTTATAATTTATTACTGACAAAACCTTGTAAGGTGGAGAGTGTTAGTTTAAATTCTAATTATGCTAAGAATTATGATAAAATCTGAAGATAACATGCATCTAATGCTCTGTTGCATAAAAAAGACTGTCTGACAAGAAACAAGTTTAGCACAATGGATCTCTCAAGGTGGGTGCCCTAGGAATAATCAGGACCTCGATGTCCAAGGAATTAGAGACCGTGAAACAGGTGCTGCAGGTATCCTCTTCCTCACAGAGAAAAACATCAGAGCAAGACTGTTTCAACCCCTTGTGGGTTTCTCTCAACAGCAACCAAGGAAATACTCACTGAAAGAAGCTCACATCACTAGAAATGGAAGTAACAATAGCAACTTTGATCACCA…
>c54944_g1_i1
GATGTCGCAGAGGCAGTGGTACTTTCGGACCAGATTGTTGGGACTAAAAGTGCGATCTCTTTTATCAGCGGCTATTTATCAAAAGCAAGTAAAGTTATCTAATTCATCAAAACTGGCTCACACTTCTGGTGAGATAATGAACTATGTGACAGTGGACGCTTATAGGATAGGGGAGTTTCCATACTGGTTTCATCAATCATGGACGACAAGCCTTCAATTAT
>c54952_g1_i1
GAAATATTTGTGTTAACAATAATAAATAAGAAAAAGGTAAAGTTGAGAAAACAAGAGTGCATAACTAAGATTGCTTTAAAATGAGCCGAGGTACAAAGAAGAATCACAATTGCTTTTTAACCAATATTTCATTTAAATTATTATTTTTTAAAAGTAATATATAATTTGGATACCAAACTTTTAGATGAAAACCATTATTCTGCAATTTTCTGCTGTGGGCAGGCGATTGATTGGTTTATCAATATCGGATTTTTCACTCTTGGTATGTTCCCGGCTTTAAGAGATTCGTAGTAACCGAACGAGGGTTTTATACATCGGATATACGTTGGCCCGGCTTGCTATTAATATATGTTGCCCGACCTAGACCGGCCTGTCGCCCCGGATGTTTCTTCATTATAC…
>c54978_g1_i1
TTTTTTTTGGAGAAAAGAAACTCTGTTATTAATAATTAGAATAGATGTCAACATACATCGGATGGTCAGAATTGACACTTTATTGGCACTGCCTTACAAATTTGATATCGTGTTTGCGCTTACTCGCCTCTTGCACCACAGAAATCTTTAAGGGTTTTCTGAAATCCACTGCCACCCCCTGAGAAGCGGAACAATAGATGGTCCCTGTATGCGTAAGGCTTATACAGTAATGGATGATCCTCGTCAACAAGCTCCTTAGGTGTTTGGACTATGTAACAATCTTTTGGACGAGAACCAAAAAGAGCGGCATACCGTTTCTTGTTGCGAATTATTCTGACACGATGTAGGGGAAGTTGCAGTCTTCCATTAGTTAAGGCCTCAAAGGCTTCACCAATCATT…
>c54983_g1_i1
TTTTTTTTGAAAAAAGATGCAATTTATATATAATTGTTTGGCAATTAAGCCACAAACATCCCTGAAACACCATATAGATTCTGCTAACAGCAATTCCAAGACCGCCATAACCAAACATCAGTCGCGGAATGAACCAAGTACAAAGGCATCTCATAGTGTTTCTACATTTAACTAGCTAGCAAATCCTTACTTGATGAGGAGATGATCCGAAACAAGCAACTTTCGATTCCACAACGGCTTCTATACCCTAGACCACATGATTGGGGTGCTCCTATTGGGTGGAAGCTGCACAGTCATACAGTGTTGTTGTTGTTGCCACTGTTGGAAACTGTCACCAGTGTTAACTGCTTCCCCGCTGTTCACTTCCTCGATTTCCATTGAAGAGGCTTCCGTTACCTC…
>c55017_g1_i1
GTAGAGGATCAACGCACGGACCCACGTTCCACTCATCAAGCTCAATTTGCACTTCTGTAATGGCTCCCATTGCTACCGTCAGTCAGTGCCAGCACAACAAAAATCAGAGAGAGAGGGCAGCCAGCAGCATTGACATAGTTGATGACTGCTGCGAGTATGACCGGAGGGAATTAGGATGTGGAGATGGTGATGACGACGATGATGGTGACTATGATTGTGCCCCAGCAGCCTGATGGACCGTGGCTTGGGATTTCTGCTCCTGACATTCGGGGGTTGTTCCCTCATCTAGAGAGGTTATGGAGTATAGATGTAGTTTTAATTGTGGACATGTGTAATGGGG
>c55045_g1_i1
GAAAAGTAAAAAAAATAAAATGCGAAAATGCTCTCAGTACCAAGTCTGTCCAGAGAACCTCTCTCCCTCTCTCGGCGCCATCTCGCGAAACAACCCCCACCCCCTACCCCAAATGTCTGGAGGCTACGCGTGGGCCGTCGCCGCCGGCCTGAACGCCGCCCTCGCCGCCGTCTCTGCAAAGCTCTTATCCTCTCAGTTTATGAAGTATGGCCTAGTCATAGCCTTCAATGTGACAATGTGGGGATGCTATGTCAACAGCCTTAAAGCTCTCTCATCTCTGCAAGCTACGGTCATAAACTTCGCCACTAATTTTCTGATCTCCGGTCTCGCAGGATACTTTCTGTTTGAGGAGCCACTTCCTTCCCGGTGGTTTGCAGGTGCAGCTCTTATAATAATTGG…
>c55140_g1_i1
GTGGAACCGTACCATTGTTTTCTTGACTGGCTTTTGCTTTTTTGAATCTGTAGATCTCTACAGTCTATTTAATGGCTTCTCTTATCATATTTGAATCTCAAACACAAATCTCGAACATGTAGATGAATACATGTAAAATATAACGCCATGGATGTACAATACTTCCGAGAGCTGGCCATGCACGACACAACACTAACTCCCCTAATGGCGCAAGTAGCTCAACACCACCACATTGTCGATCACAGGCCCACAGAGAGAGCTGAGGTCGTCGCTCCTTGTATGATAGGACGAGCTCGAGAACACCAAACGAGTCTTATCCAATACCGCCGTGAATCGCAGAACCGCCCTCTTTGACCCTCCCGTCCCCTTGGACTCATAAGGCACTTTAACTGTATCCCT…
>c55219_g1_i1
TTTTTTTTCTGCGAAATATTGGCTTCATTCAATGCAGCGGGTCGATTACAAGATTTTTTGTAAAGTACATCTACATATTTCGAGTTTGTACTTTAATCAAGTTTCTTGTGTGACACAAAGACACATCTCATTGGATTTGGAATATAATAAACTCTGTTTGTACTGAGCTCTTTGCATTGCATAGTTCAGCTTACTCTGCAAACGTTAACTGAAACAATAAATAAACTGTGTACATATTAGCTGTTGTTGTGCCTCCTTCCTCCTTGGATGGCAGAGGAGAGCCATCTCCAAGAATGAAAGACAAATGTATACGTAGGCGTCAGTCAGGAGCAGCTGAGCATAGTCACACAGAGTCTAGCAATATAGAATCGGTCTCTCGGCTCCACCGGCTCAAAAACC…
>c55235_g1_i1
AAATAAAAATAAAATAAAAAACCTAATGCAAACCATAGCCCTAAACAGCCACATAGTATTCCATCTCATCCATAACATGCGTGTCCCTCACCCAAATATCTTCTCCTCCCCACCACTCTCTCAATCACCACACACGCATCATCTCTCCCTCGTCCCAAACCATAGCCGACCACACCATCGCCTTCCTCTTCCACTTGGGGTATGTAAATTCTTCGATTTTTAATGTATTATTGTTTGTTGTTTTTAGGATTCATACATATGGGATTATTGATCTAAATTTATAAAATGGAGACAATGATGATGGATTATGTATCTCTCTTGCTTTGGGGGTTTTGGATGAGGGGTAAGCCATTTGGTTCTATTCAATTCAAGGGATAATATTGTTATTTTTTTCATTCC…
>c55235_g1_i3
AAATAAAAATAAAATAAAAAACCTAATGCAAACCATAGCCCTAAACAGCCACATAGTATTCCATCTCATCCATAACATGCGTGTCCCTCACCCAAATATCTTCTCCTCCCCACCACTCTCTCAATCACCACACACGCATCATCTCTCCCTCGTCCCAAACCATAGCCGACCACACCATCGCCTTCCTCTTCCACTTGGGGTATGTAAATTCTTCGATTTTTAATGTATTATTGTTTGTTGTTTTTAGGATTCATACATATGGGATTATTGATCTAAATTTATAAAATGGAGACAATGATGATGGATTATGTATCTCTCTTGCTTTGGGGGTTTTGGATGAGGGGTAAGCCATTTGGTTCTATTCAATTCAAGGGATAATATTGTTATTTTTTTCATTCC…
>c55246_g1_i2
GAAACTATAAAAAAGAATATTTGAATAATATTACCATTAAGCGAATGTAATTAATTTTGTTTTTATTTTTTTTATAGAACTTCCCAATATTATTCATACTATAAAAAAAATATTACAACAGGATGTATAGAGTCCAGACTACCATAATTACACACATGTATACATAAAAACAGAAAAAAATCACAGTAAACTCCCTAAGTCCAAACAACAACATCAACAACAGTAGCCGCCACCATGAGGAGGGAACAACGAGAATCTATCGGAACAACGAGAATCTATCACGACCCTCAACGAGGGTCAACAACATCAGCTTCACCAAGTTGGGTAGCTGTCTTCAACTACTTGACGTCTTCTTGATGGCATGAGTAGTAGCTGCAACAGGCTTCAACAATCGCAAAA…
>c55283_g1_i1
TTTTTTTTGTTTCTGGTGGATAACTATCATAGGATATAAATAATACAAGAGAAAATTTTGCTTGCCACTATATTTACAAAGAGAAGCAACATAGTTCTCACAGCATCAAATTTATGGTCCCTTGAACTATTCAAGTGGAATCGAAGCAAGAGTAACGGTACAACCACTATATGCACATAGCTCTCTCAACTCTCTGATATTACAATTTACACCCATTTCTCAGAAATAAGCTCCCATTGTCTAGCAGATAACACATGAGTTAGGGTTCTCCTCTGCACTCTTGACATAGTAGTGTGTGGTCATCTGAGGATTGTAGGCTTGGTAGGCCTTGACCATCTCAGCAATAATTTGTTCATTGGGGTTAGGAGTGGGCTCCTTCTTCTTTTCTGCCTCCTCAGG…
>c55363_g2_i1
TCTTCCATACTTCATGGGGATTTTTGGCCCACCGGCCTCCTCCACAGCTGTAGCACTTGCTAACTGGAACAAATCTGCATATGTGACACCTGAATACTTGTCCTTGATAGGCTGAAGGAGCTTCAGAGCGTTTACGAGACCAGCATTTGCCCCATGCTTCTGTTCAATTTCAAACCGCAAGCTTCCATTAGCTCCGCCACATATTGGCCATTCTTTAATGTTCTTGTCATATGTACCAGCATCATGCCATCCCAGACGAATCAGAATGGGGTGGCAGAAAGTTGACTTGAGGAGCTCCCGTAGATCCGCCTGCGCGCTCTTCAGCTGATCCACGTCCGACGCCGAGAAAGTAGCGGACGCATAACCTCGGATTAAACTCAATCCGCGCTTCGCCGGGCC…
>c55363_g3_i1
CATGAAGTATGGAAGAGTTGATGTCTCTGTACCTGAGCAGTGCCCAGAAGAGGGGAGGCTTCCTGCTGCTGGTCCACCGTCACCTTCTAGTCATTTACGTGATGTATTCTACAGAATGGGATTTACCGACAAGGAGATAGTGGCACTATCTGGTGCACATACGCTGGGCAGGTCTAGACCGGAACGAAGTGGTTGGGGAAAACCGGAAACCAAGTATACGAAAGATGGACCTGGGGCACCTGGAGGACAGTCGTGGACGGTGCAGTGGTTGAAATTCGATAATAGTTATTTCAAGGACATTAAAGAACGCAAGGACGAAGATCTTCTAGTGTTGCCCACTGATGCTGTTTTATTCGAAGATCCATCCTTCAAGGTCTATGCCGAAAAATACGCAGAGGA…
>c55363_g3_i2
CATGAAGTATGGAAGAGTTGATGTCTCTGTACCTGAGCAGTGCCCAGAAGAGGGGAGGCTTCCTGCTGCTGGTCCACCGTCACCTTCTAGTCATTTACGTGATGTATTCTACAGAATGGGATTTACCGACAAGGAGATAGTGGCACTATCTGGTGCACATACGCTGGGCAGGTCTAGACCGGAACGAAGTGGTTGGGGAAAACCGGAAACCAAGTATACGAAAGATGGACCTGGGGCACCTGGAGGACAGTCGTGGACGGTGCAGTGGTTGAAATTCGATAATAGTTATTTCAAGGACATTAAAGAACGCAAGGACGAAGATCTTCTAGTGTTGCCCACTGATGCTGTTTTATTCGAAGATCCATCCTTCAAGGTCTATGCCGAAAAATACGCAGAGGA…
>c55404_g3_i1
TTTAGGAAACAAATAATTTACCCTTTACAAAATCATAAAAGGTTTATATTTATATTTATATTACACATATATGAAATTTGTGGTTTGTATACCAGATACCAACCATCTACATACACTCTTCCTCCATATAGTATTTCTTTGCCCCGGACACGAAGTTATAAAATTAGTAACTATAGTATCCAAAATGTACAGTTTGAGTTACAAACCTCAAACATCTATGGCACAATCCTCACCATCCATCTGGTTTTGGACAGCCTTGATTGCAGCAACCCGAGCAGCAGCGGCTGCTTTGTTCGCAGCAGCGACAGCCTTGTCAACTTATTTTCTATCATAGGAATGAGAACAACATCATATGTAGCCTTTGTAGAAGCCTGAATTGCATGCTAAACTGTAGGATTA…
>c55415_g1_i1
CATTAGCGTTAAAGGACCAGAGACAAAGAATTAGTGGAATTCTTTTTTCAGAGATTCAAGGATTCTTACACACAAAAGAAAATTACAATATCTCGTTATGAATCCAAAATAAATAAAACTCAACAAAATAATCAGAGAATTATCTGAAAATAATCTCTGGCCTAGCATGTCCAAGCAATTTCTTACTGTATCATACATCAATTTCCTCCATCACGATTACATGAAGCCCTCAGCAATTCATAAAATACCGTCACGATTATATGAAGCCCTCAGCAATCCATAAAATACCGAGTTCAGCAATCCATAAAATATCTAATACTCCCCTTAGTATCTACGGAAGTAAGATTTGAGGTAATGGTTTGGCAGTTGTAACTCAAACTCAATATATTCCTTGCATTT…
>c55462_g1_i1
TTTTTTTATTTTTTTTTTTTTTTCTAAACACAGATGTCCCCATTGATATAAAGCCAGTCTGAAAAGTCAGAGACCAAACACAACACACATACACCCCTTACAAATAACAATAGGTTTCTTGACAATGGTATGCTTTTATTGCAATCTGTACACAGAAGCATCACAGATTCACACACGAGAGCAATGCGCACGAGGCTTGCTCTAGAGAGTAATCAGTTTTAGAATCGCAAGCAGCATATTGTCATCTAATAGAGAAAATTTTGCACCTGCGTGTCGAAGATTTACCCCATACTAGATGGCGAGACATCTTACGATTCAAGCTGGCACAGCCTCGCGCTGTTTGCTTCCCTCTGAGGAGGCGACACTGTCGTAATACTCCACCAGTACTTTCCATCCACC…
>c55464_g1_i1
GGGCTGAGGCCGACTGCTGCAGCCTACAATAAGGTTATTGGGGGGTTGGTGAATGTGCGTCAAGTCGATGAGGCGGATGGCTTCTTTGATATGATGGTGGAGAAGGAGGTGAAGCCCAACATTATGAGTTAAGAGCTACTGCTGCACGCGTTCGTGGAGGCCGGGAGATTGGACGACACACTCAAGAAGGTCAGGGGTGTGA
>c55548_g2_i1
AATCCCAATCCTTCACATCCATCTCAGAGGTGGCCTCTGTGGAGGATCTCGCCAAGAAGCGGCAGACTCCATACAGATCATTGAAGTCGTGCAAGAGCTATGCAGGGGGGATGGATGATATGAGCCAGATGGAGTCTCCAAGAGCCATGGCGAAAAAGGGGTCGTGGGGATCGTGTGCTGCTTTGGCTGCGAGGGGCGGCAGTAGGCCACCCAACATACCCAACCAGAAGAATTTCTGATGCAACAGATAATTAGGGTTCACAAAAATACTTGCCTAGAGAGAAATATTTTGTTTGAGAAACATCACTTGCCGGGAAAGTTTAGACCCTCTTTTGGGTTCCAGATACGTCATTATTCTGTATTACTGTTTAGAATGGAGATCTTCATCGTGAATGTATA…
>c55589_g1_i2
AAGTGCAGTGTTCTAGAACTGGCTGATGTGGTGGAGGAAGCTCCGAAGGATGGGAGAGTAGAATTCATTGCAGGCGATATGTTCCAACATATCCCACCAGCTGATGCTGTTCTGCTGAGGTTGATCCTTCACGCTTGGGATGACGAGAACTGCGTGAAGATACTCAGACGGTGCAAGGAGGCGATACCAGCAAGGGGGGCAGGTGGGAAGGTGATTATAATCGATATAGTGATGGAATCAATGAACTCGCATCCCAAATCCATCGAAACACAGCTTTTGTGGGACATGTACATGATGGTGGTATGCAAGAGTCCTGAGAGGAGTGAAGATGAGTGGAGGAAGATATTTACTGATGCAGGCTTCTCGGACTACAAGGTTACTCTTGCTCTTGG
>c5569_g1_i1
ACTCATATATACGAAGAGATTTTGAAACATACTCATCTATCATTATTTCTTCCTGTTAGTCCTCAATGCAGTTTCTCCATCCATGAGTTTCCCCAGAGAACACACATTCGGAAGTAGATGTCGGCGACGGAGAGGTGGGATCTTGGTGTGATCGGATCTTTGGATTCTATTGGGGAAACACAAAATTGGTGCCGGATTATCGAAGAGGATGGAGAGAGGAGTTGATCATGGTAATTTGATGGTCATTTGAGGTGTTGGGAGGGGACGGAGAGACGGAGCTCCGCCGGAGTGGCGGTGCTCCGACG
>c55738_g1_i1
CTCAAACTCAGATTTTGCCTCGAGATTTTAGCCACTCTCTCACCATGAAGAGCTCCCTCTCAATCCTCCTCGCTTTCTCTCTCCTCTCGCTCGTCACCGTCTTTATCTTCTCCTTCACCCCCAAACCCTACGTCCTCCCACCTCCCCACCGCGACCCCACTAACCCCCGCCTTAAGGTCTTCATCGCTGACCTCCCCCGCTCCTTGAACTACGGCCTCCTCGACACGTACTGGTTCCTCCCATCCCCCGACTCTCGCATCCCCTCCACCAGCGATCCCGACGCCGCCCTCCGATCCGCCCCCCGATCGGCCCTCCGATCCCCTCCGCCGTACCCCGAGAACCCGCTCATCAAGCAGTACAGCGCCGAGTACTGGCTGATGCGCGATCTGGAATCTCCGG…
>c55751_g1_i1
TTTTTTTGTTTTTTTTGACCACCAACACAACTTGTATATGTTTACTACACATTCGATTTTGTGTGGCATCAGTCATTAATGTTATATGATAAACTGAGTAACAAATACAGACAAAAGATAAAAGTTATAAATATGAATTTCTACCTAGGACTGTAAAGAGAAATGTCCTGTAGCACAGAGGTAACTTCTTGTTAAGCATCGTCCCTACCATGGTTTAGATTCAAATCCGATTCCCCATATACAGACTCAAGTCACTAAACCCTTGTAACAAATACCTGAATTTTGACCCTCGCCATCAATCCCAACTTTCTTTGTTTCTCCTAGTTGCCTTCTTCTGTGATACAGCTTTCTTACTCTGCATCCTGTTATGCTCTCCAATAGCAGCCAGTTTTGCAATCT…
>c55804_g1_i1
GTTACTTTGTGACCCCATGTCTTCTGAGTGTCCCTCTTTCTTTCTATAAATTCATTCATCCACTGCTTGCTATCAAACCAGATCTCAGAATATCAGCGACTCAACATGAAGCTGCTTCTTTTCCCAGCACTCCTGCTGATCATCTCCACCCTCGCCGTTGACGGTGCTGTTGTCTATGATACCTCCGGGAACGCCCTCAAACCTGGCAGTACCTATTTCATCAAATCTGTCTTCAGAGGGGCCGCAGGCGGTAGCCTGTACCCCAATTGGTGCAAAAAAATTTGCCCCTTAATATATCCTGATATCTGCCAGCCTAATGTCGCCCTGACTAGCAGTGACGTCCACGAGGGTGTACCCGTCATCTTCACTCCGGCGAACACTGACGACAATGTTGTCCAG…
>c55881_g1_i4
TTTTTTTTGTGAATGAAAGAATTTAAAATCAGCGAATGTCCTTACAGTACATCAACACAGCCTTACTAGAGTTCAGCAAACTAGTTGTTTCTTACAAATAAAAATGAAACAACGCTACTCTTATTTAACCTATAACCCCAAGTAGAATAATGTTAGAAATATAGGCCTGATTGGCATTGCAAGTAGCGATCCGTGAGTATCTGATACGGTGACATAACAGGCAACTATGTATTACTAGCATATTTATTTATCAGTCAGAATAGGGGATTACAGTCCAGACTAACAAACCATTAAACACGAAGATACACACAGTCACCCCACAAAGAAAAAGAAAATCAACAAACCAACACCATGAGCCAGGATCAAGCATAGCACCAAGGGGAACAACATCTCGTCATG…
>c55889_g1_i1
AAAACCGGTAAGTCTACCCCCTTCCCATCACCATACTTCCTCTAAATTACCCGCCAGCGCATCCCGTCTCCGGCGATCCTCCCCTAGACAATCTCAGATCAGTTGAGATGAAGGCGGCGGAGAAGAGGAAACCCCCTTCGCTGCTGGAGCTGGCCAATCAGACGGCTATTGCTAACATCAGGTACATGGGCGATATCGGCGAGACTGATATCTATCTGTTGAAGGACATCTTGCCTCATGCTACTCCCGATCAATTGATGCATATCGAGAAATCCACTGTGGGGAGAGACCTCAGTGAGGTAACTAATGATTTGTGGAAGAGGTACTATAAGAATGCTTTTGGAGAGGAGAACGTGAATCTTGTTGTTGAGAGGATGAGGAAGAGTAGGGTTTCGTTTA…
>c55892_g1_i1
TGACACTTGCAGGTCTTCACGGACCGTTCGCTACGAGCCCTAATCCATCCCGCCGAAGCTCAAACCGCCATGGATTTCACCTCCACCGCCGCCGCCGCCTGGAAGGAATCCCTCTCCAGCTACCCCGCTGCCCTCTCCTCCCTCTCCAACCCCAACCTCCCCGCTCTTGACGCCTTCTACCGCATCGACCTCCCTCTCACCCTCCACCGTCGCGACCCGGCCGCCTTCATCACGAAACCCGACCTCCACCGCCTCATGGAGTGGAAGCTCGCGCGCGGCAAGTGGCGCCCCCGCCTCCTCTCCTTCATCTCCTCCCTCGACGACGATCTAGTCGAATCCGCCTCCCGGAAGGCCTTCGCCGCTCTCCCAGATCTCTCGAAAGCCATCTCGGAGCTGACG…
>c55947_g1_i2
GTGAATTCGACCTAATATTAGCCGGTTGATGCCTAAAATATAAAAACATAGGTTAGAAACAAAAAAAAGAAAATAAAAACTCTTAAACAATCCATCCTATTGCATTCCGATCCTAAAATGTATGCAATAAATGATGAATACATGTCGTCACACTACAGACAAAACCATAGAGTTAACAAAAAACAGTAGTCAAAACTCTTCTAGCGGAGTAGAGTAGCACAGAGGGAGACTAGCAGGGAGCAGCAGATCACCACCGGTGCAGCCGGCACCCCAGCTGCCGTGCCTACGTCCGGAGACGGGGCCGGAGCAAAAGCACTCTCCTGCGCCTGCGCCCCCATTGCCATCACGAGCGAGAGGAGCACCACCAACAAAGTCGAGGAGGAGAAGCCAGCCATTGGA…
>c55990_g1_i1
GATTTATGTGAAGAAGGGGGTGTATAAAGAGAATGTGAGAATTGGGAAAAAGAAGAAGAATGTAATGGTGGTCGGGGATGGGATGGATGCGACGGTGATCACCGGAAGCCTCAACTTCGTCGACGGCACCACCACCTTCAACTCTGCCACCTTGGCTGCTGTTGGAGACGGCCTTATCCTGCAAGACCTTAAGATCGAGAACACCGCCGGCGCGATCAAGCACCAAGCAGTCGCCCTCCGCGTCGGCGCCGACCAAGCAGTCATCAACCGCTGCAAAATTGAAGCTTACCAAGACACCCTCTACACCCAC
>c55990_g2_i1
CCTTCTTCACATAAATCACATACCTCGTTTTCCCGTTATCCGGGGCCGAATCAGCCGCCTGCTGCACGGTCTTGTAGTTACCACTCCCGTCCTGCGCCACCACCACATTCGCCTGTATCGCCATCGCCGACCGAGCCTCAAGAAGCTTCCGGTCAGCTCTCGACACCCACGCCGGAAACTGTCTGACAATTGGAGTGAATACAGAGGAGGAGGAGGAGTCGACGGAGTTGAGCACCGCAAGGGAAGCACTGGCAAGAGATATTAGGGTTTGGAGGTGTGGCTCCATGGTGGATTTGGCGGGTCTGTCGAGCCCATCGAGGCAGGTGACGTAGTTGGTGAGGATGGCGCTGATCCAGGTGCGGGCATTGGGGCCGGCTGCGGTGGTGAGACGATCACGTG…
>c55990_g3_i1
CGACTTCATCTTCGGCAACGCCGCCGTCGTGTTCCAGAACTGCAACCTCGTCGCTCGTCTCCCCATGAGCAACCAAGAGAATACCATCACAGCCCAAGGCCGCACTGACCCGAACCAGAATACTGGCACTTCTATCCAGAACTGTCAAGTAGTGCCGGCTCCCGAGCTTGTTCCGGTGGAAGCTAAGCTGCCGACGTACCTCGGGAGGCCGTGGCAGGAGTACTCGAGGACGGTGTACATGCAGTCGTACATTGGTAGTCATATTAATCCTAAGGGCTGGCTTGAGTGGGATGGTAGCTTTGCTCTGAACACATTGTTTTATGGGGAGTATCTGAATCAGGGGCCGGGGGCGGGGACTGCTGGGAGGGTGAACTGGGGAGGGTTTCACGTGATCACTGA…
>c55990_g3_i2
CGACTTCATCTTCGGCAACGCCGCCGTCGTGTTCCAGAACTGCAACCTCGTCGCTCGTCTCCCCATGAGCAACCAAGAGAATACCATCACAGCCCAAGGCCGCACTGACCCGAACCAGAATACTGGCACTTCTATCCAGAACTGTCAAGTAGTGCCGGCTCCCGAGCTTGTTCCGGTGGAAGCTAAGCTGCCGACGTACCTCGGGAGGCCGTGGCAGGAGTACTCGAGGACGGTGTACATGCAGTCGTACATTGGTAGTCATATTAATCCTAAGGGCTGGCTTGAGTGGGATGGTAGCTTTGCTCTGAACACATTGTTTTATGGGGAGTATCTGAATCAGGGGCCGGGGGCGGGGACTGCTGGGAGGGTGAACTGGGGAGGGTTTCACGTGATCACTGA…
>c56073_g1_i1
TTTTTTTCTGTCTTAAAATGATTCAAGAGACTTCACTGTATTCTAAGGACAATCTCTCACAAACCCTTTATGTACTCACGAATTTATCCAAAAAAAGAGATCTGTCTTTAAAAATAAATAAATAAACGAACTTGTTCGTCCTTTGCCATCCTTTGAATCAACAATCATCAGTGCCAACATCTGAACACCACCAACATTTCAACCAATTTTATCAGATTATTCTACAAGATATTTTCGGAGTATTTCCAACATCTTGTAATTGCCTGTCAAATAAGTCCTACATGGGAGCAGATACCACAAAATAAGCACTTACAAACGGGGAACAAGCCTCAGAAAACATATATCTGCAACAAAGTAGGAGAGTGGAATACCAACAAAGTTCCCATCCTCAAATGATTG…
>c56104_g1_i2
ACCGGAGAATCTCAAGAGTATACCGAGAGAGACTTTCAAAAAGGTAAAGACCAGCCCATCCTAAATGCCAACTCAATCAGCAACAATCTCATCACGTCTTCTTACATCAATTAGATGAAGAAGAGAAGCGCCACGGAACTCGTCTGATCGGGGATGCATGAAGGCCGATCTTAGATTCCCTACATATCGGCAAATATGATCAGGAAAGCTCAGATCGAAAGAGAGATGAAGGTGGATCTTCAACTGCCCAAATATGATCAGGAAAACTCAGATCGAAAGAAAGATGAAAGTCGATCTTCAACTACCCACGGATCCGCGGAAATGATCACGAAAGCTCAGATTAACCACTGGTGATCTCAACAGTACCACCGGATTCATTGATT
>c56155_g1_i1
GACCTCCAGTGCTTCCTTCCAACAGCCTTTCTTATTCAGAAAACTTTTTGTACATGCTGGACTCTATGGGCAACCGGTCATACAAACCTAATCCCCAACTTGCTCGGGCACTTGACGTTCTTTTAATTCTACATGCGGAACATGAAATGAATTGCTCCACAGCTACTGTGAGGCATCTAGCATCAAGTGGCGTGGATGTCTACACTGCCCTCGCTGGAGGTACTGGAGCACTATATGGTCCCCTCCATGGTGGGGCCAATGAGGCTGTTCTTAAGATGCTTAGTGAGATTGGGACTGTCGAGAACATCCCAGCATTCATTGAAGGTGTAAAGAATAGGAAGAGAAAACTGACTGGCTTTGGACATCGTGTGTACAAAAACTACGATCCTCGTGCAAAAG…
>c56155_g2_i1
AAAAATGCAGACTTTGTTTCTGTACAAAGTCGCATCAGTGTTCTTTGAGAGTGTCACGTTGTTTTGCTGCTTAAAAATATTGTTCAGCAAAATGCAGACTTTGTTACTGTACAAGGCCGCACCAGTGTCCTTTGAGGGTGTGATGTCGTTGCTATTTTTTTTTTTTCTTTTTTTTTATGTTACTTTTTCAGCCCATATTTTACTGCTATGTAACATTGTAATATCGTACCATTGCCTATTTAGTATGAGTTGCTGGTTACTCATAAGTCAAAGCACTCTTTGTTATGCAGGTTCAGTTTCCCTTTCTAATGGTGTGATTGGTGGAGAAAACCAAACTACTGATTTGCACTTTTAGGTCGGTACAACACGAAATTAGGAGAACTAATGAGTTTAGAGATT…
>c56156_g1_i1
TTTTTGAGCAAAACGTTAATACAGGAGTGCCAAACATGTCGGTAAACTGTAATTAATCTAAATATCATTCACAGCAATTCAAGTGCCCAATAAACAAACAAATTCGACCCTGAATATAATTTATAAAATTTATGATAGACACCATATAACACTGTCAAAATTATCAGTCCGCACTTTGGGAAGCTTGGATTTACTTACAGTTGAGAATCAAATATACATAGGGTAAAAGAATATTACAGGCATTACTGAGAGCTATCGTCGAAGATCTTTTCAATTCGCTGAATATCGGCATATGTTCACTTTATGAGTGGAGACATTTTAGATATCCTTTCGTCGTCCAGCAGTGCATATGGATCTATATATGGTGGGGGAGATACAGGAATATCGCGGCCATCATGC…
>c56263_g1_i1
CTCGTTGTTGGAGACTTGCAAGGGTTCGTCTTCAAATCCTTCACGTTCTTAAATAAAGGCATTAGGAAGAAAAAGTACTTCCGCAATATTTTGCTCGAAGATCCAAAATAGTTCCTCCACCTTCGTTTTCTGTCTTTATAAGAGCTAGATAGAGTTGAGGAAAACATTAGCCGAGATTTTGACAAATGATCCTGAGCAAGGAATCTCTGGGAGGAGTCGAGTGACAAAACTCTGCTAAGAATCGAAGAGGATTCGGCTACCTCTTCTCTCTCCATGTGAATTGGCAGCCAGAGGTCATCGGCAAAGATGTCATCGGCTTGGACAAGGACTGCAGCCTCGGAGTCAGGGATGCCGAAGTCGAAATCGTTCCATCGCCTTGAGATGAAGCTGAGGTCCATC…
>c56359_g2_i1
CTTTGATGAAACACTGAATCACTAATAATCAAAAGACATAAAAGACATCTCAATTCTGTAATTCTGCTATAAAAAGGGAGTCTAATAGAGGGCACTCCATGAATCCGATGACCTGGTTGCTTTGTGACGAGCAAATGAGAGCATTTCCTAACCATGATTCGCGGGTGGGGAACGAGACCTGGTGAGCTTGCAGGGGGTGTCGATAGGCACAGCACGGTGAGAATTGTGCAGCGCGCAGCCGCAGTTACGGTGATACGGCCTCTGCCGGATCTCCGTCTCCGCGTTGACGATGGAGCTGAGGGTGCACTGGAGCAACCCTTGATGAGCTGCTCCACTGCCCATCGCCACCCCTCTACAAACTCACTACCTACTTCTCTGGCAGTATCTCTCTGTGTAGGT…
>c56386_g1_i1
CGAGCCCACCAGCACTGGAGGGTGTATCTGCAAGGCGGTGACGGAGTCCAAGTTCAAACCAGGAGCCCATGCCGGATATGAGGAAGCCAAGGCCAAGGAGTCGATTGTCAAACTCTTCAAGGGCACCGAAGCCTACCTCCTTGCTAACCCTGACGCCTATGTCTGATGGGCCTGCTGCATGCTTCTTCGAGTCTTGGCTGATTAATATCAGCCTCAATAAACATGTGTATGCTCGGTGTTGAGAGACCACACATGTATGTATCTTCCATCGTGGGCGTTTTTTTTCCCCTCTTTCTTTCGTTTTGTGTGGTTGGCTAATAAAAATATATTCAGTAGATCTGAATTTGCATTAAAAAAAAAA
>c56391_g1_i1
CTTTAATGTAGTTTACTCTAGCTGGAATATTATAATTTCAAACAATTCTCCATGGGTAGCAATTAATCTACCATGGTATCAAAGCTTGGGATTTCGGAGAGGTTCCATGACCGGACCTTATACAAACCTGCAATAGTGATTCATGTGATGGGGTGTTGAAATTAATGTTATCGCTCAGGCCAATAACCACTTTTGGGGTGTAGTGGTTAATAATAACACACATCTACCATATTTCGTGTAGCGACGCACCTTATGGTACATGATACAGAGTTTGTAGATACAAAAAAATACAACTGTAGTTTTATATCAGATACAGAGGAAGAAATAAAGTCTGTACACTTTCAACCTCTGAAATTCTTTGTGGCTTCCAACGCAGCTCCATCCTGGAGTGTTTCCTGG…
>c56446_g1_i1
ATTCCATCAACAATTTCTAGAGATATCACTCAGTACTCTCCCCGGCCAAGTTGTCGGAGGACAATCATCCCAATCGCCGACCATCTCATCTCTCCTCATAGGTATGCTTTAGTTATAAAGTTTTCTAATAAAGCTATTTATTGTTTTAGGCAAGGTTGTATGTTCATCTCCAGTCAAGGAATCAATCTTCTCGACCACTTTTATCATACTGCTGGTTCGACCTCTGTCACCTCCTTGGCATCATGGGCGCCACCACTCCCTCTTTTCACAATTACCGAAGAAATAGAGAGAGCAGGTTAGAAGAAGAGAGCATAAGGAGCAATGATTGTATTTGGATATTGAGAAGTTGTTTCAATATTATTGATAGTTTGTTGTGGTGAAATGTTGTTATCTTGTGGC…
>c56488_g1_i2
ATATACAAGGATGGAACTTTATGCACATTTCTAAAGTAAACACAATGTATAAGAAACCATAATAACCAAAATAATGTACATAGGATAAGACTAGCAACAAAGCAAAAGATTCTACTCCCACAAATAACGAAAATGCACAACAATACATATTCTTAGCCTATTCCACATCAATGGCACAATACAAAAGGATAATACGTGCAAGTCAAGACATTAAGCTGGCAAAAGTTGACTTAACCAACTATAAATCAAACAGTAGCATTCAACTTAACAAGCAAAGCCTCAAATATTACCTAAACCAAATAGACCCAAAGCAACTTTCTCCAGTACCACCATCATCCGTCATAGTCCCCTCAGCGCCAAGTATACCTCTTTTTGAAGATCACACCACTTCGCCAGGTT…
>c56579_g2_i1
CCTACACAATCAAGATACATGCAGTATAGAAGTGTATCATTTAAGATGATAAATTGACACATGCAGCAACTCAAAGTTCAGAAACACCTCTCATATCCTTCTATTGATCTTTCTCAAATTATTATTTTGCAAACATTCCATTTTGAGGTAAAACATTATTATCACACTTAGAAGGTGAAGATCATAGAACCATTGTATTCATCATATTTTCTTCAAGCATGCCATTCTTATGGGAATCGGTGGATCCGAGAACTTGCCTTCAGCGATCTGATCGAACACCCATTTGTTCGCAGCCTCTGTGTAATGCACCCCATCCCAAACGATCCGTCTCAAGGGGTTATCGCATGATCGTCCAATCAGAACCTCAGTGCCATTAACCATCGCTTTTCCTCCACACCC…
>c56598_g1_i1
TTTTTTTTCATCCAAAACTAGTCTTTATTTTCTTTCTTTGAACAAGCAATAGATATTTTCCAAGACCACAATGCAAAGAAACTTAATTTGAGAGCAAATATCATTCTTTTTTTCCATCAACAGTTCCAAAATAATAATGATTCAGAGAAATACTGGATGTTGGAACTGAAGCCAGATCAGCACAGTCATAACATGGAAATCTAATCAGCATTTTCTTACGAAGTAAAATATTGAATCTGAGGTATAATTTGTGTACTTTACCTCCAAGATTGATTGTTTTACAGTACAAGAAACGAGCTCGGATTTCTTGGTTGATGGTATATTGCGACATCTAGTCGCCATCAGTGCCTTACAGGGTCTTCATGGCTTCCAATGGTTATGCAGCAGTCTCTATCACTC…
>c56652_g2_i2
AGCCCACATCCACATGGGCGCAGCAAGCGACGGGTTATATATCAGTTTTATTCATCTAATTTTGGACTGTGTGCAGAAGGTATCTCTCGCTTCCTATCAGTTTGTAACAAATTAGCAAACTGCATCTGCATATTGGTCGATCAGTCTTCCATTTGGGCGCTTGCCGTGTGGCTTACATCGAGGCTGAATAATGCACTGTTTGTTGCCATCGAGAGAGTTAGAATTGCATAGGAATCCATTTTTGGTGCAGCTATATTACACTTCCAAAGTATGCACTTGTTTCTCAGATGGGACCCAGCTTGAAGAAACACACACTCAAGGACATAATAGATCAAAACAGGAAAAATTAGATTTGTGAAGCTGTTATGCATCGGGTATGATACAGTTTCGATTGTGTTC…
>c56652_g2_i5
AGCCCACATCCACATGGGCGCAGCAAGCGACGGGTTATATATCAGTTTTATTCATCTAATTTTGGACTGTGTGCAGAAGGTATCTCTCGCTTCCTATCAGTTTGTAACAAATTAGCAAACTGCATCTGCATATTGGTCGATCAGTCTTCCATTTGGGCGCTTGCCGTGGTTGGTGCAGCAAACTAGGCTATTTTAATTCTTGTTCAATTTTTGGCCGATCATACATCCATTTGGGCATATACAGTGGCTGGTGTAGCTACTTGTGCTCTTGTGCCTCTCATCTACATTTTTCTCCATCTGATTGCCTACCATATTCAACAGATTGCCTACCATATTCAACAGTGGCTTACATCGAGGCTGAATAATGCACTGTTTGTTGCCATCGAGAGAGTTAGAATT…
>c56667_g1_i2
GTCATCCTCGATTTGCCTAACACACTCTCGAAAGTGGACTAAAATAGAAAAATGTCGGCGCTCAGCAAGCCTTCCCCCGCACCCCACCTCCTCCGCCCCATCGCTGCCCACCGCCGCCGATGCCTCACCGTCCACTGTCGCTCTCAGACCCCTTCCACCCTCCCTTTCTCCCTCTCCTCGACTCTCCCCTCCGACCCCGCTCCTCGCTTACGCTCTGTATCCACCTTCGCCCCCGCCACCGTCGCAAACCTCGGCCCCGCCTTCGACTTCCTCGGCTGCGCCGTCGACGTCCTCGGAGATACCGTCTCCCTCTCCGTCGACCCCTCCATCCCCGCCGGCACCCTCTCCATCTCCTCCATCACCGGCACCTCCAAACTCCGCCTCGACCCCCTCTGGAAC…
>c56669_g1_i1
GATGAAGTCAAAGGCCAAGAAATGAGGCAGAGACTTAATCCTCACTGTGAGGAGAAATCCGGAGTTTGGAGCTGAGGGGACTTGATTCTCTGTGGAGAACCAGTTGGGGAGAGTTGGATTTCTTTGTGTTGAAGTTTACGGAGTTCAGGATGATATTACTGGAGATGCTCTACAGCTGTTGAAGACCTTACTGGATCGTAGATCTCTTGAAGTTATAGCTCTATCTCTCTCGGATCTTCTATGTGAGTTCTTAGTTTTCATATGTTGTATTGAATTATGTAATAGATTTCTGAGTTTGGATATAGATATGTCGATATTATAGTTAATTCTTATGAAGAGTGAACTTAGTATATCCAATAATGTTTCAGAGATTGACTATGATTCTAAAGATGAGTTGAT…
>c56672_g1_i2
CTTCCCCTTCCTCTTCTCCCATCAATGGCTCCTCTCCTCCAATCAAAGAAAACTCTCAAATCCCGAGTTGCCTCAGGCGAGACCCTCTACGGTCTCTTCTTAATGAGCGCCTCCCCGACCATCGCCGAAATTTTAGGTCTTGCCGGCTACGACTTTGTTGTGGTTGACATGGAGCATGGTCCCGGCGACATCTCCGACGCCCTCTCCTGCATCCGCGCACTCGCCGCTGCTGGCACCCCTGCCGTCATCCGCGTCCCGGAGAAGTCTGCCGCCTGGGCTAAGAAGGCTCTCGACCTGGGTCCCCAGGGTATCATGTTCCCCATG
>c56716_g3_i1
GTCCGGGCCGCTGCACCCAATCGCAGCTGTTCATCTCCTATCCCTCCTCGCCGGCGAGAATGGAGATCCTCTACCGCAAGAAATGTTGAGCCGCCCCAACTTGTCACCACCACGTGAATGCCTTCCCCTATCTCATCTCCACCATCCAGAAGCTCGTCTCCCTCTCCGCCGCCCGCAACCTGTTCGACCAAATTCCCCACAAAGATAACATCGCATGGAACGCAATGCTCACCGCCTACTCCCTCTCCAACTCCCCCCTCCAAGCTCTCTCCCTCTTCCCCGCCATGCGCTCCTCCGACGTCCGCCCCGACGCCTTCTCCTTCACCGCCCTCTTCGCCGCCTCCGCCGACGTCCACGACCTCATCACCAGAACAAAGCTCCACGCCCTCGTCCTCCATC…
>c56718_g1_i1
GTTAATATATCTTCAGTCGAGTAATGGAAACTATACATGTCATAACTCAATTTTCTATCTTTTTAGAATATGCCGACTTTTAGACGACTTTTACAATTTTGCGTGTTTTGCCATCGCCTGTTTAAATTTCAGCTCCGAACTCCAGCCTCCCACATCATATGTAAACTGGCCCATAATATTATAGTTGTGATCAAACTGAATCCTACACCCTGAAGCAGGCATGTCTGAGATTTTACACAAATAGTTGCATAGTACACCATTATTAAAATTTCTCATTATATATTCTATATTGTACTGCAGATAAACCAACACGGTTCTATTCAATAATATTTGTTATTAGGGTGGGTTTGAAGAATTTTCAACAGGCTGATCAGTCATCGTCGTATGAACGGTGAGGAG…
>c56741_g1_i1
GGCTCATGGGTCTCGGAACCTAAACCCTAAACCAACAAAACATCTTTGAGCAACTATGTCAAAGCTGCAGCGCTACAGAGGAGTGAGGCAGAGGCACTGGGGCTCATGGGTCTCGGAAATCCGCCACCCAATCCTGAAAACAAGGATTTGGCTGGGTACATTTGAGACTGCAGAGGATGCAGCAAGAGCCTACGATGAGGCAGCACGGCTAGTGTGCGGGCCGAGGGCGAAGACCAACTTTGCAGCTGATCCTCGGGGTCGGTCGACGGTGCTGTCGCCAAGCCTGATGGCCAAGCTGGAGAAGTGCTGCTTGGGGAATTCGCAAGAGGTGAAGACAGAGGAGGGGATGATGTATATGGATGAAGAGGGCATCAACGAGATGATAGAAGAGCTGATATA…
>c56760_g1_i1
AAGCAAATTATATATCCACATCAAGTGGTTCACAAAATTAAAAAAAAACCCATATTGTCAAACATAAATTTTGTGACATGCTGCGAATTATAAATTCGCAACCAACTAAAATATATACATATAGTGTTGTCATTATTCTTTGTGCAATCTACTACGGATATTTTTACAATAATCCTTACATTACTGATCACTCACATTACCGGTCACTCAAAAGTGACAAGAAAGAGTAGCAAACCCTTATATGATATCTTCTGTGTAGACTCAATGATTTTGTGGCATGTGAACTACTTTTCTTCTTCCTGCCAATTCCCTTTAAGCTCTCCAGTTTTCTGGACAATCTTTTGTACAACCTCCGATGGATGACGATCGCCAGTATTCCCCAACTTTGATTCGTAACTC…
>c56760_g1_i2
AAGCAAATTATATATCCACATCAAGTGGTTCACAAAATTAAAAAAAAACCCATATTGTCAAACATAAATTTTGTGACATGCTGCGAATTATAAATTCGCAACCAACTAAAATATATACATATAGTGTTGTCATTATTCTTTGTGCAATCTACTACGGATATTTTTACAATAATCCTTACATTACTGATCACTCACATTACCGGTCACTCAAAAGTGACAAGAAAGAGTAGCAAACCCTTATATGATATCTTCTGTGTAGACTCAATGATTTTGTGGCATCACTCACCGAGAATTCACATAACTCACAGTTCTTCATTGTGAACTACTTTTCTTCTTCCTGCCAATTCCCTTTAAGCTCTCCAGTTTTCTGGACAATCTTTTGTACAACCTCCGATGGAT…
>c56760_g1_i4
AAGCAAATTATATATCCACATCAAGTGGTTCACAAAATTAAAAAAAAACCCATATTGTCAAACATAAATTTTGTGACATGCTGCGAATTATAAATTCGCAACCAACTAAAATATATACATATAGTGTTGTCATTATTCTTTGTGCAATCTACTACGGATATTTTTACAATAATCCTTACATTACTGATCACTCACATTACCGGTCACTCAAAAGTGACAAGAAAGAGTAGCAAACCCTGCAGAAAGACTGAACACTCAAAAGTGACCATAAAAAGTAGCACTCCCTATACTTTTACAATATACCTTAATAATATATTAAGGATCACTCAAAAGTGGCAAGAAATAGTAACAAACCTTATATGATATCTTCTGTGTAGACTCAATGATTTTGTGGCATGT…
>c56761_g1_i1
ACCATGCACTACGAAGAAGTCAGCCGCCCTAGGGCTGATGCAACCAATGAAGGCCCATTCCTGCCAATCCAACTAATTGGTCCCGACAACAACCATAAATAGCCCCCTCTAGTACCCCTTCGGAGAGTGTGGAGCTCATCTCATCGAGTCGTGTGTCCTTCTCAAGCTTACTACATCTCCATCATGGCAAACCAAGACGAAACTCACCTTGTCCAAAAGATCTCCAGCCTCTACCTCTCCATCTCGAAGCTCACAGACCTCCGTCCATCACCAGAGGTCAATTCTCTCTTCTCAGACCTTGTTCGCACATGCATCCCTCCAAGTTCAATCGATATGGACAAGCAGACCCTCGAAGTCCAAGAGATGAGATCCAACTTAATCAGCCTTTGTAGCCAAGCA…
>c56766_g1_i1
TCAGCCAATCCGATGCAGAGCGGCGGTGTGTCGGGCGGCCGGGGAGGCGCTGAAGATAGAGGAGGTGATGGTGGCGCCGCCGCAGGCGTGGGAGGTGCGGATTAAGATTATCTGTACGTCGCTGTGTCACAGTGACCTCACCATTTGGCGCATGAAGGACTTCCCAGCAGTTTACCCCAGAATCCTGGGCCACGAGGCCGTCGGCATCGTCGAGAGCATCGGTGAGCACGTTGATGAAGTCACTGTTGGTGACACCGTGGTCCCCACCTTCCTGGCCAACTGTACTGACTGCGAGGACTGCCGGTCGGAGAAGAGCAACATGTGCTCAATGGGGAACTTCGGGCTCAACGCCGGGATGCCGAGGGACAAAACCAGCCGCTTCACCGGCGCCAGCGGGGA…
>c56811_g1_i1
AAAGACCAAGAATCAAAGGAAGTTGACGAAGTGCATGATTCTAAGACCCCCAAAGAAGAGGAAGTAGAGGAAGTCGTAGAACTGCAGAAAGAAGAGAGCCCCAAAGAGAAAGAATCACATGAAGATGTAGAAGTGCAAGAAGCTGAGATCACCAAAGAGGAGGAATATAAGGAGTTGGTAGAAAAGGATGAACCAACTTCAGAAGAAACAGCTGTGAAAATCGACGTACAGGCTGAAGACGCTATGACAGAAGTTGGGATCGAGGGGAGCATAGTGAGCACTGAGAAGCCTGCAGTTCTTTCTGTTGAGGAGAGCAAGGAAGCTGTGTTTGAGGACAAGAAAAACGAGGATGCCAGCAACGAAGAGGCTGTTGCAAAGAACGTGTGACGACGGTTCTAG…
>c56942_g1_i1
AATTTAGTTGTTATCGGGTCAGACCCGACTCAAAGTCCGAACCCGTCGGACCGGTTATGCTCACCCTCGAACCGCTCGCACACAAACGGTGCCGGTACCCCTCTCCTCCGCCGCCTGTAAATACCCCGACTTTACAAATTAGGGCTTGGTATTCTCCTCCAATTTAGGGTTTGGGCCAGCGGTCGACCGGCATGACGGTGACAACAGTGAAGATCAGCAATGTTTCTCTTGGGGCATCTGAGCAAGATATCAAAGAGTTCTTTTCCTTTTCTGGGGATATTG
>c56944_g1_i1
TTTTTTACTATGAACTCTTAAAGGATGTCATTGCCTTCAAATTCATAAAACTAAGTAACTAAATTCTAAATAATTAAGGGAAAACATACATGACATAAAGCAAAGACAAGATTAGTATCTATTCAATTCTCATATGAGCCTCAAATCTCAATAATCCCATAAAGCTCTCACAACCATGTGCATCGAGTCCATAACTACCGAAACACAAAAAAAGTAAAATAATTACTTTATAATCGAAATTACAACTGACCCAAATAAGGAACTAAGCAACCAATAATCCAACTTTAAACAGAAAGAAAATTCACAACTGAGGTAAGTAAACCGATATTGAAGTCACAATTGAAGTAAACAACAACTACACATATCAAATTAAACTGAATTACCACAAAGATCAAATAC…
>c56949_g1_i1
TGGAGCTCCGCCACCGCCGCCGCCCGGCCCCCTCATCACTGCACAAACCTGATCCAAATTACACCCTCACCACCACCTTGCACCCCTCTCTCTCAATCCCTTCCCAATTTTAAGATTGCCCGTAGATTTGAGAGATAGAGCCCAACTTCGGTGCACGACTCCGGCAACCGATTTCAATCGTCTTTTTTGGGCAGATTCGCCGGAGAGATCATGATTGTTATCGAAGGGTATGGATGCAGAGCAATCTATAAGTTGTGGGATAGCTTGAATTGAAGGCGACGTTCACTTATTAAGACCGGAGTTGCATGGATTCTACATGGTGATGGTGGCTATAAATAACAGAAGGCGACAATGAGGAAAGAGTCTCTTATCTTCTCTGTTCTCTCCCACTCTTAGGGG…
>c56971_g2_i1
GGATTATGTCATGGACAAGAAACCCGAAGAGGAACTTCAAAAGATAAAAAAAAATAATCCAGGCTTTTATGATGACTATTTCATATACAAGGAGGAGCCTATGGATCCAATGGAATATTCGGATGATACAGTTGCCCTCACGAATGTTCCATTTTATACTGCTACTTGTGAGATTGACGAGTTTCTGAAGGATTGTGGGAAAGTATTAGGTATTCAAGCAGAAAGGGTGAGGAATCCTCAGAGTTGGAAGAAGTGTCAAGTTGTATTTGTCACCTTGGAAGATTCAGCAGCAGCAAAAAGAGCACTTCTTAAGGAATCACTGATGGTTGATGAAAATCTAATAGAGATCACGACTCCTCGAGCTGCCTCCACCTGGCTTAAGCCAAAAGAAGTTAAAAC…
>c56971_g4_i1
TTTCTTGTCCATGACATAATCCTTCTCACGCATTTGATACGCTAATTCCAGAATTGGACTTGACTGTGCATATACATCTGTAACCTTATAATCATGTTTATGAAAGTTTGGATGCATATAAGCTAAAAGCTCCTTCTGTTCTTCGGTGGTAAGATTTTGACGGGTAGATAAATATTGCATATCCCGGCCATTAAAACGTTTCTCATACTCAGCTCG
>c57081_g1_i1
TCGAGCTGACCAGAGAAAGTAGCGTATAACATGAAATGCGGCCTGTTTTGCTCCAAAGAGTCCACATAAACAACAAGATTTGGGTACACTTAGCAACCACCCTTTCAAATTCCTTTTCCTTTTAGTGGTCTACGAGCTCCTCTGCTTGCTGAGATCCAACATGGCTGCAATTCCTCTGCTCACCCCCCACAAGATGGGCAAGTTTAATCTCTCCCACAGGATTGTTTTGGCCCCGCTAACGAGATCAAGATCTTATGGCAATGTTCCTCAGCCACACGCCATATTGTATTACTCTCAGAGAACCACATATGGTGGTCTTCTGATCGCTGAGGCCACTGGCATCTCCGATACTGCTCAAGGATATCCTGAGACTCCGGGCATATGGACCAAAGAGCAAGT…
>c57144_g1_i1
TTTTTTTTGATTCGCACAAGAAGCATGAAAATAGATTCACTGAGTGATTCGCACAAGAATTATAATCATCATTCCAAAATTTCCTCCATGACCACACACCAACCGTCTATAAATTGCTATATCAGTTTACAATTGAAAGCTCACCTAGGTAACAGAACAGTGAGCTTTTTTCCTGAGTTGTCATATAGGTAAAACTATCCCCTCATTGATCCCTACAATCTGCGTTACTGAAACACTAACTTTGTTTCCCTCCTAGTCTTGTGTTTCTACGCAGTAAGACGTAAACTCGTCACAAACAACAGTTTGTTTAAGGGGCAAGGCATCCTCATCCTCCTTTGATTCCTGACTATTTTCTTTGTCGAATGTTGTAATCGCCTAGGCTTGGATACACCATCTGGC…
>c57236_g2_i1
CTTCTCCTATAAACGATCACGCCCTCGGCACTCCCCTCTCATCTTTCCATCATGTCAACTCTCTCCGTCCCCGCTTCCATCCCCTCCCCCGCCGACGACGCTGAACAGCTTCACAAAGCATTCTCCGGCTGGGGAACCAACGAAGGCCTCATCATCTCGATCCTCTCCCACCGGAACGCCGCCCAGCGCCGCCACATCCGCCGCGCCTACGCCGAAGCCTACAACGGCGAGGATCTCCTCAAATGCCTCGACAAGGAGCTCACCCGCCACTTCGAGAACGCGGTGCTGCTGTGGACGCTGGATCCGGCGGAGAGGGATGCCCAGCTGGCGAGTGAGGCGGCGAAGAAGTCGAACCATCTGGCTCTGATTGAGATTGGCTGTGGGAGGTCGGCGGCAGAG…
>c57248_g1_i3
GGGAGTCGCGGAGGAGAGGATAACGGAGAGCAGTGTTAGTAACAAGAGTTAGAGATGGTTTGCATAAAACAATTTGTTTTGGTTCTCCTTGTTGCCTCCCTTGCATTGTTCGCCGAGAGCCGGGTCTCACGGATGGACCTTGGCTTGGATCTTGGTGGCGGCAGGGGTTTGGGGTTGGGTCTGGGTACAGGTATTAGTATTGGCTTAGGAGGTGGCAGTGGCAGTGCCTCAGGTTCCGGCTCAGGTTCAGCATCCGGTTCAGGTTCTGGTTCCGGAGCAGGCTCGTATGCTGGATCCTCTGCTGGGTCAGGTGCGGGGTCATCTGCAGGATCTGGTGCAGGCTCTGGATCAGGCTCAGGCCAGGGGCAAGGCTCAGGTTCAGGACGCGGTGAGGGTTAT…
>c57248_g1_i4
GGGAGTCGCGGAGGAGAGGATAACGGAGAGCAGTGTTAGTAACAAGAGTTAGAGATGGTTTGCATAAAACAATTTGTTTTGGTTCTCCTTGTTGCCTCCCTTGCATTGTTCGCCGAGAGCCGGGTCTCACGGATGGACCTTGGCTTGGATCTTGGTGGCGGCAGGGGTTTGGGGTTGGGTCTGGGTACAGGTATTAGTATTGGCTTAGGAGGTGGCAGTGGCAGTGCCTCAGGTTCCGGCTCAGGTTCAGCATCCGGTTCAGGTTCTGGTTCCGGAGCAGGCTCGTATGCTGGCTCAGGTGCTGGATCCTCTGCTGGGTCAGGAGCTGGCTCAGGTGCGGGGTCATCTGCAGGATCTGGTGCAGGCTCAGGCCAGGGGCAAGGCTCAGGTTCAGGACGC…
>c57252_g1_i1
TAAAACGCCGGCGCTGTACAGCCGGTTGTGGATGCTCTTAGTTGTGCAAAGTAGCAAGCGTTAGCAGAGGGCCTGATTCCACCGGATTGTTTTGATTTTTCATCTCGATGGCAGCAGAAGCCGAAGAATTCGTGTACCGCGTGAGCACCGAATCCGAATGGGAGGAGCTGCAAAAGACAGGCGAAACCCTAGGCGGCGATCTCGACCGCAGTACTGGTTGTATCCACCTCAGCAATCTCGATCAGGTGAAGTTGATTTTGAACAAGTTTTACAAAGGGAGGGAGGATCTGTTCTTGCTCCAGATTAGCACAGCTCAGCTTGGGGAGGGTTTGGTTTATGAATCTTCTGACGGTTCTATCTTTCCACATTTCTACGGCCCTTCTCGAAGCTTTAGTCCTC…
>c57283_g1_i1
TTTTTTTATATCAAAATACAAGAGATACCATTGCGAAAACCATGTTTTAACAAGAGAGATTCAAATACAGATATAGATACAAACCAAACAGATCCAACACTTGAGTTAAGATTTGGAAAATTTACACTACAAACCACAAAAGTAACTGCCAATCACACACCGATAAAAACTGCAGAAACAACCACACATAATTTCCCTGTTCAGACTAGGATCAGTTATGTTCCTCAGCAGGTAATAGCATTGTCTCCAGCTTCACCAGAGTCCAGATTCTCACTTGATTCGCCACTGGTGGCTTTCTCATCTTCATTATCCTTCGCACTCTGCTCGCTTCTCAAGCTACTTCTAACACCAACTCCAGTTTTCCTTGTCAACTTCCCACCGGATAGCTTGGACCCAAGT…
>c57316_g1_i1
GGGAGACATACATGGAAGATGCTATCCTATGAGATATTCGGTGAATTGTAATTTTAGAGTCTAAGAAAACATATAACATCATTTTACATGGTTATAGATGGATCCTCAAACTCCCAAATACACACACGGTACCACACAAATTAACTTTCTTTGCTTTTTCTGATGTTTACCCGAAAAAGCCTATATACGGTGATGTTTTATCAAGCATAGATGTATTTTACGGTGGCATACACAAAAAAGACTTGGACGCGGGAGGCATTATCTGGAATCTGTAGCATCTTCGTGAATGATGAAAAGGTGGGATGCCTTATCCATCCCCACTGCCCAATCGGTTTGAGGAATTAGGTTCTCTTTTCACTCTCCTCTGTGTACCTACAAATAGGTATCTCCTGCAAAACC…
>c57368_g1_i1
GGAACTGCAACGGCATGCCCTACAGAAAGCCTCACACAGACATAGTTCCCACTTGGACTGGTTTGACATTACCAGCCGGATCCCGGCCTTCTCTCTCACTGTCCCAACTCCGGCGATGGGGAACTGCAACGGCATGCCCTACGACGAACCGCTCGCCGCCGCCTCTGGCGGCGCCGATCGCCCTCCCCCTCCCCCTCCCCCTCCCTCGTCTACTCCACTCCCCCCACCCACCACCGCCCCCTCTCTATCACCTGCGGCCCCCGCGACAACCGTGGCCCCCTCATCCGCGGCCGTACTCTCAGCACCGAAGCCATCCTCGCCGTCCAAGCCCTCAAGCGGGCCCACAGGACCAACCCTTCCAACACCGACCACACATCCCTCTCCCGCCTCATCAAGCCC…
>c57424_g1_i1
AAGGAGATGAAGAGATAGGGTTGGTGGGAGGAGAGATGGGGATGATTGTGGAATGGTGTTCTCAGCTGAAGGTGCTTCACCATCGATCGGTTGGGTGCTTTGTGACGCATGGTGGATGGAACTCGACATTGGAAGGATTGGTGTGTGGAGTGCCGATGGTTATGGTGCCTCAATGGTCCGATCAGACGACAAATGCGAGATTGACTGAGGTGGAGTGGGGTGTTGGGGTTAGGGTGGAGGTAGGAGGAGAGGAGGGACTGGTGGAGTGGACCGAGTTGAAGCGGTGCGTCGATGTTGTGATGGGAGATGGAGAAATGGGAGCAAATATAAGGAACAGGGTGAAGTTGTGGCGTGAGAAGGCACGGGATGCAATGGGTGAAGAAGGATCGTCGGTTCAAA…
>c57426_g1_i1
AAGATAGTGAACCCACCGAATTTAACTTGGGTCACCAAATTTCATTTTAAGTGATATATAAGATAGTGAAATCTTAATTAGTTAACACATTTAATATCTCAATATCACAGCTCCTGGTTGCATTACACAAGACATACCTTTTTGTGTGAATTGTTCTGCTGGACATAACAGGTAATTCCTAAAATGTTTTGGACCGGAAGCAAAGATACTCCTAGTTACCTTCTGGGCCTTTTTCATATATCATCCTCTGCTGATCGAGAATACATTTATACCAAGAACACCCAAAAGATGCGAAATTGGCTACCCGTGTGAACCTCCATCGAAACAAAACACTGTAGCATTTTACATCTACACCGTCGTAGCACATCAACACCGCTGCAGTACACACATTATTCCAAC…
>c57450_g1_i1
GTGCTTGTTACTTTCAATCTCCGAAAATCATCCCGAGAACATGGAATTCTTTATCATCACCCAACTCCCCCATGAGAGTCAGTTTGAAAGTGTCCCCTTTAGATAAAGCTCTTACAGGCCATTTCAAGCAAAGCCAGCAATGGGCAACTGCATTGAGAGATGGGCGACCGGGAGAGAGGAGGAGGAAGAAGTAGAGACGAAGAGTGAGGAGAGGAGTAAACAAAGTGAGGTTCAGAAGGAGGGAGGTACTGTTAAGATGAAGCTGGTGATGACGAAGGGGGAGCTGGAGTGGCTGCTGCTTCGGTTGGGGGAGAAGACGGAGAGGAAGAAGCTTGACGATGTGCTGAGGGAGATGGGCTGGGGTGGTGCTGCTTCTGAGGCAGCGGCGGTGGCGGAGCA…
>c57450_g1_i2
GTGCTTGTTACTTTCAATCTCCGAAAATCATCCCGAGAACATGGAATTCTTTATCATCACCCAACTCCCCCATGAGAGTCAGTTTGAAAGTGTCCCCTTTAGATAAAGATCTTACAGGCCACTTCAAGCAAAGGCAGCAATGGGCAACTGCATTGAGAGATGGGCGACCGGGAGAGAGGAGGAGGAAGAAGTAGAGACGAAGAGTGAGGAGAGGAGTGAACAGAGTGAGGTTCAGAAGGAGGGAGGTACTGTTAAGATGAAGCTGGTGATGACGAAGGGGGAGCTGGAGTGGCTGCTGCTTCGGTTGGGGGAGAAGACGGAGAGGAAGAAGCTTGACGATGTGCTGAGGGAGATGGGCTGGGGTGGCGCTGCTTCTGCGGCAGCGGCGGTGGGGGAGGC…
>c57494_g1_i1
GGAATGCAAAATGGATCTCAGACATTTGTTCCCAGGACGAGACCGATCCTGGAGTCAAGTAAACGCCGTTTTTGTAAAGTCAAGGTTATTAAATTCCAATTGGCTGCAGTATCTCTACACTGATACTCAAATCTGGTTTTGAGATCGCTGGTTCTATAAAAGAGCTGGAAGCTTGGTACCGGACCATGTATCCCTGAAGTGAGGATACGCTTCTTTATCTACAGCAGCGCTGTGCGATCTCCTGTAAATCAGATAAGGCTCTTTCTTTTCTCCTGCTGCGCCAAGACTCCTTGAATTAATATAAAAAAACCTCCAACAGGGTTTGTTGAGTCGGATGGGTCTGATTGTTTATGAGTTTAGGGTAGCCTAATGAGTCTCTTACTGTACTAGGGACCGTGG…
>c57541_g1_i1
TTTTTTTTTTAGTAAAAATAAGACTCTGTAAATCTTATCTTTTTTTATTCATTTAAAAATACATATAAGATGCAACATCTGCCTTTTATTGAAGCTAGGCGCATTACACACGCTCCATCATCTTCTAACTTGTGTAGAGGATAATCTCCTACTAGATTTACCGACATGACTGATCGAGTTCTAAGCTGGAGAGATGATCGAGTTCAACGCTGTAAGCTCAGCTGGCCAGCAGTGTCTGCGCCTGCCTCTCATACGTGAAACCACCACTCTTCGAGTCATCGGCCGACCAAACAAAGATGCCATGGAGCTTCCCCTGCGTCTTAAGAGTTCTACAAGCAGTAAAGAACCCATTGTTCGCCTTTAGCCCACCACTGCTATCAGTAGAGAAGCTGGTTATCA…
>c57550_g1_i1
AAAACACATAATAGAGGGTAACTTAAAATATTCCAAGTACCTCTCAGCCAACCGTCCATCCACCATTTTTGTACTCTCCCCACCCCAAGAATTGTAGGGGATAGAAGCCAAACCATCCATCCGAAGGCCCCGCCCACAGACTCAAGTGGTGGCCACGTTGCGCCGTGTGGGGAGTTCTTTTCGAGAAGAGTCCACCACATTCCCATCACCTCCTTTGAACCGCCCCCTCCTCCCACCCCACAGACACCGAGCTCTCCCACTAAATCATCAAATCAATCAGTAGAGTGATGGCGGACTGGGGGCCGGTGGTGATCGCGGTGGCGCTGTTCGTGCTGCTGTCGCCGGGGCTGCTGTTCCAGCTGCCGGGGCGGAGCCGGTTCGTGGAGTTCGGGAACATGC…
>c57567_g1_i1
GCGATCTGTCTGATCCATTCATAACTACTAGAATATACTACACCAATAGTTATCTCGATATTATAGGCATGTTTATGTGTTCCCATAGACCGTAATACAAGCGTATATACTGCATATGTGTTTTTCTCGTATATGCCACTTCCCAATTTATTAGACCAATCAGAGAGTATTTGCCCTGCTGTCCAAACCAATATATTATGAATTAAGTACAACCTAGCCTTCTATACCATTAATACTACAATAATGTAGTATTTTTTTATCTTTCATGGTCATTTATATTGGAGACTAAATAGGGCATGTTGAGAATGAAGTTTATTCATTAAAGCTAAGGGTTCTCCAATATGTCAAAACATGAACCAGCATTCTAATTGGGATATACATAAATAGACATATACAAAA…
>c57567_g1_i3
TTCCTTTATCTGTTATCCATCTATAATTAGTCTACCCTCCCATAGATTTTTCTCAAACATGTCCTGCCCTCCCATAGATTGTCCGTGGGTAGCGGCACATTTTTTCCATATAGGCTAAAATCTATTTTTATCGCTTCAAATACATAATTTTTATGAGGTGACATGTCTTATATTGACCAAGGATATTTTGATCATGAAAGCATTAAAAATTGTTCATAATACCTATTGTACGAAAATACCTATTGTACGCTCATAATAAAATTCGGACACACAAACTTGGCTTTCACAATCCTGATCGAAAATGGAACATTCGAACACACAGACCTATACACATAAACTATGCTTTCACAATCATGAACATATTGGAGAACTCTTAGCTTTAATGTTTTCAGATATGGA…
>c57567_g1_i4
AATGACAGCAACACCACCAGATCTAACCATATCCTCCTCCTTCACCACAGATGGCGGCACCATAGCTTCCGCCCTCCTACCCATCTTCGGTCATTTCCCTGTCACCCCATATGATCGGCGCCTCCTGCCCCCCTGCTGGACCTCCGAGCATCAATACCAAGTACCTTCAGATTATTTGAAGTTGCCACCAATAATGTGTGTTAAGTCTTCCGAACTATACGAGTTATCCCATGTTATTGCTATAAATGGGAGAGGGTGTGTTGTGCTGTAAAAAAACCTATGTAGCGGCTCAATCCATCCGGACAGCGGGAGTAGCAAGAGTAGATAAAAAGTTTGGAGTTACTGTCCTTTGTTGCTTGCATGTTGGTTTCTGAAGTTTGTTTGGAGCATCCATAATGG…
>c57567_g1_i5
GCGATCTGTCTGATCCATTCATAACTACTAGAATATACTACACCAATAGTTATCTCGATATTATAGGCATGTTTATGTGTTCCCATAGACCGTAATACAAGCGTATATACTGCATATGTGTTTTTCTCGTATATGCCACTTCCCAATTTATTAGACCAATCAGAGAGTATTTGCCCTGCTGTCCAAACCAATATATTATGAATTAAGTACAACCTAGCCTTCTATACCATTAATACTACAATAATGTAGTATTTTTTTATCTTTCATGGTCATTTATATTGGAGACTAAATAGGGCATGTTGAGAATGAAGTTTATTCATTAAAGCTAAGGGTTCTCCAATATGTCAAAACATGAACCAGCATTCTAATTGGGATATACATAAATAGACATATACAAAA…
>c57567_g1_i6
AATGACAGCAACACCACCAGATCTAACCATATCCTCCTCCTTCACCACAGATGGCGGCACCATAGCTTCCGCCCTCCTACCCATCTTCGGTCATTTCCCTGTCACCCCATATGATCGGCGCCTCCTGCCCCCCTGCTGGACCTCCGAGCATCAATACCAAGTACCTTCAGATTATTTGAAGTTGCCACCAATAATGTGTGTTAAGTCTTCCGAACTATACGAGTTATCCCATGTTATTGCTATAAATGGGAGAGGGTGTGTTGTGCTGTAAAAAAACCTATGTAGCGGCTCAATCCATCCGGACAGCGGGAGTAGCAAGAGTAGATAAAAAGTTTGGAGTTACTGTCCTTTGTTGCTTGCATGTTGGTTTCTGAAGTTTGTTTGTCATTCACATTGGTT…
>c57567_g1_i7
[truncated: 617 more rows]
