# Supplementary material for: Transcriptome Analysis by RNA–Seq Reveals Genes Related to Plant Height in Two Sets of Parent-hybrid Combinations in Easter lily (Lilium longiflorum)
Source: Sci Rep. 2020 Jun 3;10:9082. doi: 10.1038/s41598-020-65909-x (PMC7270119; doi:10.1038/s41598-020-65909-x)
Supplement: Supplementary file 1 — Supplementary information. [file 41598_2020_65909_MOESM1_ESM.zip › Supplementary files/Table S5.xlsx]

## Sheet: A
Table S5A. Functional characterization of commonly expressed up- and down-regulated DEGs in two sets of lily cross combinations using FPKM values
		Set A			SetB
Transcript id	L2-4	L2-28	L4-7	L2-22	L2-20	L4-104	Functional characterizations	GOTerms
c109518g1i1	158.26	85.99	36.12	156.41	149.66	143.57	glutamyl-tRNA(Gln) amidotransferase subunit chloroplastic mitochondrial	mitochondrion;chloroplast;ATP binding;ligase activity;translation;regulation of translational fidelity
c113093g1i1	0.62	1.29	0.7	0.97	0.64	4.45	Transposon Ty3-I Gag-Pol poly
c113342g1i1	2.07	2.66	8.53	6.64	10.44	11.17	DNA gyrase subunit chloroplastic mitochondrial-like	intracellular organelle;nucleotide binding;DNA topoisomerase activity
c113798g1i1	11.48	14.22	31.87	9.98	53.1	12.03	TATA-binding -associated factor 2N-like	zinc ion binding
c124359g1i1	25.6	2.28	0.22	26.61	0.27	22.69	basic 7S globulin-like	aspartic-type endopeptidase activity;proteolysis;protein catabolic process
c13258g1i1	2.67	3.32	0.6	8.76	6.6	2.18	hypothetical protein PHAVU_005G042200g	integral component of membrane
c13277g1i1	5.93	6.14	1.3	3.38	1.66	2.04	LITTLE ZIPPER 3	nucleus;adaxial/abaxial axis specification;regulation of meristem growth;leaf vascular tissue pattern formation;leaf shaping;negative regulation of sequence-specific DNA binding transcription factor activity
c13609g1i1	11.81	31.52	12.43	31.23	19.3	6.02	phytosulfokines 4 precursor	extracellular region;integral component of membrane;growth factor activity;cell proliferation
c138194g1i1	0.18	0.59	2.38	0.19	5.89	1.24	Reticulon B9	endoplasmic reticulum;membrane part
c138533g1i1	1.14	0.85	5.62	9.06	5.07	8.99	actin-depolymerizing factor 1	actin cytoskeleton;actin binding;actin filament depolymerization
c15029g1i1	1.49	0.99	0.48	0.39	0.11	1.85	acetolactate synthetase	magnesium ion binding;acetolactate synthase activity;thiamine pyrophosphate binding;flavin adenine dinucleotide binding;isoleucine biosynthetic process;valine biosynthetic process
c15948g1i1	116.53	60.79	570.84	373.74	398.87	339.95	protochlorophyllide reductase-like	plastid;oxidoreductase activity;cellular metabolic process;single-organism metabolic process
c16262g1i1	1.29	8.85	2.4	0.26	0.15	1.9	Histone	nuclear nucleosome;DNA binding;protein heterodimerization activity;nucleosome assembly
c16324g1i1	0.1	4.27	3.09	3.75	4.55	0.1	acetylornithine deacetylase	hydrolase activity;metabolic process
c16420g1i1	6.57	0.15	43.58	0.4	0.27	0.08	probable linoleate 9S-lipoxygenase 5	oxidoreductase activity, acting on single donors with incorporation of molecular oxygen, incorporation of two atoms of oxygen;metal ion binding;oxylipin biosynthetic process;oxidation-reduction process
c16420g2i1	8.45	0.29	63.58	0.87	1.31	0.1	lipoxygenase-1 [Triticum turgidum durum]	oxidoreductase activity, acting on single donors with incorporation of molecular oxygen, incorporation of two atoms of oxygen;metal ion binding;oxylipin biosynthetic process;oxidation-reduction process
c17876g1i1	0.62	0.18	0.9	0.16	0.09	2.27	anthocyanin 5-aromatic acyltransferase-like	transferase activity
c19559g1i1	3.96	1.86	10.03	8.02	8.82	8.6	3 -N-debenzoyl-2 -deoxytaxol N-benzoyltransferase-like
c1994g1i1	0.65	0.13	2.64	5.58	3.72	3.69	TPA: plant-specific domain TIGR01615 family
c2005g1i1	1.65	1.69	0.23	0.9	0.63	1.05	MATE efflux family 5
c20548g1i1	0.04	0.09	6.19	0.08	22.23	2.43	probable cytosolic oligopeptidase A	chloroplast;metalloendopeptidase activity;metal ion binding;proteolysis;peptide metabolic process
c20685g1i1	15.15	19.12	6.15	6.86	14.16	6.24	probable calcium-binding CML36	calcium ion binding
c22243g1i1	12.13	11.2	3.84	8.99	7.45	5.57	hypothetical protein MIMGU_mgv1a014176mg
c22479g1i1	17.72	14.87	2.87	5.59	9.29	10.44	probable transporter mch1	integral component of membrane
c22666g1i1	3.34	7.1	11.63	10.29	12.92	4.32	ADP-ribosylation factor 2 isoform X1
c2358g1i1	10.74	33.18	29.7	50.85	35.59	14.16	procyclic form-specific polypeptide B1-alpha
c2686g1i1	0.89	7.26	10.55	0.1	0.55	7.86	cationic peroxidase 1-like	extracellular region;cytoplasmic, membrane-bounded vesicle;peroxidase activity;heme binding;metal ion binding;response to oxidative stress;hydrogen peroxide catabolic process;oxidation-reduction process;cellular oxidant detoxification
c27330g1i1	5.15	24.78	7.16	0.87	0.62	4.61	Glutamate dehydrogenase 2	mitochondrion;vacuolar membrane;Golgi apparatus;glutamate dehydrogenase (NAD+) activity;glutamate dehydrogenase [NAD(P)+] activity;copper ion binding;ATP binding;zinc ion binding;cobalt ion binding;cellular amino acid metabolic process;response to salt stress;response to cadmium ion;oxidation-reduction process
c28662g1i1	0.03	0.05	2.99	0.07	0.11	0.03	abscisic acid 8 -hydroxylase 4	membrane;monooxygenase activity;metal ion binding;multicellular organism development;brassinosteroid homeostasis;sterol metabolic process;brassinosteroid biosynthetic process
c29377g1i1	0.06	0.2	1.59	0.09	4.59	1.15	plasma membrane associated -like	mitochondrion;integral component of membrane;cytoplasmic, membrane-bounded vesicle
c29383g1i1	10.73	3.25	2.1	14.05	14.73	3.88	PREDICTED: uncharacterized protein LOC103968427
c30434g1i1	30.24	29.67	30.67	4.35	9.88	19.59	fatty-acid-binding 3 isoform X1	chloroplast;intramolecular lyase activity;organic substance metabolic process
c30483g1i1	9.97	8.02	3.11	8.27	7.58	8.93	acyl-coenzyme A thioesterase 13
c31077g1i1	37.51	30.34	12.61	23.06	45.01	25.5	ubiquinol-cytochrome c reductase complex kDa
c33577g2i1	4.55	0.03	0.02	0.02	0.01	1.64	beta-galactosidase 11-like	cell part;hydrolase activity, hydrolyzing O-glycosyl compounds
c33892g1i1	2.04	1.43	6.52	0.7	3.9	0.36	ubiquinol oxidase mitochondrial-like	mitochondrial inner membrane;integral component of membrane;respiratory chain;alternative oxidase activity;metal ion binding;response to cold;mitochondria-nucleus signaling pathway;cellular respiration
c33898g1i1	0.26	0.18	2.76	2.72	3.88	2.15	F-box only 6-like
c34429g1i1	1.06	8.94	6.73	0.49	0.14	4.15	RADIALIS-like 1
c34621g1i1	0.44	0.45	2.44	0.74	1.34	2.27	sphinganine C(4)-monooxygenase 1	endoplasmic reticulum;Golgi apparatus;integral component of membrane;C-4 methylsterol oxidase activity;iron ion binding;fatty acid biosynthetic process;photomorphogenesis;sphingoid biosynthetic process;oxidation-reduction process
c34934g1i1	0.59	0.31	2.85	0.22	0.7	0.86	basic leucine zipper 61-like
c35001g1i2	0.84	1.59	6.55	7.69	0.9	0.89	Retrovirus-related Pol poly from transposon TNT 1-94	metal ion binding
c35001g1i3	0.2	0.51	3.5	3.47	0.27	0.33	Retrovirus-related Pol poly from transposon TNT 1-94	metal ion binding
c37150g1i1	1.15	1.74	7.37	7.06	3.28	2.47	gibberellin 20 oxidase 2-like	iron ion binding;dioxygenase activity;oxidation-reduction process
c37293g1i1	3.17	2.12	0.53	0.28	1.78	2.26	probable peptide nitrate transporter At3g43790 isoform X4	integral component of membrane;transmembrane transport
c37381g1i1	42.63	48.26	44.62	7.61	9.73	34.5	ubiquitin-conjugating enzyme E2 7	cytoplasm;ATP binding;ubiquitin protein ligase binding;ubiquitin protein ligase activity;protein ubiquitination
c37381g2i1	34.83	36.2	34.69	3.61	4.63	26	ubiquitin-conjugating enzyme E2 7-like	cytoplasm;ATP binding;ligase activity;ubiquitin protein ligase binding;ubiquitin protein ligase activity;protein ubiquitination
c37944g1i1	3.38	9.68	0.86	3.56	3.49	0.46	heavy metal-associated domain containing	cytoplasm;transition metal ion binding;metal ion transport;cellular transition metal ion homeostasis
c38739g1i1	9.2	41.96	48.75	38.48	40.57	16.23	amino acid permease 4-like	plasma membrane;integral component of membrane;amino acid transmembrane transporter activity;amino acid transmembrane transport
c38849g1i1	19.01	7.4	59.74	14.13	61.46	24.33	alpha-expansin 2	extracellular region;cell wall;membrane;plant-type cell wall organization
c38950g1i1	18.88	27.91	32.19	222.45	55.74	3.17	metallothionein
c39612g1i1	36.22	56.78	96.63	28.17	26.91	80.17	non-specific lipid-transfer 2-like
c39750g1i1	13.03	14.59	32.33	35.29	42.81	25.98	serine-threonine kinase	integral component of membrane;protein serine/threonine kinase activity;ATP binding;protein phosphorylation;signal transduction
c40208g1i1	6.13	11.93	26.23	6.29	48.84	10.95	TATA-binding -associated factor 2N-like
c40329g1i2	6.02	0.18	2.54	0.08	0.04	1.5	PREDICTED: uncharacterized protein LOC103712289
c40685g1i1	0.74	2.6	3.41	6.18	4.74	0.86	PMR5 isoform X4	Golgi apparatus;O-acetyltransferase activity;cell wall organization or biogenesis
c40961g1i1	6.95	5.19	2.09	14.79	1.66	0.66	probable WRKY transcription factor 3 isoform X1	DNA binding
c40961g1i2	28.68	24.43	7.46	41.23	6.71	3.41	probable WRKY transcription factor 3 isoform X1
c40961g1i3	4.17	6.56	1.02	7.17	1.29	0.26	probable WRKY transcription factor 3 isoform X1	DNA binding
c40971g1i1	0.27	0.19	3.89	3.44	1.9	0.53	malate dehydrogenase	cytoplasm;L-malate dehydrogenase activity;carbohydrate metabolic process;tricarboxylic acid cycle;malate metabolic process
c41518g1i1	2.7	3.7	0.33	7.22	2.73	3.13	truncated transcription factor CAULIFLOWER A-like	nucleus;DNA binding;transcription factor activity, sequence-specific DNA binding;protein dimerization activity;transcription, DNA-templated;regulation of transcription, DNA-templated
c41767g1i1	2.98	2.96	0.53	2.23	0.16	1.95	WAT1-related At5g07050-like	mitochondrion;plasma membrane;integral component of membrane;transmembrane transporter activity;transmembrane transport
c42155g1i1	454.13	381.22	1007.13	583.24	795.22	545.9	copper transport ATX1	chromatin;chloroplast;apoplast;transition metal ion binding;cellular copper ion homeostasis;metal ion transport
c42243g1i1	20.22	17.41	5.85	7.65	28.19	4.96	cytochrome P450 71A1-like	integral component of membrane;iron ion binding;oxidoreductase activity, acting on paired donors, with incorporation or reduction of molecular oxygen, NAD(P)H as one donor, and incorporation of one atom of oxygen;heme binding;secondary metabolite biosynthetic process;oxidation-reduction process
c43045g1i1	0.63	1.83	1.89	0.42	2.31	9.17	probable polygalacturonase	extracellular region;integral component of membrane;polygalacturonase activity;carbohydrate metabolic process;cell wall organization
c43368g1i1	3.05	0.53	7.87	8.91	11.82	6.3	CTP synthase isoform X1	CTP synthase activity;ATP binding;glutamine metabolic process;'de novo' CTP biosynthetic process
c43368g2i1	1.44	0.99	4.98	6.11	9.8	2.03	CTP synthase-like	cellular metabolic process;primary metabolic process;small molecule metabolic process;single-organism cellular process;organonitrogen compound metabolic process
c43488g1i3	0.14	0.04	1.73	0.43	1.58	0.4	kinesin-13A-like	kinesin complex;nucleotide binding;microtubule motor activity;ATPase activity;microtubule-based movement
c43735g1i1	0.85	0.99	1.07	0.1	0.33	2.81	inorganic pyrophosphatase 2-like	pyridoxal phosphatase activity;phosphocholine phosphatase activity;phosphoethanolamine phosphatase activity;dephosphorylation
c43805g1i1	6.33	8.82	0.38	8.94	5.42	12.39	probable leucine-rich repeat receptor kinase IMK3	integral component of membrane;cyclin-dependent protein serine/threonine kinase activity;ATP binding;protein phosphorylation;regulation of cell cycle
c43830g1i1	3.99	3.84	9.89	8.62	15.99	9.28	PREDICTED: uncharacterized protein LOC103987268	inflorescence development;phyllome development
c43954g1i1	2.78	2.49	0.52	0.34	0.76	0.28	kelch 1 isoform X1
c44290g1i1	0.31	3.03	3.45	1.38	7.59	0.16	PREDICTED: uncharacterized protein LOC103719113, partial
c44562g1i1	0.48	0.29	2.11	0.36	1.96	2.01	transcription factor ILI5-like	protein dimerization activity
c45898g1i1	27.57	23.53	6.46	28.26	37.44	21.46	PREDICTED: uncharacterized protein LOC103712072	cytoplasmic, membrane-bounded vesicle
c46077g1i1	100.7	103.05	255.09	103.92	180.56	108.49	kunitz trypsin inhibitor
c46105g1i2	6.35	6.63	6.43	8.99	13.93	3.79	PREDICTED: uncharacterized protein LOC105049413
c46651g1i1	0.09	1.22	16.34	0.04	0.34	1.82	low temprature induced	integral component of membrane;cytoplasmic, membrane-bounded vesicle
c46763g1i1	0.09	0.03	1.39	0.11	0.62	2.48	GAMETE EXPRESSED 1	membrane;multicellular organism development
c46823g1i1	5.35	19.99	74.92	59.67	103.94	34.71	RNA-binding cabeza
c46950g1i1	6.96	2.75	7.94	0.79	1.97	5.13	partial
c46950g2i1	6.87	3.02	8.96	0.34	0.65	3.24	actin family	ATP binding
c46950g3i1	4.04	1.48	8.95	0.5	1.17	3.24	beta- partial	extracellular space;cytoskeleton;plasma membrane;focal adhesion;lamellipodium;extracellular exosome;dense body;ATP binding
c46992g1i1	4.89	6.89	16.7	3.38	12.54	4.12	Coiled-coil domain-containing isoform partial
c47039g1i1	2.01	2.02	5.65	2	3.8	2.01	probable S-acyltransferase 22	membrane;transferase activity, transferring acyl groups;metal ion binding
c47039g1i2	0.88	0.73	3.13	1.03	1.51	0.65	probable S-acyltransferase 22	transferase activity
c47368g1i1	4.27	1.88	0.44	1.58	2.57	0.18	probable xyloglucan glycosyltransferase 12
c47408g1i2	7.46	9.27	3.11	6.82	4	4.33	dolichyl-diphosphooligosaccharide-- glycosyltransferase subunit 4A	endoplasmic reticulum membrane;integral component of membrane;cytoplasmic, membrane-bounded vesicle;transferase activity;metabolic process
c47423g1i1	0.04	0.05	1.92	0.14	0.2	1.55	ABC transporter A family member 7-like	integral component of membrane;intracellular membrane-bounded organelle;ATP binding;ATPase activity, coupled to transmembrane movement of substances;lipid transport;metabolic process;transmembrane transport
c47446g2i1	0.41	1.55	4.56	0.52	6.83	2.21	GDSL esterase lipase At5g33370-like	hydrolase activity, acting on ester bonds;metabolic process
c47447g1i1	4.73	3.25	0.35	4.32	5.44	1.94	auxin-responsive SAUR68-like
c47483g1i2	53.67	59.07	27.76	52.94	44.92	41.43	PREDICTED: uncharacterized protein LOC105039108	chloroplast thylakoid;protein binding involved in protein folding;chaperone-mediated protein folding
c47500g1i1	0.04	0.36	0.12	0.16	0.07	1.54	geranylgeranyl pyrophosphate synthase chloroplastic-like	transferase activity
c47742g1i1	25.71	28.98	8.52	3.14	27.4	31.01	cell wall	cytoplasmic, membrane-bounded vesicle
c47780g2i1	0.03	1.38	7.8	0.03	2.32	0.28	expansin-like A2	plant-type cell wall;plasmodesma;membrane
c47844g1i2	0.21	0.53	2.78	3.37	3.71	1.05	ferric reduction oxidase chloroplastic-like
c47854g1i1	3.83	7.17	1.07	2.27	1.72	1.71	PREDICTED: uncharacterized protein LOC103989401
c47856g3i1	2.67	2.41	1.11	1.99	2.37	0.34	regulation of nuclear pre-mRNA domain-containing 1A-like	plastid
c48119g1i1	12.68	8.79	31.03	6.5	14.47	16.66	21 kDa -like
c48255g1i1	3.81	0.32	11.54	0.84	8.55	2.62	gibberellin-regulated 5-like isoform X2
c48274g2i1	1.52	1.56	10.18	2.43	7.71	4.06	UDP-glycosyltransferase 73D1-like	UDP-glucosyltransferase activity;flavonoid metabolic process
c48320g1i1	2.43	1.78	8.04	4.2	7.69	3.47	metallothiol transferase
c48387g1i1	1.09	0.54	3.82	1.43	2.31	2.05	polygalacturonase inhibitor-like
c48649g1i1	3.24	1.52	6.65	2.91	6.78	0.63	bidirectional sugar transporter SWEET4-like	integral component of membrane;sugar transmembrane transporter activity;carbohydrate transmembrane transport
c48666g1i1	6.75	2.81	10.87	13.85	16.19	6.16	basic proline-rich -like	cytoplasm;transition metal ion binding;metal ion transport;cellular transition metal ion homeostasis
c48799g1i2	16.21	12.57	0.96	7.03	1.68	13.07	DNA polymerase delta subunit 4-like	delta DNA polymerase complex;DNA-directed DNA polymerase activity;DNA synthesis involved in DNA repair;DNA-dependent DNA replication
c48863g1i2	0.36	0.31	66.26	229.03	0.2	510.81	30S ribosomal protein S13	structural constituent of ribosome; translation
c49546g1i1	1.59	0.43	14.03	5.06	11.2	7.09	fructose-bisphosphate aldolase cytoplasmic isozyme-like	fructose-bisphosphate aldolase activity;glycolytic process
c49546g2i1	2.14	1.1	16.95	8.1	11.71	9.86	AT3G52930 partial	cytosol;fructose-bisphosphate aldolase activity;glycolytic process
c49546g3i1	3.06	0.19	22.64	11.43	16.89	9.54	fructose-bisphosphate aldolase cytoplasmic isozyme-like	fructose-bisphosphate aldolase activity;glycolytic process
c49638g2i1	0.91	0.78	5.79	1.6	10.82	2.24	E3 ubiquitin- ligase RHA1B-like
c49702g1i1	0.31	0.36	2.94	0.2	0.94	4.82	Monothiol glutaredoxin-S11	single-organism process
c50410g1i1	34.7	37.14	95.1	6.3	60.07	36.45	mavicyanin-like
c50782g1i1	17.12	11.45	60.26	5.57	31.57	22.18	Expansin BETA isoform 1	extracellular region;plasmodesma;integral component of membrane;syncytium formation;sexual reproduction
c50822g1i1	16.1	7.5	1.08	11.99	1.52	10.13	glycine-rich RNA-binding GRP1A-like	nucleotide binding;nucleic acid binding
c50958g2i1	5.01	5.12	1.76	3.95	5.62	5.7	serine threonine- kinase HT1-like	intracellular;MAP kinase kinase kinase activity;protein tyrosine kinase activity;ATP binding;MAPK cascade;activation of MAPKK activity;peptidyl-tyrosine phosphorylation
c51106g1i1	7.55	6.33	20.68	13.73	14.76	9.8	CBL-interacting kinase 6-like	protein serine/threonine kinase activity;ATP binding;protein phosphorylation;signal transduction;multicellular organism development;basipetal auxin transport;hyperosmotic salinity response
c51677g1i1	2.74	5.19	19.01	2.6	16.68	5.63	Kunitz family trypsin and protease inhibitor
c51727g1i2	62.75	62.95	28.06	35.73	32.13	41.43	haloalkane dehalogenase	mitochondrion;chloroplast;epoxide hydrolase activity;metabolic process
c51814g1i1	0.15	0.12	1.34	0.05	0.54	0.35	probable inactive receptor kinase At2g26730
c51839g1i1	8	8.95	3.19	10.09	3.89	1.49	zinc finger CCCH domain-containing 20-like
c52202g1i1	6.35	5.64	4.41	2.78	0.65	7.19	vacuolar amino acid transporter 1	integral component of membrane;amino acid transmembrane transporter activity;amino acid transmembrane transport
c52384g1i2	1.53	2.77	0.29	1.82	1.88	0.26	vicilin-like antimicrobial peptides 2-2
c52443g1i1	0.3	0.63	1.99	0.05	0.17	7.3	trans-resveratrol di-O-methyltransferase-like	methyltransferase activity
c52471g1i1	52.69	110.56	5.77	93.46	5.04	17.88	NAD-dependent epimerase dehydratase
c52471g1i2	3.42	6.38	0.48	4.49	1.74	1.53	NAD(P)-binding rossmann-fold
c52480g1i1	21.28	32.79	9.91	27.67	32.41	32.79	RNA polymerase sigma factor chloroplastic	chloroplast;plastid sigma factor activity;DNA binding;transcription factor activity, sequence-specific DNA binding;DNA-templated transcription, initiation;positive regulation of transcription, DNA-templated;cellular response to light stimulus;seedling development
c52605g3i1	3.38	2.09	0.37	0.87	2.06	1.39	UPF0202 At1g10490-like	N-acetyltransferase activity;metabolic process
c52641g1i1	4.81	8.35	3.96	7.16	6.09	2.19	transcription factor TCP19-like	regulation of defense response
c52781g1i1	24.51	22.74	59.05	34.26	13.14	30.11	aquaporin TIP4-1	integral component of plasma membrane;plant-type vacuole membrane;central vacuole;water channel activity;glycerol channel activity;water transport;cellular water homeostasis;glycerol transport;ion transmembrane transport
c52789g1i1	5.6	4.07	0.34	3.76	1.16	1.18	counting factor 45-1	nucleus
c52789g1i3	2.56	3.87	0.52	2.61	0.86	0.43	counting factor 45-1	nucleus
c52807g1i1	311.89	242.19	107.27	507.92	189.79	313.96	CURVATURE THYLAKOID chloroplastic	plastid chromosome;chloroplast envelope;integral component of membrane;chloroplast photosystem I;response to abscisic acid;photosynthetic electron transport in photosystem I
c53017g2i1	1.48	1.69	0.73	0.29	2.86	6.87	unknown	integral component of membrane
c53017g4i2	1.94	1.89	0.22	0.15	4.08	6.09	tRNA-splicing ligase	extracellular region
c53022g1i1	1.8	2.92	15.86	3.13	9.24	3.14	PREDICTED: uncharacterized protein LOC101761874
c53099g1i1	12.34	13.25	12.17	9.93	15.26	4.17	50S ribosomal L33	mitochondrial large ribosomal subunit;integral component of membrane;structural constituent of ribosome;translation
c53132g1i1	56.24	28.12	5.23	11.62	10.02	20.69	LURP-one-related 5-like
c53249g1i1	0.73	0.65	4.71	4.59	0.71	3.58	formamidopyrimidine-DNA glycosylase isoform X1	damaged DNA binding;zinc ion binding;oxidized purine nucleobase lesion DNA N-glycosylase activity;base-excision repair;nucleotide-excision repair
c53249g1i2	0.85	0.79	5.25	5.98	0.81	4.31	formamidopyrimidine-DNA glycosylase isoform X1	damaged DNA binding;zinc ion binding;oxidized purine nucleobase lesion DNA N-glycosylase activity;base-excision repair;nucleotide-excision repair
c53286g1i1	3.16	3.55	1.13	1.07	3.26	2.08	squamosa promoter-binding 1-like	nucleus;DNA binding
c53357g1i1	5.62	2.18	14.92	6.52	7.96	5.9	CREG1	vacuole;FMN binding;oxidoreductase activity;oxidation-reduction process
c53466g1i1	142.27	118.47	44.33	120.11	59.1	113.69	transcription repressor MYB4-like
c53517g1i3	8.22	14.31	3.33	4.25	5.5	6.82	abscisic acid receptor PYL4-like	nucleus;cytoplasm;protein phosphatase inhibitor activity;receptor activity;abscisic acid binding;abscisic acid-activated signaling pathway;negative regulation of catalytic activity;regulation of protein serine/threonine phosphatase activity
c53521g1i1	12.08	11.22	3.28	5.66	10.27	2.98	cytochrome P450 71A1-like	integral component of membrane;iron ion binding;oxidoreductase activity, acting on paired donors, with incorporation or reduction of molecular oxygen, NAD(P)H as one donor, and incorporation of one atom of oxygen;heme binding;secondary metabolite biosynthetic process;oxidation-reduction process
c53541g1i1	0.07	0.29	1.7	0.52	0.62	0.82	RNA exonuclease 4-like	binding
c53663g1i2	79.44	69.61	33.98	50.52	64.28	49.69	PREDICTED: uncharacterized protein LOC105057862	integral component of membrane
c53823g1i2	90.69	60.32	29.97	55.58	96.55	98.2	PREDICTED: uncharacterized protein LOC101500371	integral component of membrane
c53956g1i2	1.01	0.35	1.89	3.05	2.48	0.63	CTP synthase-like	cytosol;CTP synthase activity;ATP binding;glutamine metabolic process;'de novo' CTP biosynthetic process
c53956g1i4	0.9	0.54	3.09	4.24	4.58	1.41	CTP synthase-like	cytosol;CTP synthase activity;ATP binding;glutamine metabolic process;'de novo' CTP biosynthetic process
c53956g2i1	1.61	1.01	5.4	7.88	8.21	2.12	CTP synthase-like	cytosol;integral component of membrane;CTP synthase activity;ATP binding;glutamine metabolic process;'de novo' CTP biosynthetic process
c54099g1i1	4.52	1.88	0.04	1.93	0.79	1.1	EG45-like domain containing
c54532g2i1	12.43	7.08	13.32	6.85	10.44	22.32	GDSL esterase lipase At1g31550-like
c54554g1i1	63.8	29.56	53.72	23.76	27.15	61.18	LOL1 isoform X1	nucleus;apoptotic process;plant-type hypersensitive response;cell differentiation;negative regulation of plant-type hypersensitive response;regulation of cell differentiation
c54558g1i1	0.52	0.54	2.63	0.47	0.8	1.2	salt tolerance	intracellular;zinc ion binding
c54709g1i1	0.13	0.11	1.49	0.27	0.34	0.15	PREDICTED: uncharacterized protein LOC105036388, partial
c54757g1i1	0.04	5.57	13.12	0.26	22.66	10.86	histone H3	nucleosome;nucleus;DNA binding;protein heterodimerization activity
c54792g1i1	0.03	5.85	2.3	4.25	2.26	0.36	PREDICTED: uncharacterized protein LOC105051615
c54944g1i1	1.52	2.35	4.63	0.64	1.16	3.52	ABC transporter C family member 10-like	integral component of membrane;ATP binding;ATPase activity, coupled to transmembrane movement of substances;metabolic process;transmembrane transport
c54952g1i1	18.08	0.08	20.24	0.16	0.03	12.1	chaperone dnaJ chloroplastic-like
c54978g1i1	0.15	1.13	4.06	6.21	0.41	3.79	probable 2-oxoglutarate-dependent dioxygenase AOP1	oxidoreductase activity
c54983g1i1	7.93	13.74	2.16	12.24	7.07	12.11	PREDICTED: uncharacterized protein LOC104601606
c55045g1i1	0.03	1.2	5.78	1.9	1.96	1.43	cell growth defect factor 2	integral component of membrane
c55140g1i1	0.05	0.02	4.72	0.06	5.79	1.68	uncharacterized LOC8278573 precursor
c55283g1i1	70.69	77.98	87.36	86.18	101.05	43.32	late blight resistance homolog R1B-19	cytoplasm;transition metal ion binding;metal ion transport;cellular transition metal ion homeostasis
c55363g3i1	7.42	13.69	13.8	19.06	13.29	5.2	probable L-ascorbate peroxidase chloroplastic isoform X2	integral component of membrane;peroxidase activity;heme binding;response to oxidative stress;oxidation-reduction process;cellular oxidant detoxification
c55363g3i2	7.86	18.21	17.42	24.37	16	4.82	probable L-ascorbate peroxidase chloroplastic isoform X2	integral component of membrane;peroxidase activity;heme binding;response to oxidative stress;oxidation-reduction process;cellular oxidant detoxification
c55404g3i1	0.19	0.29	2.6	0.09	0.13	0.06	radial spoke head 10 homolog B-like	transferase activity
c55462g1i1	112.62	248.62	156.26	152.74	200.05	64.31	ATP sulfurylase chloroplastic-like	mitochondrion;chloroplast stroma;adenylylsulfate kinase activity;sulfate adenylyltransferase (ATP) activity;sulfate assimilation;phosphorylation
c55464g1i1	6.88	6.02	11.69	9.68	9.61	3.82	pentatricopeptide repeat-containing At3g49240-like
c55548g2i1	5.36	5.86	3.8	6.11	5.76	2.03	Oxidative stress isoform 1
c55589g1i2	7.89	3.01	30.87	0.34	16.68	3.83	trans-resveratrol di-O-methyltransferase-like	membrane;O-methyltransferase activity;S-adenosylmethionine-dependent methyltransferase activity;aromatic compound biosynthetic process
c55738g1i1	4.48	4.04	1.37	3.85	6.24	5.32	probable arabinosyltransferase ARAD1	membrane
c55751g1i1	37.2	36.85	16.89	23.69	32.5	34.33	peptidyl-tRNA hydrolase mitochondrial	mitochondrial large ribosomal subunit;aminoacyl-tRNA hydrolase activity;translation release factor activity, codon specific;translation release factor activity, codon nonspecific;ribosome binding;mitochondrial translational termination;rescue of stalled ribosome
c55804g1i1	7.98	4.58	61.91	10.21	15.44	8.02	miraculin-like
c55881g1i4	2.62	2.85	2.43	1.1	0.9	3.52	uncharacterized N-acetyltransferase ycf52	transferase activity
c55889g1i1	18.15	18.04	8.53	18.47	15.52	12.66	transcription elongation factor B polypeptide 3
c55892g1i1	2.45	0.14	0.97	0.04	0.12	1.92	PREDICTED: uncharacterized protein LOC103999426	catalytic activity;DNA repair
c55990g1i1	1.95	6.35	16.27	30.79	20.9	7.66	pectin methylesterase	extracellular region;cell wall;integral component of membrane;pectinesterase activity;aspartyl esterase activity;pectinesterase inhibitor activity;cell wall modification;negative regulation of catalytic activity;pectin catabolic process
c55990g2i1	2.34	7.66	23.17	21.93	19.57	8.57	pectinesterase-like	cell periphery;enzyme inhibitor activity;hydrolase activity, acting on ester bonds
c55990g3i1	0.49	2.12	4.92	8.54	5	1.64	Pectinesterase	extracellular region;cell wall;integral component of membrane;pectinesterase activity;aspartyl esterase activity;pectinesterase inhibitor activity;fruit ripening;cell wall modification;negative regulation of catalytic activity;pectin catabolic process
c55990g3i2	0.58	1.59	4.77	6.59	5.4	1.88	Pectinesterase	extracellular region;cell wall;integral component of membrane;pectinesterase activity;aspartyl esterase activity;pectinesterase inhibitor activity;fruit ripening;cell wall modification;negative regulation of catalytic activity;pectin catabolic process
c56073g1i1	23.55	18.14	8.64	24.12	26.86	26.87	caffeic acid 3-O-methyltransferase	cytosol;O-methyltransferase activity;S-adenosylmethionine-dependent methyltransferase activity;aromatic compound biosynthetic process;methylation
c56155g1i1	20.37	25.8	29.21	43.79	59.91	21.61	citrate glyoxysomal	glyoxysome;transferase activity, transferring acyl groups, acyl groups converted into alkyl on transfer;glyoxylate cycle;tricarboxylic acid cycle
c56156g1i1	71.45	61.55	20.91	39.74	19.95	39.25	Ribosomal RNA large subunit methyltransferase H	chloroplast thylakoid membrane;integral component of membrane
c56263g1i1	0.78	0.81	7.7	0.57	3.61	0.74	probable membrane-associated kinase regulator 6
c56359g2i1	35.15	43.53	37.31	32.29	37.08	3.56	BEL1-like homeodomain
c56386g1i1	3.29	61.67	6.87	18.12	11.35	2.68	pathogenesis-related 10	intracellular part;defense response;response to biotic stimulus;regulation of catalytic activity;regulation of cellular process
c56391g1i1	3.38	4.73	15.98	7.14	18.64	6.99	probable serine threonine- kinase At5g41260	protein kinase activity;ATP binding;protein phosphorylation
c56488g1i2	5.73	1.36	19.45	8.88	17.64	8.8	formin 8
c56579g2i1	19.67	23.9	50.72	34.07	28.61	31.89	GDSL esterase lipase At3g26430-like	lipase activity;metabolic process
c56598g1i1	57.93	80.35	0.73	2.1	39.85	79.58	PREDICTED: uncharacterized protein LOC105056527 isoform X1	chloroplast thylakoid;integral component of membrane
c56667g1i2	7.05	7.52	19.48	7.47	19.66	7.79	homoserine partial	homoserine kinase activity;ATP binding;threonine metabolic process;phosphorylation
c56672g1i2	1.5	1.55	0.15	0.24	0.14	0.97	2-keto-3-deoxy-L-rhamnonate aldolase	cytoplasm;aldehyde-lyase activity;carbohydrate metabolic process
c56716g3i1	0.57	0.73	3.26	0.91	0.07	2.02	pentatricopeptide repeat-containing mitochondrial
c56718g1i1	32.12	30.27	19.35	26.09	30.8	9.77	Carboxypeptidase 2	carboxypeptidase activity;proteolysis
c56741g1i1	0.65	0.17	5.34	1.96	2.17	1.94	ethylene-responsive transcription factor ERF003-like
c56761g1i1	17.93	35.85	77.77	45.68	42.18	27.91	nicotianamine synthase	transferase activity
c56766g1i1	4.05	3.9	13.12	2.96	5.79	3.64	alcohol dehydrogenase-like 7	zinc ion binding;oxidoreductase activity;oxidation-reduction process
c56942g1i1	3.57	5.03	8.15	4.46	6.13	0.38	binding partner of ACD11 1-like	nucleotide binding;nucleic acid binding
c57081g1i1	4.57	2.54	0.66	1.13	3.8	1.14	12-oxophytodienoate reductase 11	intracellular;NADPH dehydrogenase activity;FMN binding;oxidation-reduction process
c57144g1i1	3.43	3.21	0.78	3.74	0.52	2.42	probable 28S rRNA (cytosine-C(5))-methyltransferase	plastid;methyltransferase activity;methylation
c57236g2i1	102.26	119.76	269.2	123.66	234.91	127.8	annexin D2-like	cell wall;mitochondrion;vacuolar membrane;cytosol;plasma membrane;plasmodesma;chloroplast stroma;thylakoid;apoplast;peroxidase activity;copper ion binding;calcium ion binding;ATP binding;calcium-dependent phospholipid binding;zinc ion binding;protein homodimerization activity;response to osmotic stress;response to abscisic acid;oxidation-reduction process;calcium ion transmembrane transport;potas…
c57316g1i1	3.72	3.98	5.99	4.85	5.56	1.02	PREDICTED: putative glutaredoxin-C14
c57368g1i1	16.65	15.06	12.94	22.44	22.82	9.71	pentatricopeptide repeat-containing At1g62350-like	cellular process
c57424g1i1	0.89	1.42	4.3	0.1	1.87	1.13	crocetin chloroplastic-like	transferase activity
c57426g1i1	3.23	1.63	8.82	2.1	5.15	4.34	early nodulin 1	anchored component of plasma membrane;electron carrier activity
c57541g1i1	110.03	18.85	54.19	14.24	32.9	76.62	chitinase 2-like	extracellular region;chitinase activity;chitin binding;polysaccharide catabolic process;chitin catabolic process
c57550g1i1	1.71	2.37	7.46	1.6	1.42	1.37	PREDICTED: uncharacterized protein LOC100527578	integral component of membrane
c57568g1i1	45.16	41.96	20.35	19.56	29.09	22.78	ase inhibitor PSI-
c57602g1i1	14.99	13.03	45.45	30.98	32.32	37.09	auxin efflux carrier component 8	endoplasmic reticulum;plasma membrane;integral component of membrane;auxin efflux transmembrane transporter activity;pollen development;auxin-activated signaling pathway;auxin polar transport;auxin homeostasis;auxin efflux;transmembrane transport;intracellular auxin transport
c57608g1i3	18.99	21.47	52.1	17.97	38.58	32.52	lipoxygenase homology domain-containing 1-like	cytoplasmic, membrane-bounded vesicle
c57655g1i1	19.76	16.09	6.37	10.01	11.28	13.42	CBS domain-containing CBSX5-like
c57660g1i1	10.32	18.83	18.2	10.12	12.57	24.02	proteasome subunit beta type-1	nucleus;cytosol;proteasome core complex;plasma membrane;chloroplast;apoplast;threonine-type endopeptidase activity;gluconeogenesis;glycolytic process;fatty acid beta-oxidation;response to salt stress;defense response to fungus, incompatible interaction;proteasome-mediated ubiquitin-dependent protein catabolic process;proteasome assembly;response to cadmium ion;response to misfolded protein
c57754g1i1	8.78	54.23	24.76	36.44	42.65	16.29	PREDICTED: uncharacterized protein LOC103707527 isoform X1
c57784g2i1	3.5	2.71	1.27	0.38	1.22	3.69	PREDICTED: uncharacterized protein LOC103421018
c57820g1i1	2.55	2.41	6.54	3.12	6.61	4.13	fasciclin-like arabinogalactan 7	anchored component of plasma membrane
c57926g1i1	14.49	10.33	2.76	4.58	8.07	9.79	APEP3_ORYSJ ame: Full=Arabinogalactan peptide 3 Short= 3 Flags: Precursor
c57944g1i1	98.23	72.32	28.47	56.87	24.52	41.18	cell wall invertase	sucrose alpha-glucosidase activity;carbohydrate metabolic process
c57991g2i1	2.09	2.39	1.55	0.61	0.71	2.37	xyloglucan endotransglycosylase hydrolase	cell wall;apoplast;hydrolase activity, hydrolyzing O-glycosyl compounds;xyloglucan:xyloglucosyl transferase activity;xyloglucan metabolic process;cell wall biogenesis;cell wall organization
c57996g1i1	8.95	9.9	7.09	1.39	1.93	6	mal d 1-associated
c58133g1i1	0.81	1.39	5.16	0.36	1.36	3.36	reticuline oxidase-like	oxidoreductase activity
c58406g1i1	9.5	8.73	12.24	19.2	17.2	6.49	suppressor SRP40-like isoform X2
c58447g1i3	14.56	20.96	62.21	35.7	5.7	18.78	polcalcin Phl p 7-like
c58459g1i1	3.25	4.82	3.32	8.08	6.91	1.46	chaperone dnaJ chloroplastic-like
c58459g1i2	3.94	1.34	0.73	10.91	3.51	0.38	chaperone dnaJ chloroplastic-like
c58513g1i1	3.73	7.35	0.84	3.99	6.3	0.88	vicilin-like antimicrobial peptides 2-2
c58523g1i1	0.38	0.57	3.07	0.19	8.77	0.68	DNA ligase 1
c58645g1i1	3.79	1.78	0.4	0.89	4.33	3.15	L-type lectin-domain containing receptor kinase -like
c58653g1i2	3.71	1.05	4.18	0.28	0.31	2.26	chaperone dnaJ chloroplastic-like
c59006g1i2	2.53	5.31	26.45	2.45	7.15	2.51	polcalcin Phl p 7-like	calcium ion binding
c59044g2i2	1.21	1.83	6.51	5.97	6.62	3.61	kDa class I heat shock -like	cytoplasm;protein binding;response to heat
c59105g1i2	0.43	0.44	2.83	1.43	1.72	0.44	PREDICTED: uncharacterized protein LOC103714811
c59180g1i1	2.9	1.72	0.32	1.31	0.65	0.96	thiosulfate sulfurtransferase chloroplastic-like	chloroplast;thiosulfate sulfurtransferase activity;metabolic process
c59190g5i1	0.25	0.04	1.75	2.87	0.11	0.07	malonyl-coenzyme A:anthocyanin 3-O-glucoside-6 -O-malonyltransferase-like
c59250g1i1	37.66	28.55	14.13	20.72	33.25	21.47	beta-glucosidase 18-like	cytoplasmic, membrane-bounded vesicle;beta-glucosidase activity;carbohydrate metabolic process;glycosyl compound metabolic process
c59275g1i2	1.29	1.28	4.22	0.11	0.52	5.38	probable mannitol dehydrogenase	zinc ion binding;oxidoreductase activity;oxidation-reduction process
c59499g1i1	2.63	2.79	0.74	2	0.76	5.14	4-coumarate-- ligase-like 8	membrane;ligase activity
c59526g1i1	1.36	3.16	18.85	5.56	16.41	8.44	probable linoleate 9S-lipoxygenase 5	dioxygenase activity;fatty acid biosynthetic process
c59526g2i1	3.14	7.33	32.24	10.62	25.18	13	probable linoleate 9S-lipoxygenase 5	integral component of membrane;linoleate 13S-lipoxygenase activity;metal ion binding;oxylipin biosynthetic process;oxidation-reduction process
c59526g3i1	3.02	6.76	30.48	10.17	26.35	14.36	probable linoleate 9S-lipoxygenase 5	oxidoreductase activity, acting on single donors with incorporation of molecular oxygen, incorporation of two atoms of oxygen;metal ion binding;oxylipin biosynthetic process;oxidation-reduction process
c59622g1i2	2.67	0.66	11.37	6.46	2.18	1.99	auxin-induced 15A-like	response to auxin
c59721g1i2	1.65	1.5	12.42	1.36	4.98	3.21	methylsterol monooxygenase 1-1-like	integral component of membrane;iron ion binding;oxidoreductase activity;fatty acid biosynthetic process;oxidation-reduction process
c59731g1i1	4.83	7.99	1.17	10.31	6.29	2.06	probable WRKY transcription factor 70	transcription factor activity, sequence-specific DNA binding;sequence-specific DNA binding;regulation of transcription, DNA-templated
c59925g2i1	6.7	5.86	1.9	1.79	5.92	3.15	U11 U12 small nuclear ribonucleo 25 kDa	viral nucleocapsid;intracellular ribonucleoprotein complex
c59967g1i1	4.95	3.84	14.36	12.47	3.38	5.77	polyphenol chloroplastic-like	oxidoreductase activity;single-organism metabolic process
c60025g1i1	13.2	403.96	4.66	7.81	752.7	309.86	glycine-rich protein
c60025g2i2	122.67	128.31	275.8	169.96	50	58.44	glycine-rich protein
c60079g1i1	12.34	1.49	43.16	1.8	5.53	14.13	translation initiation factor IF-2-like isoform X1	cytoplasm;transition metal ion binding;metal ion transport;cellular transition metal ion homeostasis
c60161g1i1	2.41	1.95	1.41	0.4	2.18	4.91	cytokinin dehydrogenase 6-like	oxidoreductase activity;metabolic process
c602g1i2	0.11	0.77	4.16	0.19	3.27	2.27	NRT1 PTR FAMILY -like	integral component of membrane;transporter activity;transport
c60389g1i1	8.02	7.39	10.7	4.1	3.36	13.78	B3 domain-containing Os04g0386900-like
c60389g1i2	6.21	6.59	7.99	2.9	2.44	8.59	B3 domain-containing Os04g0386900-like
c60402g1i3	162.37	146.04	76.67	158.01	16.52	87.41	tropinone reductase homolog At1g07440-like	cytosol;integral component of membrane;oxidoreductase activity;oxidation-reduction process
c60402g1i4	145.22	211.12	67.14	230.8	4.67	85.38	tropinone reductase homolog At1g07440-like	cytosol;integral component of membrane;oxidoreductase activity;oxidation-reduction process
c60507g1i1	1.73	0.06	17.62	0.03	0.06	2.53	pathogenesis-related 10
c60507g1i2	3.56	0.05	13.91	0.05	0.16	2.15	pathogenesis-related 10
c60583g1i1	3.88	2.3	2.22	0.68	2.03	4.71	uncharacterized permease	plasma membrane;integral component of membrane;nucleobase transmembrane transporter activity;nucleobase transport;transmembrane transport
c60593g1i1	0.71	3.18	2.68	0.69	0.55	2.91	serine carboxypeptidase-like 20	vacuole;peroxisome;serine-type carboxypeptidase activity;transferase activity, transferring acyl groups other than amino-acyl groups;secondary metabolic process;proteolysis involved in cellular protein catabolic process
c60593g1i2	1.42	5.8	5.26	1.54	2.03	4.82	serine carboxypeptidase-like 20	vacuole;peroxisome;serine-type carboxypeptidase activity;transferase activity, transferring acyl groups other than amino-acyl groups;secondary metabolic process;proteolysis involved in cellular protein catabolic process
c60593g1i3	0.86	4.93	4.22	1.03	1.19	4.45	serine carboxypeptidase-like 20	vacuole;peroxisome;serine-type carboxypeptidase activity;transferase activity, transferring acyl groups other than amino-acyl groups;secondary metabolic process;proteolysis involved in cellular protein catabolic process
c60593g1i7	1.04	5.47	5	1.07	1.4	5.47	serine carboxypeptidase-like 20	vacuole;peroxisome;serine-type carboxypeptidase activity;transferase activity, transferring acyl groups other than amino-acyl groups;secondary metabolic process;proteolysis involved in cellular protein catabolic process
c60623g1i2	29.91	16.71	0.05	0.7	0.06	7.71	PREDICTED: uncharacterized protein LOC105060603	regulation of DNA replication;chromatin silencing;regulation of G2/M transition of mitotic cell cycle;histone H3-K9 methylation
c60665g1i1	0.26	0.24	2.07	0.2	2.26	0.67	class IV aminotransferase	catalytic activity
c60691g1i1	7.33	7.17	2.24	3.57	6.46	8.91	RADIALIS-like 3	nucleus;DNA binding
c60691g2i3	11.32	12.56	3.37	3.36	2.69	6.81	RADIALIS-like 3	nucleus;DNA binding
c60709g1i1	7.09	8.94	2.44	6.63	7.14	6.6	UPF0496 4-like	integral component of membrane
c60709g1i2	15.83	21.6	7.25	14.96	18.83	14.82	UPF0496 4-like	integral component of membrane
c60709g3i1	30.01	42.17	8.23	35.72	37.57	30.73	chloroplastic-like
c60887g1i2	0.33	0.1	1.51	0.15	0.03	1.87	conserved hypothetical protein
c61155g1i1	0.6	1.3	4.13	2.48	9.1	2.28	PREDICTED: uncharacterized protein LOC103696468
c61155g1i2	1.49	0.33	1.26	4.58	2.3	0.11	PREDICTED: uncharacterized protein LOC103696468
c61207g1i2	1.61	1.27	0.08	0.3	0.59	0.66	bZIP transcription factor	binding;regulation of post-embryonic development;regulation of reproductive process
c61228g2i1	6.18	6.38	2.14	5.23	2.35	4.37	PREDICTED: uncharacterized protein LOC107425033
c61265g1i1	13.87	10.33	33.01	28.09	74.3	72.74	probable 2-oxoglutarate-dependent dioxygenase AOP1	oxidoreductase activity
c61288g1i1	63.35	36.02	74.72	44.71	51.2	120.48	1,4-Dihydroxy-2-naphthoyl- peroxisomal	peroxisome;1,4-dihydroxy-2-naphthoyl-CoA synthase activity;menaquinone biosynthetic process
c61302g1i1	3.69	7.56	18.16	2.83	5.97	10.11	WAT1-related At4g30420-like	plasma membrane;cytoplasmic, membrane-bounded vesicle;transmembrane transporter activity;transmembrane transport
c61302g1i2	1.04	2.65	10.79	0.86	1.71	2.51	WAT1-related At4g30420-like	plasma membrane;cytoplasmic, membrane-bounded vesicle;transmembrane transporter activity;transmembrane transport
c61302g1i3	0.84	1.91	7.58	0.6	1.53	2.24	WAT1-related At4g30420-like	plasma membrane;cytoplasmic, membrane-bounded vesicle;transmembrane transporter activity;transmembrane transport
c61303g1i1	1.68	1.78	0.22	0.57	1.19	0.7	PREDICTED: uncharacterized protein LOC101499726 isoform X1
c61342g2i1	10.48	11.62	10.8	24.36	22.87	7.15	PREDICTED: uncharacterized protein LOC105039352
c61342g2i2	8.11	8.57	8.12	25.31	30.12	5.59	PREDICTED: uncharacterized protein LOC105039352
c61392g2i2	9.59	15.75	3.44	2.98	3.74	3.08	Histone	nucleosome;nucleus;integral component of membrane;DNA binding;protein heterodimerization activity;glucose catabolic process;protein targeting
c61393g1i1	29.2	39.98	31.28	48.45	65.78	17.22	Plasma membrane isoform 1	cell part
c61463g2i2	3.75	3.84	9.21	6.3	7.5	6.17	PREDICTED: uncharacterized protein LOC105056536
c61466g1i3	2.75	0.82	16.59	57.26	26.28	30.57	cytochrome P450 71A1-like	integral component of membrane;iron ion binding;oxidoreductase activity, acting on paired donors, with incorporation or reduction of molecular oxygen, NAD(P)H as one donor, and incorporation of one atom of oxygen;heme binding;secondary metabolite biosynthetic process;oxidation-reduction process
c61466g1i5	1.91	0.42	9.08	35.3	12.86	18.6	cytochrome P450 71A1-like	integral component of membrane;iron ion binding;oxidoreductase activity, acting on paired donors, with incorporation or reduction of molecular oxygen, NAD(P)H as one donor, and incorporation of one atom of oxygen;heme binding;secondary metabolite biosynthetic process;oxidation-reduction process
c61466g1i6	3.46	0.75	15.65	59.93	24.92	31.79	cytochrome P450 71A1-like	integral component of membrane;iron ion binding;oxidoreductase activity, acting on paired donors, with incorporation or reduction of molecular oxygen, NAD(P)H as one donor, and incorporation of one atom of oxygen;heme binding;secondary metabolite biosynthetic process;oxidation-reduction process
c61477g2i1	0.46	0.87	3.47	1.7	0.44	0.39	probable LRR receptor-like serine threonine- kinase At1g06840	integral component of membrane;protein serine/threonine kinase activity;ATP binding;protein phosphorylation
c61477g2i2	0.41	0.69	2.69	1.64	0.43	0.45	probable LRR receptor-like serine threonine- kinase At1g06840	integral component of membrane;protein serine/threonine kinase activity;ATP binding;protein phosphorylation
c61606g2i3	1.52	0.37	5.83	0.52	0.68	1.19	thylakoid lumenal chloroplastic-like isoform X1	hydrolase activity
c61606g2i7	4.28	2.64	13.27	3.74	2.51	3.46	thylakoid lumenal chloroplastic-like isoform X1	hydrolase activity
c61701g1i1	4.84	0.99	1.22	1.94	1.61	5.78	E3 ubiquitin- ligase PRT1	zinc ion binding;ubiquitin protein ligase activity;protein ubiquitination;ubiquitin-dependent protein catabolic process via the N-end rule pathway
c61798g1i1	9.47	4.13	6.64	8.46	7.6	19.46	probable terpene synthase 9	magnesium ion binding;terpene synthase activity;metabolic process
c61814g1i2	15.15	12.87	5.39	10.47	15.39	13.93	tRNA (Ile)-lysidine synthase
c61841g2i1	7.97	6.78	19.17	9.45	13.05	9.09	GDSL esterase lipase At4g01130	integral component of membrane;hydrolase activity, acting on ester bonds;9,9'-dicis-carotene:quinone oxidoreductase activity;7,9,9'-tricis-neurosporene:quinone oxidoreductase activity;9,9'-di-cis-zeta-carotene desaturation to 7,9,7',9'-tetra-cis-lycopene;oxidation-reduction process
c61841g2i3	2.51	2.12	7.81	4.14	5.51	3.5	GDSL esterase lipase At4g01130	membrane;oxidoreductase activity, acting on the CH-CH group of donors, quinone or related compound as acceptor;hydrolase activity, acting on ester bonds;single-organism metabolic process
c61883g1i1	205.36	223.44	516.42	277.9	215.11	315.27	14 kDa proline-rich -like
c62062g2i4	12.24	7	3.02	5.87	17.39	14.83	probable peptide nitrate transporter At3g43790 isoform X1	integral component of membrane;transporter activity;transmembrane transport
c62062g3i1	8.9	5.34	1.78	4.78	11.97	12.26	probable peptide nitrate transporter At3g43790 isoform X1	integral component of membrane;transporter activity;transmembrane transport
c62093g2i3	1.57	2.12	6.81	6.21	7.6	5.6	calcium-dependent kinase 3	nucleus;vacuole;cytosol;plasma membrane;calmodulin-dependent protein kinase activity;calcium ion binding;calmodulin binding;ATP binding;calcium-dependent protein serine/threonine kinase activity;response to salt stress;abscisic acid-activated signaling pathway;regulation of stomatal movement;regulation of anion channel activity;peptidyl-serine phosphorylation;intracellular signal transduction;pro…
c62104g2i1	2.88	3.23	8.91	2.57	22.6	3.92	chloroplastic-like isoform X1	chloroplast inner membrane;integral component of membrane
c62133g1i1	1.79	2.24	0.11	2.66	2.42	2.88	TPR repeat-containing thioredoxin TTL1-like
c62272g2i1	4.86	3.08	4.44	3.25	4.61	10.45	BURP domain-containing 12-like	integral component of membrane
c62279g1i7	4.49	3.23	0.46	2.07	3.71	2.95	glycine-rich RNA-binding mitochondrial	nucleotide binding;nucleic acid binding
c62332g1i1	16.13	13.92	16.06	3.53	7.98	21.66	alpha-L-fucosidase 1-like	vacuole;carbohydrate metabolic process
c62344g1i1	3.67	6	17.36	19.37	8.37	7.49	aluminum-activated malate transporter 9-like	plant-type vacuole membrane;integral component of membrane;malate transmembrane transporter activity;malate transmembrane transport
c62359g1i1	197.77	99.28	119.43	125.84	107.74	37.33	clavaminate synthase At3g21360
c62476g1i1	0.7	0.7	2.63	1	3.84	2.4	respiratory burst oxidase homolog H	integral component of membrane;peroxidase activity;calcium ion binding;oxidoreductase activity, acting on NAD(P)H, oxygen as acceptor;electron transport chain;cellular oxidant detoxification
c62502g4i5	5.99	5.94	22.93	5.39	4.67	4.4	carboxyl-terminal-processing peptidase chloroplastic-like	serine-type peptidase activity;proteolysis
c62533g1i1	0.09	0.23	1.73	0.15	0.16	0.48	tRNA-dihydrouridine(16 17) synthase [NAD(P)(+)]-like	mitochondrion;cytosol;tRNA dihydrouridine synthase activity;flavin adenine dinucleotide binding;tRNA dihydrouridine synthesis;oxidation-reduction process
c62533g1i2	1.8	2.44	0.25	1.37	1.97	0.93	tRNA-dihydrouridine(16 17) synthase [NAD(P)(+)]-like	mitochondrion;cytosol;tRNA dihydrouridine synthase activity;flavin adenine dinucleotide binding;tRNA dihydrouridine synthesis;oxidation-reduction process
c62682g1i1	6.89	6.34	33.53	32.02	35.78	27.68	probable methionine--tRNA ligase isoform X2
c62684g1i4	2.04	1.87	1.01	0.59	0.46	2.32	partial
c62787g1i1	85.29	202.76	37.65	165.15	19.06	33.84	thaumatin 1
c62787g1i2	77.71	206.61	33.1	153.47	17.05	30.95	thaumatin 1
c62822g1i3	2.01	1.3	0.06	1.29	2.84	3.2	zinc finger HIT domain-containing 3 isoform X1
c62822g1i6	1.71	1.22	0.12	1.03	1.95	1.95	zinc finger HIT domain-containing 3
c62899g1i3	11.73	5.58	1.07	24.72	10.7	5.04	Sucrose nonfermenting 4
c62899g1i4	8.2	3.47	0.77	14.14	7.31	4.04	sucrose nonfermenting 4 isoform X1
c62907g1i1	2.76	13.51	22.59	1.5	2.32	11.85	transcription repressor OFP1-like
c62938g1i1	2.69	1.85	2.89	9.12	8.63	3.28	premnaspirodiene oxygenase-like	membrane;oxidoreductase activity, acting on paired donors, with incorporation or reduction of molecular oxygen, NAD(P)H as one donor, and incorporation of one atom of oxygen;metal ion binding;secondary metabolite biosynthetic process
c63016g1i2	5.67	4.24	6.96	11.91	15.62	5.4	trichome birefringence-like 38	Golgi apparatus;O-acetyltransferase activity;cell wall organization or biogenesis
c63055g2i2	3.48	4.4	4.43	0.02	0.02	2.53	Glutaminyl-tRNA synthetase	mitochondrion;cytosol;RNA binding;glutamine-tRNA ligase activity;ATP binding;glutaminyl-tRNA aminoacylation
c63285g2i1	0.95	0.61	4.17	1.65	8.04	3.49	bidirectional sugar transporter SWEET4-like	integral component of membrane;sugar transmembrane transporter activity;carbohydrate transmembrane transport
c63285g2i3	0.48	0.18	2.69	1.69	4.33	2.16	bidirectional sugar transporter SWEET4-like	integral component of plasma membrane;sugar transmembrane transporter activity;carbohydrate transmembrane transport
c63296g1i3	2.87	0.68	1.91	0.56	0.2	2.62	tRNA (guanine(37)-N1)-methyltransferase 1	mitochondrion;tRNA (guanine-N1-)-methyltransferase activity;tRNA processing;methylation
c63332g2i2	2.26	2.56	6.5	2.53	10.46	5.48	scarecrow 9
c63350g1i2	0.79	0.9	3.5	3.83	1.34	2.31	PREDICTED: uncharacterized protein LOC103968505
c63360g3i3	0.08	0.21	1.77	1.11	2.22	1.94	SET domain-containing
c63380g1i1	1.61	0.28	4.48	0.41	1.49	3.6	unnamed protein product
c63385g4i3	4.56	1.68	2.18	0.07	0.27	2.71	PI-PLC X domain-containing At5g67130-like	integral component of membrane;phosphoric diester hydrolase activity;lipid metabolic process
c63428g1i1	5.77	7.03	9.19	1.86	5.45	11.54	ASPARTIC PROTEASE IN GUARD CELL 2	aspartic-type endopeptidase activity;proteolysis;protein catabolic process
c63435g1i2	89.8	101.91	127.32	18.92	27.06	80.51	very-long-chain enoyl- reductase-like	cytoplasm;integral component of membrane;oxidoreductase activity, acting on the CH-CH group of donors;lipid metabolic process;oxidation-reduction process
c63479g1i9	8.52	9.8	3.75	0.35	17.78	12.13	histone H4	nucleosome;nucleus;vacuolar membrane;Golgi apparatus;cytosol;plasma membrane;plasmodesma;chloroplast;DNA binding;protein heterodimerization activity;nucleosome assembly
c6356g1i1	2	3.11	1.91	9.23	3.99	0.97	NAC domain-containing 21 22-like
c63612g1i2	56.77	57.66	19.71	58.6	44.94	33.42	vacuolar cation proton exchanger 1a-like	integral component of membrane;calcium:proton antiporter activity;calcium ion transmembrane transport
c63612g1i3	35.44	34.38	14.31	36.59	28.8	22.79	vacuolar cation proton exchanger 1a-like	integral component of membrane;calcium:proton antiporter activity;calcium ion transmembrane transport
c63612g1i4	54.2	59.48	17.21	53.48	37.31	30.54	vacuolar cation proton exchanger 1a-like	integral component of membrane;calcium:proton antiporter activity;calcium ion transmembrane transport
c63663g1i1	0.84	0.14	3.11	2.74	1.42	2.27	indole-3-acetic acid-induced ARG7-like	auxin polar transport;regulation of organ growth
c63663g3i2	3.41	2.88	0.58	2.96	3.64	1.05	auxin-responsive SAUR68-like
c63669g1i2	42.39	45	123.9	66.87	109.24	62.37	probable glutathione S-transferase parA	glutathione transferase activity;metabolic process
c63713g1i4	2.63	0.66	8.33	7.51	9	9.58	hypothetical protein F775_31456
c63715g1i5	14.02	6.66	32.85	23.35	32.48	21.14	hypothetical protein EUGRSUZ_J02069
c63716g1i4	6.41	2.6	5.47	9.28	4.09	0.25	partial
c63904g1i1	896.39	576.04	717.5	1231.69	909.56	415.71	hypothetical protein GLYMA_13G016400
c63931g1i5	4.39	2.83	1.22	1.18	0.28	3.65	U3 small nucleolar RNA-associated 6 homolog	small-subunit processome;Pwp2p-containing subcomplex of 90S preribosome;snoRNA binding;maturation of SSU-rRNA from tricistronic rRNA transcript (SSU-rRNA, 5.8S rRNA, LSU-rRNA)
c63937g3i1	23.36	0.06	0.06	2.78	1.76	17.27	DNA (cytosine-5)-methyltransferase CMT3	nucleus;chromatin binding;methyltransferase activity;methylation
c63952g1i1	2.44	2.19	0.6	0.04	2.15	0.61	UDP-glycosyltransferase 90A1-like	transferase activity
c63972g2i2	8.92	3.46	0.84	0.07	4.2	6.74	probable beta-1,3-galactosyltransferase 19	Golgi apparatus;integral component of membrane;carbohydrate binding;galactosylxylosylprotein 3-beta-galactosyltransferase activity;protein glycosylation
c63972g2i3	8.91	3.72	1.29	0.02	4.35	6.43	potassium transporter 11-like isoform X1	integral component of membrane;potassium ion transmembrane transporter activity;potassium ion transmembrane transport
c64031g4i2	0.2	0.06	0.17	0.19	0.18	1.67	hypothetical protein A306_06223, partial
c64047g1i1	20.81	7.94	82.6	44.04	101.92	41.1	histidine-containing phosphotransfer 4-like	nucleus;cytoplasm;histidine phosphotransfer kinase activity;protein histidine kinase binding;phosphorelay signal transduction system;cytokinin-activated signaling pathway;phosphorylation
c64047g1i2	12.41	7.31	53.24	41.99	82.83	40.98	histidine-containing phosphotransfer 4-like	nucleus;cytoplasm;histidine phosphotransfer kinase activity;protein histidine kinase binding;phosphorelay signal transduction system;cytokinin-activated signaling pathway;phosphorylation
c64047g1i3	11.16	5.66	49.06	32.52	53.83	29.46	histidine-containing phosphotransfer 4-like	nucleus;cytoplasm;histidine phosphotransfer kinase activity;protein histidine kinase binding;phosphorelay signal transduction system;cytokinin-activated signaling pathway;phosphorylation
c64052g1i2	4.78	5.71	1.09	1.68	6.54	5.82	auxin-induced 15A-like	response to auxin
c64052g1i3	4.53	3.47	0.19	0.46	5.51	2.82	auxin-induced 15A-like	mitochondrion;response to auxin
c64052g1i4	5.73	6.37	2.22	2.64	6.88	7.06	auxin-induced 15A-like	response to auxin
c64060g3i1	174.55	89.19	940.69	536.07	618.29	521.36	protochlorophyllide chloroplastic	chloroplast thylakoid;chloroplast envelope;protochlorophyllide reductase activity;photosynthesis;chlorophyll biosynthetic process;oxidation-reduction process
c64217g1i1	28.66	43.1	10.29	76.08	10.61	59.33	premnaspirodiene oxygenase-like	membrane;binding;oxidoreductase activity, acting on paired donors, with incorporation or reduction of molecular oxygen, NAD(P)H as one donor, and incorporation of one atom of oxygen;secondary metabolite biosynthetic process
c64217g1i2	27.34	38.58	9.45	68.22	9.67	52.33	premnaspirodiene oxygenase-like	membrane;monooxygenase activity;binding;oxidoreductase activity, acting on paired donors, with incorporation or reduction of molecular oxygen;single-organism metabolic process
c64441g1i1	25.05	26.54	60.23	42.56	48.78	40.81	UDP-glycosyltransferase 87A1-like	intracellular membrane-bounded organelle;quercetin 3-O-glucosyltransferase activity;quercetin 7-O-glucosyltransferase activity;flavonoid biosynthetic process;flavonoid glucuronidation
c64534g1i14	0.03	0.16	1.91	0.06	1.9	0.95	polyadenylate-binding 2-like
c64671g4i2	0.61	0.83	1.67	0.15	0.1	1.61	disease resistance RPP13 1	metabolic process
c64815g2i1	0.26	0.26	2.15	1.26	0.26	0.52	Ubiquitin-40S ribosomal partial
c64858g1i1	0.41	0.66	2.54	0.51	0.06	1.03	pentatricopeptide repeat-containing mitochondrial
c64858g2i4	0.51	0.3	2.5	0.21	0.06	0.64	pentatricopeptide repeat-containing mitochondrial
c64883g3i1	6.05	4.46	17.1	4.6	19.92	11.43	subtilisin-like protease	cell wall;cytoplasmic, membrane-bounded vesicle;serine-type endopeptidase activity;proteolysis
c64883g3i2	5.22	4.13	18.45	4.99	14.36	10.7	subtilisin-like protease	cell wall;cytoplasmic, membrane-bounded vesicle;serine-type endopeptidase activity;proteolysis
c64883g3i3	4.93	4.16	12.98	4.57	9.44	8.55	subtilisin-like protease	cell wall;cytoplasmic, membrane-bounded vesicle;serine-type endopeptidase activity;proteolysis
c64883g3i4	4.75	4.07	14.13	4.72	12.41	9.88	subtilisin-like protease	cell wall;cytoplasmic, membrane-bounded vesicle;serine-type endopeptidase activity;proteolysis
c65181g1i1	5.41	130.3	342.64	375.86	11.89	68.26	polygalacturonase inhibitor-like
c67761g1i1	13.34	11.2	38.6	9.49	37.97	21.08	early nodulin 1	cytoplasmic, membrane-bounded vesicle;anchored component of plasma membrane;electron carrier activity
c68050g1i1	17.57	9.41	18.85	3.09	3.54	11.56	actin partial	integral component of membrane
c7908g1i1	3.76	1.96	0.38	2.06	23.14	4.23	SULFUR DEFICIENCY-INDUCED 1-like	regulation of sulfur utilization
c79892g1i1	4.48	20.59	0.6	1.95	14.58	11.61	Oxidative stress isoform 1
c80430g1i1	2.37	4.01	0.16	1.83	2.16	1.33	lysine histidine transporter-like 8	integral component of membrane;amino acid transmembrane transporter activity;amino acid transmembrane transport
c82456g1i1	9.05	7.38	2.53	1.07	2.93	1.94	serine protease Kazal-type family	plasma membrane;integral component of membrane;anchored component of membrane;serine-type endopeptidase inhibitor activity;peptidase activity;proteolysis;defense response to fungus
c83294g1i1	11.19	0.09	4.77	0.25	0.09	10.58	late embryogenesis abundant D-113-like
c84368g1i1	0.94	0.35	3.45	0.39	0.7	0.35	RNA-binding 38-like	nucleotide binding;nucleic acid binding
c90374g1i1	2.85	0.88	29.05	12.5	17.06	16.89	fructose-bisphosphate aldolase cytoplasmic isozyme	cytoplasm;fructose-bisphosphate aldolase activity;glycolytic process
c94562g1i1	1.16	16.14	19.25	0.32	2.35	20.13	subtilisin-like protease SDD1	hydrolase activity
c94899g1i1	284.24	159.79	0.08	205.68	0.08	173.73	plant T3A5-60	integral component of membrane
c96948g1i1	5.26	12.24	1.18	3.52	2.94	0.85	naringenin,2-oxoglutarate 3-dioxygenase-like	metal ion binding;dioxygenase activity;oxidation-reduction process
c50413_g1_i1	2.77	2.49	7.69	2.23	8.53	3.84	putative glutathione S-transferase family protein [Populus trichocarpa]

## Sheet: B
Table S5B. Functional characterization of commonly expressed up- and down-regulated DEGs in two sets of lily cross combinations using FPKM values
Set A: F1: L4-7 (L2-4 × L2-28)			Set B: F'1: L4-104 (L2-22 × L2-20)
Up-regulation (u)	Down-regulation (d)		Up-regulation (u)	Down-regulation (d)
uI	d1		uI	dI
c113342g1i1	c13258g1i1		c34429g1i1	c13258g1i1
c113798g1i1	c13277g1i1		c51727g1i2	c16324g1i1
c138533g1i1	c2005g1i1		c60887g1i2	c16420g1i1
c20548g1i1	c20685g1i1		c63296g1i3	c16420g2i1
c28662g1i1	c22243g1i1		uII	c22666g1i1
c33892g1i1	c22479g1i1		c113093g1i1	c28662g1i1
c33898g1i1	c30483g1i1		c16262g1i1	c29383g1i1
c34621g1i1	c31077g1i1		c17876g1i1	c37944g1i1
c37150g1i1	c37293g1i1		c27330g1i1	c38739g1i1
c39750g1i1	c37944g1i1		c33577g2i1	c40685g1i1
c40971g1i1	c40961g1i1		c37381g1i1	c43368g2i1
c42155g1i1	c40961g1i2		c37381g2i1	c46105g1i2
c43368g2i1	c40961g1i3		c39612g1i1	c47368g1i1
c43830g1i1	c41518g1i1		c40329g1i2	c47447g1i1
c44562g1i1	c41767g1i1		c47423g1i1	c47844g1i2
c46077g1i1	c42243g1i1		c47500g1i1	c47856g3i1
c47039g1i1	c43805g1i1		c53132g1i1	c48649g1i1
c47039g1i2	c43954g1i1		c54554g1i1	c48666g1i1
c47423g1i1	c45898g1i1		c54952g1i1	c51106g1i1
c48274g2i1	c47408g1i2		c55881g1i4	c52384g1i2
c48320g1i1	c47447g1i1		c56672g1i2	c52641g1i1
c48863g1i2	c47483g1i2		c57991g2i1	c53099g1i1
c49546g2i1	c47742g1i1		c58653g1i2	c53956g1i2
c49638g2i1	c47854g1i1		c60389g1i1	c53956g1i4
c49702g1i1	c47856g3i1		c60389g1i2	c53956g2i1
c50410g1i1	c48799g1i2		c60507g1i1	c54709g1i1
c50782g1i1	c50958g2i1		c60593g1i1	c54792g1i1
c51106g1i1	c51727g1i2		c60593g1i3	c55045g1i1
c51814g1i1	c51839g1i1		c60593g1i7	c55283g1i1
c52781g1i1	c52384g1i2		c60691g2i3	c55363g3i2
c53022g1i1	c52471g1i1		c61288g1i1	c55462g1i1
c53249g1i1	c52471g1i2		c61701g1i1	c55464g1i1
c53249g1i2	c52480g1i1		c61798g1i1	c55548g2i1
c54558g1i1	c52605g3i1		c62533g1i1	c55990g2i1
c54709g1i1	c52789g1i1		c62684g1i4	c55990g3i2
c55140g1i1	c52789g1i3		c63055g2i2	c56155g1i1
c55404g3i1	c52807g1i1		c63937g3i1	c56359g2i1
c55464g1i1	c53017g2i1		c64031g4i2	c56386g1i1
c55804g1i1	c53017g4i2		c64671g4i2	c56718g1i1
c56263g1i1	c53286g1i1		c68050g1i1	c56761g1i1
c56391g1i1	c53466g1i1		c83294g1i1	c56942g1i1
c56579g2i1	c53517g1i3		uIII	c57316g1i1
c56667g1i2	c53521g1i1		c46950g1i1	c57368g1i1
c56716g3i1	c53663g1i2		c46950g3i1	c57754g1i1
c56766g1i1	c54099g1i1		c49702g1i1	c58406g1i1
c57236g2i1	c54983g1i1		c57541g1i1	c58459g1i1
c57316g1i1	c55548g2i1		c57784g2i1	c58513g1i1
c57550g1i1	c55738g1i1		c62332g1i1	c59044g2i2
c57602g1i1	c55751g1i1		c94562g1i1	c59105g1i2
c57608g1i3	c55881g1i4		uIV	c60709g3i1
c57820g1i1	c55889g1i1		c2686g1i1	c61155g1i2
c58406g1i1	c56073g1i1		c43735g1i1	c61342g2i1
c58523g1i1	c56156g1i1		c46950g2i1	c61342g2i2
c59105g1i2	c56598g1i1		c52443g1i1	c61393g1i1
c59275g1i2	c56672g1i2		c53541g1i1	c62359g1i1
c59721g1i2	c56718g1i1		c54532g2i1	c62938g1i1
c59967g1i1	c57144g1i1		c54944g1i1	c63016g1i2
c60025g2i2	c57568g1i1		c55892g1i1	c63663g3i2
c60389g1i1	c57655g1i1		c57602g1i1	c63716g1i4
c60665g1i1	c57784g2i1		c57655g1i1	c80430g1i1
c61265g1i1	c57926g1i1		c57660g1i1	c96948g1i1
c61463g2i2	c57944g1i1		c57996g1i1	dII
c61841g2i1	c57991g2i1		c59275g1i2	c13609g1i1
c61841g2i3	c57996g1i1		c60507g1i2	c22243g1i1
c61883g1i1	c58513g1i1		c60593g1i2	c2358g1i1
c62093g2i3	c59180g1i1		c61606g2i3	c38950g1i1
c62104g2i1	c59499g1i1		c62272g2i1	c40971g1i1
c62476g1i1	c59731g1i1		c62907g1i1	c55363g3i1
c62502g4i5	c59925g2i1		c63385g4i3	c55990g1i1
c62682g1i1	c60402g1i3		c63435g1i2	c55990g3i1
c63285g2i1	c60402g1i4		c15029g1i1	c58459g1i2
c63332g2i2	c60623g1i2			c59731g1i1
c63350g1i2	c60691g1i1			c6356g1i1
c63669g1i2	c60691g2i3			c63904g1i1
c64441g1i1	c60709g1i1
c64815g2i1	c60709g1i2
c64858g2i4	c60709g3i1
c64883g3i1	c61207g1i2
c64883g3i2	c61228g2i1
c64883g3i3	c61303g1i1
c64883g3i4	c61392g2i2
c67761g1i1	c61814g1i2
uII	c62133g1i1
c29377g1i1	c62279g1i7
c35001g1i2	c62533g1i2
c35001g1i3	c62684g1i4
c46992g1i1	c62787g1i1
c47844g1i2	c62787g1i2
c51677g1i1	c62822g1i3
c52443g1i1	c62822g1i6
c54944g1i1	c63479g1i9
c56942g1i1	c63612g1i2
c57424g1i1	c63612g1i3
c58133g1i1	c63612g1i4
c58447g1i3	c63663g3i2
c59006g1i2	c63952g1i1
c59044g2i2	c64052g1i2
c59526g1i1	c64052g1i3
c59526g2i1	c64052g1i4
c59526g3i1	c64217g1i1
c60389g1i2	c64217g1i2
c61155g1i1	c79892g1i1
c61302g1i2	c80430g1i1
c61302g1i3	c82456g1i1
c61477g2i1	c94899g1i1
c61477g2i2	c96948g1i1
c62344g1i1	dII
c62533g1i1	c109518g1i1
c63360g3i3	c124359g1i1
c63428g1i1	c15029g1i1
c63435g1i2	c47368g1i1
c64534g1i14	c50822g1i1
c64671g4i2	c52202g1i1
c64858g1i1	c53132g1i1
uIII	c53823g1i2
c15948g1i1	c57081g1i1
c19559g1i1	c57368g1i1
c34934g1i1	c58645g1i1
c38849g1i1	c59250g1i1
c43488g1i3	c60161g1i1
c46763g1i1	c62062g2i4
c48119g1i1	c62062g3i1
c48387g1i1	c62899g1i3
c49546g1i1	c62899g1i4
c53956g1i4	c63931g1i5
c53956g2i1	c63972g2i2
c55589g1i2	c63972g2i3
c56741g1i1	c7908g1i1
c57426g1i1
c60887g1i2
c61466g1i3
c61606g2i7
c63285g2i3
c63715g1i5
c64047g1i1
c64047g1i2
c64047g1i3
c64060g3i1
c84368g1i1
c90374g1i1
c50413_g1_i1
