# Supplementary material for: Transcriptome Analysis by RNA–Seq Reveals Genes Related to Plant Height in Two Sets of Parent-hybrid Combinations in Easter lily (Lilium longiflorum)
Source: Sci Rep. 2020 Jun 3;10:9082. doi: 10.1038/s41598-020-65909-x (PMC7270119; doi:10.1038/s41598-020-65909-x)
Supplement: Supplementary file 1 — Supplementary information. [file 41598_2020_65909_MOESM1_ESM.zip › Supplementary files/Table S6.xlsx]

## Sheet: GO
Table S6. Distribution of DEGs into different categories of Gene Ontology (GO) in L. longiflorum
GO Distribution
GO-id	GO-term	#Seqs	Seqs
GO:0008152	metabolic process	134	c52605_g3_i1, c61798_g1_i1, c53099_g1_i1, c59967_g1_i1, c55751_g1_i1, c62476_g1_i1, c53956_g2_i1, c64047_g1_i3, c64047_g1_i2, c53517_g1_i3, c64047_g1_i1, c43368_g1_i1, c56391_g1_i1, c52480_g1_i1, c30434_g1_i1, c124359_g1_i1, c55990_g3_i2, c55990_g3_i1, c61466_g1_i3, c51106_g1_i1, c16420_g1_i1, c27330_g1_i1, c61466_g1_i6, c41518_g1_i1, c61466_g1_i5, c60402_g1_i4, c60402_g1_i3, c43735_g1_i1, c37381…
GO:0044699	single-organism process	123	c37293_g1_i1, c61302_g1_i1, c61302_g1_i2, c61302_g1_i3, c41767_g1_i1, c59967_g1_i1, c62476_g1_i1, c55751_g1_i1, c53956_g2_i1, c64047_g1_i3, c61207_g1_i2, c64047_g1_i2, c53517_g1_i3, c64047_g1_i1, c43368_g1_i1, c62062_g2_i4, c13609_g1_i1, c52480_g1_i1, c55990_g3_i2, c55990_g3_i1, c61466_g1_i3, c63612_g1_i2, c63612_g1_i3, c51106_g1_i1, c63612_g1_i4, c16420_g1_i1, c27330_g1_i1, c61466_g1_i6, c61466_…
GO:0009987	cellular process	121	c37293_g1_i1, c53099_g1_i1, c61302_g1_i1, c61302_g1_i2, c61302_g1_i3, c41767_g1_i1, c62476_g1_i1, c55751_g1_i1, c53956_g2_i1, c64047_g1_i3, c64047_g1_i2, c53517_g1_i3, c64047_g1_i1, c43368_g1_i1, c62062_g2_i4, c56391_g1_i1, c52480_g1_i1, c63479_g1_i9, c55990_g3_i2, c55990_g3_i1, c63612_g1_i2, c63016_g1_i2, c63612_g1_i3, c51106_g1_i1, c63612_g1_i4, c27330_g1_i1, c16420_g1_i1, c41518_g1_i1, c60583_…
GO:0051179	localization	34	c54944_g1_i1, c52202_g1_i1, c52781_g1_i1, c37293_g1_i1, c61302_g1_i1, c61302_g1_i2, c61302_g1_i3, c41767_g1_i1, c63663_g1_i1, c57236_g2_i1, c48649_g1_i1, c37944_g1_i1, c62344_g1_i1, c62062_g2_i4, c48666_g1_i1, c47423_g1_i1, c57602_g1_i1, c63612_g1_i2, c63612_g1_i3, c63612_g1_i4, c51106_g1_i1, c42155_g1_i1, c61392_g2_i2, c60266_g2_i1, c60583_g1_i1, c62093_g2_i3, c63972_g2_i3, c55283_g1_i1, c63285_…
GO:0065007	biological regulation	34	c7908_g1_i1, c60623_g1_i2, c52781_g1_i1, c109518_g1_i1, c55751_g1_i1, c63663_g1_i1, c52641_g1_i1, c64047_g1_i3, c61207_g1_i2, c64047_g1_i2, c53517_g1_i3, c64047_g1_i1, c54554_g1_i1, c56386_g1_i1, c37944_g1_i1, c33892_g1_i1, c48666_g1_i1, c52480_g1_i1, c55990_g1_i1, c55990_g3_i2, c55990_g3_i1, c57602_g1_i1, c13277_g1_i1, c51106_g1_i1, c59731_g1_i1, c41518_g1_i1, c42155_g1_i1, c50958_g2_i1, c28662_…
GO:0050896	response to stimulus	33	c34621_g1_i1, c64052_g1_i4, c59622_g1_i2, c64052_g1_i3, c55363_g3_i1, c55363_g3_i2, c62476_g1_i1, c64052_g1_i2, c57236_g2_i1, c52641_g1_i1, c64047_g1_i3, c64047_g1_i2, c53517_g1_i3, c54554_g1_i1, c64047_g1_i1, c56386_g1_i1, c33892_g1_i1, c59044_g2_i2, c52480_g1_i1, c48799_g1_i2, c53249_g1_i2, c53249_g1_i1, c57602_g1_i1, c57660_g1_i1, c2686_g1_i1, c51106_g1_i1, c27330_g1_i1, c82456_g1_i1, c50958_g…
GO:0050789	regulation of biological process	24	c7908_g1_i1, c57602_g1_i1, c60623_g1_i2, c13277_g1_i1, c51106_g1_i1, c59731_g1_i1, c109518_g1_i1, c41518_g1_i1, c55751_g1_i1, c63663_g1_i1, c52641_g1_i1, c64047_g1_i3, c61207_g1_i2, c64047_g1_i2, c50958_g2_i1, c53517_g1_i3, c54554_g1_i1, c64047_g1_i1, c62093_g2_i3, c56386_g1_i1, c33892_g1_i1, c43805_g1_i1, c52480_g1_i1, c39750_g1_i1
GO:0071840	cellular component organization or biogenesis	14	c63479_g1_i9, c55990_g1_i1, c55990_g3_i2, c55990_g3_i1, c63931_g1_i5, c52781_g1_i1, c60623_g1_i2, c57660_g1_i1, c43045_g1_i1, c57991_g2_i1, c55751_g1_i1, c16262_g1_i1, c138533_g1_i1, c38849_g1_i1
GO:0032502	developmental process	14	c55990_g3_i2, c55990_g3_i1, c57602_g1_i1, c13277_g1_i1, c34621_g1_i1, c51106_g1_i1, c50782_g1_i1, c63663_g1_i1, c61207_g1_i2, c54554_g1_i1, c28662_g1_i1, c43830_g1_i1, c46763_g1_i1, c52480_g1_i1
GO:0032501	multicellular organismal process	12	c61207_g1_i2, c55990_g3_i2, c55990_g3_i1, c57602_g1_i1, c28662_g1_i1, c13277_g1_i1, c43830_g1_i1, c34621_g1_i1, c46763_g1_i1, c51106_g1_i1, c52480_g1_i1, c63663_g1_i1
GO:0023052	signaling	10	c64047_g1_i3, c64047_g1_i2, c50958_g2_i1, c53517_g1_i3, c64047_g1_i1, c57602_g1_i1, c62093_g2_i3, c33892_g1_i1, c51106_g1_i1, c39750_g1_i1
GO:0022414	reproductive process	5	c55990_g3_i2, c61207_g1_i2, c55990_g3_i1, c43830_g1_i1, c50782_g1_i1
GO:0098754	detoxification	5	c57236_g2_i1, c2686_g1_i1, c55363_g3_i1, c55363_g3_i2, c62476_g1_i1
GO:0000003	reproduction	5	c55990_g3_i2, c61207_g1_i2, c55990_g3_i1, c43830_g1_i1, c50782_g1_i1
GO:0048519	negative regulation of biological process	3	c54554_g1_i1, c13277_g1_i1, c60623_g1_i2
GO:0051704	multi-organism process	3	c82456_g1_i1, c57660_g1_i1, c50782_g1_i1
GO:0048518	positive regulation of biological process	2	c50958_g2_i1, c52480_g1_i1
GO:0002376	immune system process	2	c54554_g1_i1, c57660_g1_i1
GO:0040007	growth	2	c13277_g1_i1, c63663_g1_i1
GO-id	GO-term	#Seqs	Seqs
GO:0003824	catalytic activity	145	c52605_g3_i1, c61798_g1_i1, c59967_g1_i1, c61606_g2_i3, c62476_g1_i1, c55751_g1_i1, c53956_g2_i1, c63952_g1_i1, c64047_g1_i3, c64047_g1_i2, c64047_g1_i1, c52443_g1_i1, c43368_g1_i1, c59499_g1_i1, c56391_g1_i1, c30434_g1_i1, c124359_g1_i1, c55990_g3_i2, c56761_g1_i1, c55990_g3_i1, c61466_g1_i3, c63016_g1_i2, c54978_g1_i1, c51106_g1_i1, c27330_g1_i1, c16420_g1_i1, c61466_g1_i6, c61466_g1_i5, c47500…
GO:0005488	binding	103	c50822_g1_i1, c61798_g1_i1, c59006_g1_i2, c62476_g1_i1, c55751_g1_i1, c20685_g1_i1, c53956_g2_i1, c61207_g1_i2, c64047_g1_i3, c53517_g1_i3, c64047_g1_i2, c64047_g1_i1, c60691_g1_i1, c43368_g1_i1, c56391_g1_i1, c52480_g1_i1, c13609_g1_i1, c63479_g1_i9, c61466_g1_i3, c51106_g1_i1, c27330_g1_i1, c16420_g1_i1, c61466_g1_i6, c41518_g1_i1, c61466_g1_i5, c55283_g1_i1, c37381_g1_i1, c57541_g1_i1, c56942_…
GO:0005215	transporter activity	23	c47423_g1_i1, c54944_g1_i1, c52202_g1_i1, c57602_g1_i1, c52781_g1_i1, c63612_g1_i2, c61302_g1_i1, c63612_g1_i3, c61302_g1_i2, c61302_g1_i3, c41767_g1_i1, c63612_g1_i4, c60266_g2_i1, c60583_g1_i1, c63972_g2_i3, c48649_g1_i1, c63285_g2_i3, c38739_g1_i1, c63285_g2_i1, c80430_g1_i1, c62062_g2_i4, c62344_g1_i1, c62062_g3_i1
GO:0098772	molecular function regulator	6	c82456_g1_i1, c55990_g2_i1, c55990_g1_i1, c55990_g3_i2, c53517_g1_i3, c55990_g3_i1
GO:0016209	antioxidant activity	5	c57236_g2_i1, c2686_g1_i1, c55363_g3_i1, c55363_g3_i2, c62476_g1_i1
GO:0004871	signal transducer activity	4	c64047_g1_i3, c64047_g1_i2, c50958_g2_i1, c64047_g1_i1
GO:0001071	nucleic acid binding transcription factor activity	3	c59731_g1_i1, c41518_g1_i1, c52480_g1_i1
GO:0009055	electron carrier activity	2	c67761_g1_i1, c57426_g1_i1
GO:0000988	transcription factor activity, protein binding	1	c52480_g1_i1
GO:0060089	molecular transducer activity	1	c53517_g1_i3
GO:0005198	structural molecule activity	1	c53099_g1_i1
GO-id	GO-term	#Seqs	Seqs
GO:0044464	cell part	125	c53099_g1_i1, c61302_g1_i1, c61302_g1_i2, c61302_g1_i3, c41767_g1_i1, c55751_g1_i1, c53956_g2_i1, c64047_g1_i3, c53517_g1_i3, c64047_g1_i2, c64047_g1_i1, c29377_g1_i1, c60691_g1_i1, c52480_g1_i1, c30434_g1_i1, c63479_g1_i9, c55990_g3_i2, c55990_g3_i1, c63016_g1_i2, c47780_g2_i1, c27330_g1_i1, c41518_g1_i1, c60583_g1_i1, c60402_g1_i4, c60402_g1_i3, c55283_g1_i1, c37381_g1_i1, c64441_g1_i1, c47408_…
GO:0005623	cell	125	c53099_g1_i1, c61302_g1_i1, c61302_g1_i2, c61302_g1_i3, c41767_g1_i1, c55751_g1_i1, c53956_g2_i1, c64047_g1_i3, c53517_g1_i3, c64047_g1_i2, c64047_g1_i1, c29377_g1_i1, c60691_g1_i1, c52480_g1_i1, c30434_g1_i1, c63479_g1_i9, c55990_g3_i2, c55990_g3_i1, c63016_g1_i2, c47780_g2_i1, c27330_g1_i1, c41518_g1_i1, c60583_g1_i1, c60402_g1_i4, c60402_g1_i3, c55283_g1_i1, c37381_g1_i1, c64441_g1_i1, c47408_…
GO:0016020	membrane	97	c37293_g1_i1, c53099_g1_i1, c61302_g1_i1, c61302_g1_i2, c61302_g1_i3, c41767_g1_i1, c62476_g1_i1, c53956_g2_i1, c29377_g1_i1, c59499_g1_i1, c62062_g2_i4, c68050_g1_i1, c13609_g1_i1, c63479_g1_i9, c55990_g3_i2, c55990_g3_i1, c61466_g1_i3, c63612_g1_i2, c63612_g1_i3, c47780_g2_i1, c63612_g1_i4, c27330_g1_i1, c61466_g1_i6, c61466_g1_i5, c57550_g1_i1, c60266_g2_i1, c60402_g1_i4, c60583_g1_i1, c60402_…
GO:0043226	organelle	87	c52781_g1_i1, c53099_g1_i1, c61302_g1_i1, c61302_g1_i2, c61302_g1_i3, c41767_g1_i1, c109518_g1_i1, c62104_g2_i1, c55751_g1_i1, c57608_g1_i3, c138533_g1_i1, c53286_g1_i1, c64047_g1_i3, c53517_g1_i3, c64047_g1_i2, c64047_g1_i1, c53357_g1_i1, c29377_g1_i1, c60691_g1_i1, c15948_g1_i1, c62344_g1_i1, c63937_g3_i1, c52480_g1_i1, c48799_g1_i2, c30434_g1_i1, c63479_g1_i9, c45898_g1_i1, c63016_g1_i2, c1327…
GO:0044425	membrane part	76	c37293_g1_i1, c52781_g1_i1, c53099_g1_i1, c41767_g1_i1, c55363_g3_i1, c55363_g3_i2, c63435_g1_i2, c62104_g2_i1, c62476_g1_i1, c53956_g2_i1, c62272_g2_i1, c29377_g1_i1, c62062_g2_i4, c62344_g1_i1, c68050_g1_i1, c13609_g1_i1, c55990_g3_i2, c55990_g3_i1, c61466_g1_i3, c63612_g1_i2, c60709_g1_i1, c63612_g1_i3, c60709_g1_i2, c63612_g1_i4, c61466_g1_i6, c61466_g1_i5, c22479_g1_i1, c57550_g1_i1, c67761_…
GO:0044422	organelle part	23	c63479_g1_i9, c63931_g1_i5, c52781_g1_i1, c53099_g1_i1, c54757_g1_i1, c27330_g1_i1, c62104_g2_i1, c55751_g1_i1, c42155_g1_i1, c16262_g1_i1, c61392_g2_i2, c57236_g2_i1, c52807_g1_i1, c55462_g1_i1, c62344_g1_i1, c56598_g1_i1, c33892_g1_i1, c47483_g1_i2, c56156_g1_i1, c64060_g3_i1, c48799_g1_i2, c43488_g1_i3, c47408_g1_i2
GO:0005576	extracellular region	15	c46950_g3_i1, c55990_g1_i1, c55990_g3_i2, c53017_g4_i2, c55990_g3_i1, c57660_g1_i1, c57541_g1_i1, c2686_g1_i1, c43045_g1_i1, c50782_g1_i1, c57991_g2_i1, c42155_g1_i1, c57236_g2_i1, c38849_g1_i1, c13609_g1_i1
GO:0032991	macromolecular complex	13	c63479_g1_i9, c63931_g1_i5, c57660_g1_i1, c53099_g1_i1, c54757_g1_i1, c55751_g1_i1, c42155_g1_i1, c16262_g1_i1, c61392_g2_i2, c59925_g2_i1, c52807_g1_i1, c48799_g1_i2, c43488_g1_i3
GO:0030054	cell junction	5	c46950_g3_i1, c57236_g2_i1, c63479_g1_i9, c47780_g2_i1, c50782_g1_i1
GO:0031974	membrane-enclosed lumen	5	c63931_g1_i5, c53099_g1_i1, c55751_g1_i1, c48799_g1_i2, c16262_g1_i1
GO:0055044	symplast	4	c57236_g2_i1, c63479_g1_i9, c47780_g2_i1, c50782_g1_i1
GO:0044421	extracellular region part	1	c46950_g3_i1
GO:0019012	virion	1	c59925_g2_i1
GO:0044423	virion part	1	c59925_g2_i1
GO:0009295	nucleoid	1	c52807_g1_i1
